# Supplementary material for: 5,6,7,8-Tetra­hydro-[1,2,4]triazolo[5,1-b]quinazolin-9(4H)-one
Source: IUCrdata. 2023 May 12;8(Pt 5):x230409. doi: 10.1107/S2414314623004091 (PMC10242730; doi:10.1107/S2414314623004091)
Supplement: Supplementary file 1 [file x-08-x230409-sup1.cif]

##############################################################################
#                                                                            #
# This CIF contains the data for a data article accepted for                 #
# publication in IUCrData. It conforms to the requirements of                #
# Notes for Authors for IUCrData, and has been                               #
# peer reviewed under the auspices of IUCrData.                              #
#                                                                            #
# Full details of the Crystallographic Information File format               #
# are given in the paper "The Crystallographic Information File (CIF):       #
# a New Standard Archive File for Crystallography" by S. R. Hall, F. H.      #
# Allen and I. D. Brown [Acta Cryst. (1991), A47, 655-685].                  #
#                                                                            #
# The current version of the core CIF dictionary is obtainable from          #
# ftp://ftp.iucr.org/pub/cif_core.dic.                                       #
#                                                                            #
# Software is freely available for graphical display of the structure(s)     #
# in this CIF. For information consult the CIF software page                 #
# http://www.iucr.org/resources/cif/software.                                #
#                                                                            #
# This file may be used for bona fide research purposes within the           #
# scientific community so long as proper attribution is given to the data    # 
# article from which it was obtained.                                        #
#                                                                            #
##############################################################################
data_global
_audit_creation_method     'APEX4 v2022.1-1'
_journal_date_recd_electronic     2023-05-03
_journal_date_accepted     2023-05-09
_journal_name_full     'IUCrData'
_journal_year     2023
_journal_volume     8
_journal_issue      5
_journal_page_first     0
_journal_page_last     0
_journal_paper_category     HO
_journal_paper_doi     10.1107/S2414314623004091
_journal_coeditor_code     TK4091
_publ_contact_author_name     'Abdulsalam Alsubari'
_publ_contact_author_address
;
Laboratory of medicinal chemistry
Faculty of clinical pharmacy,21 september University
Yemen
;
_publ_contact_author_email
                            'alsubaripharmaco@21umas.edu.ye, y.ramli@um5r.ac.ma'
_publ_contact_author_fax     ?
_publ_contact_author_phone     ?
_publ_section_title
;
5,6,7,8-Tetrahydro-[1,2,4]triazolo[5,1-<i>b</i>]quinazolin-9(4<i>H</i>)-one
;
loop_
    _publ_author_name
    _publ_author_footnote
    _publ_author_address
    'Ettahiri, Walid' .
;
Laboratory of Engineering, Electrochemistry, Modeling and Environment,
Faculty of Sciences, Sidi Mohamed Ben Abdellah University, Fez,
Morocco
Laboratory of Molecular Chemistry, Faculty of Sciences Semlalia,
Cadi Ayyad University,
Marrakech, Morocco
;
    'Dalbouha, Amal' .
;
Laboratory of Engineering, Electrochemistry, Modeling and Environment,
Faculty of Sciences, Sidi Mohamed Ben Abdellah University, Fez,
Morocco
;
    'Baouid, Abdesselam' .
;
Laboratory of Molecular Chemistry, Faculty of Sciences Semlalia,
Cadi Ayyad University,
Marrakech, Morocco
;
    'Alsubari, Abdulsalam' .
;
Laboratory of Medicinal Chemistry
Faculty of Clinical Pharmacy, 21 September University
Yemen
;
    'Mague, Joel T.' .
;
Department of Chemistry
Tulane University, New Orleans, LA 70118
USA
;
    'Taleb, Mustapha' .
;
Laboratory of Engineering, Electrochemistry, Modeling and Environment,
Faculty of Sciences, Sidi Mohamed Ben Abdellah University, Fez,
Morocco
;
    'Ramli, Youssef' .
;
Laboratory of Medicinal Chemistry
Drug Sciences Research Center
Faculty of Medicine and Pharmacy, Mohammed V University in Rabat,
Morocco
Mohammed VI Center for Research and Innovation (CM6), Rabat 10000, Morocco
;
_publ_section_synopsis
;
The triazole ring in the title molecule is not quite coplanar with the
six-membered ring to which it is fused, the dihedral angle between the two
least-squares planes being 2.52 (6)\%. In the crystal, a layer structure is
formed by N---H...N and C---H...O hydrogen bonds plus slipped \p-stacking
interactions, with the fused cyclohexene rings projecting to either side.
;
data_I
_audit_creation_method     'SHELXL-2019/1'
_chemical_name_systematic
;
5,6,7,8-Tetrahydro-[1,2,4]triazolo[5,1-<i>b</i>]quinazolin-9(4<i>H</i>)-one
;
_chemical_name_common     ?
_chemical_formula_moiety     'C9 H10 N4 O'
_chemical_formula_sum     'C9 H10 N4 O'
_chemical_formula_iupac     'C9 H10 N4 O'
_chemical_formula_weight     190.21
_chemical_melting_point     ?
_space_group_crystal_system     monoclinic
_space_group_name_H-M_alt     'P 21/c'
_space_group_name_Hall     '-P 2ybc'
loop_
    _space_group_symop_operation_xyz
    'x, y, z'
    '-x, y+1/2, -z+1/2'
    '-x, -y, -z'
    'x, -y-1/2, z-1/2'
_cell_length_a     9.7925(3)
_cell_length_b     7.9648(3)
_cell_length_c     11.8039(4)
_cell_angle_alpha     90
_cell_angle_beta     113.5530(10)
_cell_angle_gamma     90
_cell_volume     843.95(5)
_cell_formula_units_Z     4
_cell_measurement_reflns_used     9958
_cell_measurement_theta_min     4.0856
_cell_measurement_theta_max     72.3267
_cell_measurement_temperature     150(2)
_exptl_crystal_description     column
_exptl_crystal_colour     colourless
_exptl_crystal_size_max     0.357
_exptl_crystal_size_mid     0.146
_exptl_crystal_size_min     0.118
_exptl_crystal_density_diffrn     1.497
_exptl_crystal_density_meas     ?
_exptl_crystal_density_method     'not measured'
_exptl_crystal_F_000     400
_exptl_absorpt_coefficient_mu     0.859
_exptl_absorpt_correction_type     multi-scan
_exptl_absorpt_process_details
;
(<i>SADABS</i>; Krause <i>et al.</i>, 2015)
;
_exptl_absorpt_correction_T_min     0.84
_exptl_absorpt_correction_T_max     0.91
_exptl_special_details
;
The diffraction data were obtained from 18 sets of frames,
each of width 0.5\% in \w or \f, collected with scan parameters
determined by the "strategy" routine in <i>APEX4</i>. The scan
time was \q-dependent and ranged from 4 to 15 sec/frame.
;
_diffrn_ambient_temperature     150(2)
_diffrn_source     'INCOATEC I\mS micro----focus source'
_diffrn_source_power     0.05
_diffrn_source_voltage     50
_diffrn_source_current     1.0
_diffrn_radiation_type     CuK\a
_diffrn_radiation_wavelength     1.54178
_diffrn_radiation_monochromator     mirror
_diffrn_measurement_device_type     'Bruker D8 VENTURE PHOTON 3 CPAD'
_diffrn_measurement_device     'Bruker D8 VENTURE PHOTON 3 CPAD'
_diffrn_measurement_method     '\f and \w scans'
_diffrn_detector_area_resol_mean     7.3910
_diffrn_reflns_number     18079
_diffrn_reflns_av_R_equivalents     0.0211
_diffrn_reflns_av_unetI/netI     0.0102
_diffrn_reflns_theta_min     7.435
_diffrn_reflns_theta_max     72.374
_diffrn_reflns_theta_full     72.350
_diffrn_measured_fraction_theta_max     0.990
_diffrn_measured_fraction_theta_full     0.990
_diffrn_reflns_limit_h_min     -12
_diffrn_reflns_limit_h_max     12
_diffrn_reflns_limit_k_min     -9
_diffrn_reflns_limit_k_max     9
_diffrn_reflns_limit_l_min     -14
_diffrn_reflns_limit_l_max     14
_refine_special_details
;
Refinement of F^2^ against ALL reflections.  The weighted R-factor wR and
goodness of fit S are based on F^2^, conventional R-factors R are based
on F, with F set to zero for negative F^2^. The threshold expression of
F^2^ > 2sigma(F^2^) is used only for calculating R-factors(gt) etc. and is
not relevant to the choice of reflections for refinement.  R-factors based
on F^2^ are statistically about twice as large as those based on F, and R-
factors based on ALL data will be even larger. H-atoms attached to carbon
were placed in calculated positions (C---H = 0.95 - 0.98 \%A) and included
as riding contributions with isotropic displacement parameters 1.2 - 1.5
times those of the attached atoms. That attached to nitrogen was placed
in a location derived from a difference map and was refined independently.
;
_reflns_number_total     1657
_reflns_number_gt     1626
_reflns_threshold_expression     'I > 2\s(I)'
_refine_ls_structure_factor_coef     Fsqd
_refine_ls_matrix_type     full
_refine_ls_R_factor_all     0.0303
_refine_ls_R_factor_gt     0.0300
_refine_ls_wR_factor_gt     0.0799
_refine_ls_wR_factor_ref     0.0801
_refine_ls_goodness_of_fit_ref     1.068
_refine_ls_restrained_S_all     1.068
_refine_ls_number_reflns     1657
_refine_ls_number_parameters     131
_refine_ls_number_restraints     0
_refine_ls_hydrogen_treatment     mixed
_refine_ls_weighting_scheme     calc
_refine_ls_weighting_details
              'w=1/[\s^2^(Fo^2^)+(0.0413P)^2^+0.2836P] where P=(Fo^2^+2Fc^2^)/3'
_atom_sites_solution_hydrogens     mixed
_atom_sites_solution_primary     dual
_atom_sites_solution_secondary     difmap
_refine_ls_shift/su_max     0.001
_refine_ls_shift/su_mean     0.000
_refine_diff_density_max     0.237
_refine_diff_density_min     -0.190
_refine_ls_extinction_method     none
_refine_ls_extinction_coef     .
loop_
    _atom_type_symbol
    _atom_type_description
    _atom_type_scat_dispersion_real
    _atom_type_scat_dispersion_imag
    _atom_type_scat_source
    'C' 'C' 0.0181 0.0091
                         'International Tables Vol C Tables 4.2.6.8 and 6.1.1.4'
    'H' 'H' 0.0000 0.0000
                         'International Tables Vol C Tables 4.2.6.8 and 6.1.1.4'
    'N' 'N' 0.0311 0.0180
                         'International Tables Vol C Tables 4.2.6.8 and 6.1.1.4'
    'O' 'O' 0.0492 0.0322
                         'International Tables Vol C Tables 4.2.6.8 and 6.1.1.4'
_computing_data_collection
;
<i>APEX4</i> (Bruker, 2021)
;
_computing_cell_refinement
;
<i>SAINT</i> (Bruker, 2021)
;
_computing_data_reduction
;
<i>SAINT</i> (Bruker, 2021)
;
_computing_structure_solution
;
<i>SHELXT</i> (Sheldrick, 2015<i>a</i>)
;
_computing_structure_refinement
;
<i>SHELXL2018/1</i> (Sheldrick, 2015<i>b</i>)
;
_computing_molecular_graphics
;
<i>DIAMOND</i> (Brandenburg & Putz, 2012)
;
_computing_publication_material
;
<i>SHELXTL</i> (Sheldrick, 2008)
;
loop_
    _atom_site_type_symbol
    _atom_site_label
    _atom_site_fract_x
    _atom_site_fract_y
    _atom_site_fract_z
    _atom_site_U_iso_or_equiv
    _atom_site_adp_type
    _atom_site_calc_flag
    _atom_site_occupancy
    _atom_site_disorder_assembly
    _atom_site_disorder_group
    O O1 0.26314(8) 0.43095(10) 0.61185(6) 0.0244(2) Uani d 1 . .
    N N1 0.41264(9) 0.32811(10) 0.34454(7) 0.0175(2) Uani d 1 . .
    H H1 0.4489(16) 0.3032(18) 0.2857(14) 0.034(4) Uiso d 1 . .
    N N2 0.59918(9) 0.16425(10) 0.50516(7) 0.0183(2) Uani d 1 . .
    N N3 0.51360(9) 0.22338(11) 0.65438(7) 0.0189(2) Uani d 1 . .
    N N4 0.42719(9) 0.30291(10) 0.54577(7) 0.0168(2) Uani d 1 . .
    C C1 0.30105(11) 0.40365(12) 0.52669(9) 0.0180(2) Uani d 1 . .
    C C2 0.22902(11) 0.46080(12) 0.40036(9) 0.0180(2) Uani d 1 . .
    C C3 0.08681(11) 0.55964(13) 0.36710(10) 0.0227(2) Uani d 1 . .
    H H3A 0.111393 0.675596 0.398974 0.027 Uiso calc 1 . .
    H H3B 0.025843 0.507898 0.407433 0.027 Uiso calc 1 . .
    C C4 -0.00393(12) 0.56563(14) 0.22750(10) 0.0245(3) Uani d 1 . .
    H H4A -0.050592 0.454782 0.198573 0.029 Uiso calc 1 . .
    H H4B -0.084433 0.649834 0.208425 0.029 Uiso calc 1 . .
    C C5 0.09473(12) 0.61123(13) 0.15965(9) 0.0236(2) Uani d 1 . .
    H H5A 0.142182 0.721576 0.189077 0.028 Uiso calc 1 . .
    H H5B 0.032941 0.620358 0.069973 0.028 Uiso calc 1 . .
    C C6 0.21483(11) 0.47830(13) 0.18183(9) 0.0215(2) Uani d 1 . .
    H H6A 0.169975 0.379239 0.129506 0.026 Uiso calc 1 . .
    H H6B 0.292459 0.523786 0.156502 0.026 Uiso calc 1 . .
    C C7 0.28651(11) 0.42377(12) 0.31498(9) 0.0172(2) Uani d 1 . .
    C C8 0.48158(10) 0.26443(12) 0.45921(8) 0.0160(2) Uani d 1 . .
    C C9 0.61124(11) 0.14311(12) 0.62317(9) 0.0185(2) Uani d 1 . .
    H H9 0.686309 0.073934 0.680293 0.022 Uiso calc 1 . .
loop_
    _atom_site_aniso_label
    _atom_site_aniso_U_11
    _atom_site_aniso_U_22
    _atom_site_aniso_U_33
    _atom_site_aniso_U_12
    _atom_site_aniso_U_13
    _atom_site_aniso_U_23
    O1 0.0287(4) 0.0296(4) 0.0208(4) 0.0032(3) 0.0161(3) -0.0006(3)
    N1 0.0201(4) 0.0205(4) 0.0139(4) 0.0001(3) 0.0089(3) -0.0007(3)
    N2 0.0187(4) 0.0190(4) 0.0178(4) -0.0010(3) 0.0079(3) -0.0009(3)
    N3 0.0206(4) 0.0212(4) 0.0143(4) -0.0004(3) 0.0063(3) 0.0019(3)
    N4 0.0188(4) 0.0193(4) 0.0133(4) -0.0007(3) 0.0076(3) 0.0002(3)
    C1 0.0195(5) 0.0171(5) 0.0196(5) -0.0020(4) 0.0102(4) -0.0016(4)
    C2 0.0190(5) 0.0170(5) 0.0186(5) -0.0019(4) 0.0083(4) -0.0008(4)
    C3 0.0218(5) 0.0230(5) 0.0254(5) 0.0030(4) 0.0115(4) 0.0009(4)
    C4 0.0194(5) 0.0222(5) 0.0283(6) 0.0025(4) 0.0057(4) -0.0001(4)
    C5 0.0258(5) 0.0211(5) 0.0189(5) 0.0010(4) 0.0037(4) 0.0013(4)
    C6 0.0239(5) 0.0240(5) 0.0157(5) 0.0000(4) 0.0069(4) 0.0004(4)
    C7 0.0178(5) 0.0161(5) 0.0175(5) -0.0030(3) 0.0067(4) -0.0011(4)
    C8 0.0182(4) 0.0164(5) 0.0152(4) -0.0036(3) 0.0087(4) -0.0025(3)
    C9 0.0182(5) 0.0188(5) 0.0176(5) -0.0015(4) 0.0063(4) 0.0006(4)
_geom_special_details
;
 All esds (except the esd in the dihedral angle between two l.s. planes)
 are estimated using the full covariance matrix.  The cell esds are taken
 into account individually in the estimation of esds in distances, angles
 and torsion angles; correlations between esds in cell parameters are only
 used when they are defined by crystal symmetry.  An approximate (isotropic)
 treatment of cell esds is used for estimating esds involving l.s. planes.
;
loop_
    _geom_bond_atom_site_label_1
    _geom_bond_atom_site_label_2
    _geom_bond_site_symmetry_2
    _geom_bond_distance
    _geom_bond_publ_flag
    O1 C1 . 1.2222(12) ?
    N1 C8 . 1.3471(12) ?
    N1 C7 . 1.3724(13) ?
    N1 H1 . 0.919(15) ?
    N2 C8 . 1.3258(13) ?
    N2 C9 . 1.3605(12) ?
    N3 C9 . 1.3192(13) ?
    N3 N4 . 1.3762(11) ?
    N4 C8 . 1.3625(12) ?
    N4 C1 . 1.4135(13) ?
    C1 C2 . 1.4449(14) ?
    C2 C7 . 1.3687(14) ?
    C2 C3 . 1.5087(13) ?
    C3 C4 . 1.5287(14) ?
    C3 H3A . 0.9900 ?
    C3 H3B . 0.9900 ?
    C4 C5 . 1.5247(15) ?
    C4 H4A . 0.9900 ?
    C4 H4B . 0.9900 ?
    C5 C6 . 1.5253(14) ?
    C5 H5A . 0.9900 ?
    C5 H5B . 0.9900 ?
    C6 C7 . 1.5066(13) ?
    C6 H6A . 0.9900 ?
    C6 H6B . 0.9900 ?
    C9 H9 . 0.9500 ?
loop_
    _geom_angle_atom_site_label_1
    _geom_angle_atom_site_label_2
    _geom_angle_atom_site_label_3
    _geom_angle_site_symmetry_1
    _geom_angle_site_symmetry_3
    _geom_angle
    _geom_angle_publ_flag
    C8 N1 C7 . . 120.21(8) ?
    C8 N1 H1 . . 119.2(9) ?
    C7 N1 H1 . . 120.5(9) ?
    C8 N2 C9 . . 101.49(8) ?
    C9 N3 N4 . . 101.96(7) ?
    C8 N4 N3 . . 108.42(8) ?
    C8 N4 C1 . . 125.93(8) ?
    N3 N4 C1 . . 125.63(8) ?
    O1 C1 N4 . . 120.21(9) ?
    O1 C1 C2 . . 127.54(9) ?
    N4 C1 C2 . . 112.23(8) ?
    C7 C2 C1 . . 121.15(9) ?
    C7 C2 C3 . . 121.96(9) ?
    C1 C2 C3 . . 116.88(9) ?
    C2 C3 C4 . . 112.04(8) ?
    C2 C3 H3A . . 109.2 ?
    C4 C3 H3A . . 109.2 ?
    C2 C3 H3B . . 109.2 ?
    C4 C3 H3B . . 109.2 ?
    H3A C3 H3B . . 107.9 ?
    C5 C4 C3 . . 110.87(8) ?
    C5 C4 H4A . . 109.5 ?
    C3 C4 H4A . . 109.5 ?
    C5 C4 H4B . . 109.5 ?
    C3 C4 H4B . . 109.5 ?
    H4A C4 H4B . . 108.1 ?
    C4 C5 C6 . . 110.58(8) ?
    C4 C5 H5A . . 109.5 ?
    C6 C5 H5A . . 109.5 ?
    C4 C5 H5B . . 109.5 ?
    C6 C5 H5B . . 109.5 ?
    H5A C5 H5B . . 108.1 ?
    C7 C6 C5 . . 112.64(8) ?
    C7 C6 H6A . . 109.1 ?
    C5 C6 H6A . . 109.1 ?
    C7 C6 H6B . . 109.1 ?
    C5 C6 H6B . . 109.1 ?
    H6A C6 H6B . . 107.8 ?
    C2 C7 N1 . . 121.71(9) ?
    C2 C7 C6 . . 123.29(9) ?
    N1 C7 C6 . . 114.96(8) ?
    N2 C8 N1 . . 129.96(9) ?
    N2 C8 N4 . . 111.37(8) ?
    N1 C8 N4 . . 118.66(9) ?
    N3 C9 N2 . . 116.74(9) ?
    N3 C9 H9 . . 121.6 ?
    N2 C9 H9 . . 121.6 ?
loop_
    _geom_torsion_atom_site_label_1
    _geom_torsion_atom_site_label_2
    _geom_torsion_atom_site_label_3
    _geom_torsion_atom_site_label_4
    _geom_torsion_site_symmetry_1
    _geom_torsion_site_symmetry_2
    _geom_torsion_site_symmetry_3
    _geom_torsion_site_symmetry_4
    _geom_torsion
    _geom_torsion_publ_flag
    C9 N3 N4 C8 . . . . -0.54(10) ?
    C9 N3 N4 C1 . . . . 177.90(9) ?
    C8 N4 C1 O1 . . . . -179.38(9) ?
    N3 N4 C1 O1 . . . . 2.46(15) ?
    C8 N4 C1 C2 . . . . 1.78(14) ?
    N3 N4 C1 C2 . . . . -176.39(8) ?
    O1 C1 C2 C7 . . . . 178.33(10) ?
    N4 C1 C2 C7 . . . . -2.93(13) ?
    O1 C1 C2 C3 . . . . -2.81(15) ?
    N4 C1 C2 C3 . . . . 175.93(8) ?
    C7 C2 C3 C4 . . . . 16.83(14) ?
    C1 C2 C3 C4 . . . . -162.02(9) ?
    C2 C3 C4 C5 . . . . -47.48(12) ?
    C3 C4 C5 C6 . . . . 62.20(11) ?
    C4 C5 C6 C7 . . . . -43.86(11) ?
    C1 C2 C7 N1 . . . . 1.46(15) ?
    C3 C2 C7 N1 . . . . -177.34(9) ?
    C1 C2 C7 C6 . . . . 179.19(9) ?
    C3 C2 C7 C6 . . . . 0.39(15) ?
    C8 N1 C7 C2 . . . . 1.57(14) ?
    C8 N1 C7 C6 . . . . -176.34(8) ?
    C5 C6 C7 C2 . . . . 13.45(14) ?
    C5 C6 C7 N1 . . . . -168.67(8) ?
    C9 N2 C8 N1 . . . . -178.78(10) ?
    C9 N2 C8 N4 . . . . 0.72(10) ?
    C7 N1 C8 N2 . . . . 176.72(9) ?
    C7 N1 C8 N4 . . . . -2.74(14) ?
    N3 N4 C8 N2 . . . . -0.13(11) ?
    C1 N4 C8 N2 . . . . -178.56(8) ?
    N3 N4 C8 N1 . . . . 179.43(8) ?
    C1 N4 C8 N1 . . . . 1.00(14) ?
    N4 N3 C9 N2 . . . . 1.08(11) ?
    C8 N2 C9 N3 . . . . -1.16(11) ?
loop_
    _geom_hbond_atom_site_label_D
    _geom_hbond_atom_site_label_H
    _geom_hbond_atom_site_label_A
    _geom_hbond_site_symmetry_A
    _geom_hbond_distance_DH
    _geom_hbond_distance_HA
    _geom_hbond_distance_DA
    _geom_hbond_angle_DHA
    _geom_hbond_publ_flag
    N1 H1 N3 4_565 0.919(15) 1.907(15) 2.8208(12) 173.1(13) yes
    C9 H9 O1 2_646 0.95 2.57 3.3282(12) 137 yes
_shelx_space_group_comment
;
The symmetry employed for this shelxl refinement is uniquely defined
by the following loop, which should always be used as a source of
symmetry information in preference to the above space-group names.
They are only intended as comments.
;
_shelx_estimated_absorpt_T_min     0.749
_shelx_estimated_absorpt_T_max     0.905
_shelx_hkl_file
;
  -2   0   0  813.92   21.90
  -2   0   0  885.11   21.90
   2   0   0  914.51   21.80
   2   0   0  899.71   22.00
  -3   0   0   29.30    1.40
   3   0   0   30.80    1.30
   3   0   0   28.00    1.50
  -3   0   0   29.80    1.40
   4   0   0 1936.01   49.80
  -4   0   0 2048.20   49.80
   5   0   0    2.10    0.50
  -5   0   0    1.80    0.40
   5   0   0    2.90    0.70
  -6   0   0 2835.92   69.89
  -6   0   0 2798.02   69.89
  -6   0   0 2853.51   70.79
  -6   0   0 2790.72   69.09
   6   0   0 2827.72   70.99
   6   0   0 2931.11   70.09
   6   0   0 2724.13   69.59
   6   0   0 2798.22   69.09
  -6   0   0 2770.22   68.99
  -7   0   0  182.38    6.00
   7   0   0  186.48    6.20
  -7   0   0  177.58    5.00
   7   0   0  176.58    5.70
   7   0   0  184.78    5.10
  -7   0   0  191.38    7.00
  -7   0   0  190.18    6.10
   7   0   0  188.48    7.00
  -8   0   0  197.48    7.90
   8   0   0  215.38    7.90
   8   0   0  200.58    6.30
  -8   0   0  218.48    7.00
   8   0   0  207.78    6.90
  -8   0   0  204.98    6.50
  -8   0   0  206.78    6.70
  -9   0   0   80.09    3.10
  -9   0   0   83.19    3.40
   9   0   0   69.59    4.10
  -9   0   0   83.89    3.50
   9   0   0   80.99    3.50
   9   0   0   79.99    3.00
 -10   0   0 1720.43   41.30
 -10   0   0 1597.14   40.40
  10   0   0 1561.44   40.30
 -10   0   0 1634.94   40.90
  10   0   0 1603.14   41.00
  11   0   0   38.60    1.70
 -11   0   0   40.50    1.60
   0   1   0    0.60    0.20
  -1  -1   0 1202.28   29.90
   1  -1   0 1215.08   29.60
  -1   1   0 1182.58   29.50
   1   1   0 1202.98   29.80
   1   1   0 1262.87   29.80
  -1   1   0 1161.08   29.80
  -1   1   0 1191.88   29.50
  -2  -1   0 1833.42   44.90
   2  -1   0 1881.61   44.60
  -2   1   0 1794.32   44.70
  -2   1   0 1792.62   44.50
   2   1   0 1839.92   45.00
   2   1   0 1767.32   44.90
  -3  -1   0 1754.82   43.50
   3  -1   0 1755.72   43.50
   3   1   0 1749.62   43.50
   3   1   0 1759.42   43.50
  -3   1   0 1703.93   43.20
   4  -1   0  478.35   12.20
   4  -1   0  476.15   13.00
  -4  -1   0  483.95   13.00
  -4  -1   0  463.35   12.10
  -4   1   0  482.85   12.70
   4   1   0  457.75   12.50
   4   1   0  470.35   12.90
  -5  -1   0 1198.18   30.70
  -5  -1   0 1170.98   29.80
   5  -1   0 1179.68   29.40
   5  -1   0 1185.48   30.60
  -5  -1   0 1163.68   29.40
  -5   1   0 1166.28   29.80
  -5   1   0 1186.08   30.30
   5   1   0 1173.68   30.60
  -6  -1   0  604.94   16.60
   6  -1   0  588.94   14.80
   6  -1   0  565.34   14.80
   6  -1   0  580.74   16.50
  -6  -1   0  571.54   14.80
   6  -1   0  585.94   15.60
  -6  -1   0  596.34   15.60
   6  -1   0  547.55   15.20
  -6  -1   0  568.04   15.40
  -6  -1   0  561.84   14.80
   6   1   0  600.44   15.50
  -6   1   0  556.74   15.00
  -6   1   0  553.44   15.20
   6   1   0  561.14   14.40
  -6   1   0  580.54   16.10
  -6   1   0  565.24   15.40
  -6   1   0  584.14   15.50
   6   1   0  593.34   16.50
   6   1   0  587.64   15.60
   7  -1   0  198.08    6.30
  -7  -1   0  211.98    6.70
   7  -1   0  209.48    7.70
   7  -1   0  206.08    5.80
   7  -1   0  214.78    6.80
  -7  -1   0  204.68    6.50
  -7  -1   0  204.58    5.80
  -7  -1   0  214.98    7.80
   7   1   0  205.98    7.60
   7   1   0  201.28    6.30
   7   1   0  200.58    6.20
  -7   1   0  201.28    6.30
  -7   1   0  207.98    6.70
   7   1   0  209.38    6.70
  -7   1   0  204.58    7.30
  -7   1   0  203.28    6.10
  -8  -1   0  132.29    4.50
  -8  -1   0  123.89    4.80
   8  -1   0  127.89    5.70
   8  -1   0  133.59    4.90
  -8  -1   0  126.99    4.60
  -8  -1   0  125.79    3.70
   8  -1   0  120.89    4.20
  -8  -1   0  122.49    5.80
   8  -1   0  125.69    3.80
  -8   1   0  130.59    4.70
   8   1   0  119.79    5.60
  -8   1   0  131.29    4.40
  -8   1   0  131.79    4.90
   8   1   0  123.19    4.30
   8   1   0  127.39    4.80
   9  -1   0   18.80    1.50
  -9  -1   0   19.60    1.60
  -9  -1   0   18.50    1.40
   9  -1   0   20.00    2.10
   9  -1   0   19.10    1.30
  -9  -1   0   21.20    1.40
  -9   1   0   19.10    1.30
  -9   1   0   21.30    1.60
   9   1   0   19.90    1.30
   9   1   0   21.60    2.30
  -9   1   0   20.90    1.50
   9   1   0   19.70    1.50
 -10  -1   0  155.78    5.70
 -10  -1   0  158.98    5.00
 -10  -1   0  158.18    4.90
 -10   1   0  164.68    5.30
 -10   1   0  172.58    5.30
  10   1   0  157.98    4.90
 -11  -1   0   62.79    2.50
 -11   1   0   71.59    2.40
   0  -2   0  440.46   11.60
   0   2   0  447.26   11.60
  -3  -2   0 3181.08   78.99
   3   2   0 3282.87   79.09
  -3   2   0 3121.59   78.29
   4  -2   0 1521.15   39.90
  -4  -2   0 1605.54   41.00
   4  -2   0 1599.84   41.00
  -4  -2   0 1602.54   39.90
  -4   2   0 1652.83   40.60
   4   2   0 1622.94   40.50
   4   2   0 1733.03   40.70
   4   2   0 1628.04   41.10
  -4   2   0 1579.74   40.30
  -5  -2   0   14.50    0.90
   5  -2   0   14.60    0.90
   5  -2   0   14.10    1.40
  -5  -2   0   15.30    1.50
   5   2   0   15.40    1.30
  -5   2   0   14.20    1.10
   5   2   0   15.10    1.40
   5   2   0   13.80    1.10
   5   2   0   13.90    1.10
  -6  -2   0  169.98    5.00
  -6  -2   0  171.38    6.50
   6  -2   0  156.08    4.90
  -6  -2   0  167.98    5.00
   6  -2   0  173.08    6.40
  -6  -2   0  165.18    5.30
  -6  -2   0  172.48    6.30
   6  -2   0  160.08    5.30
   6  -2   0  172.78    5.00
  -6  -2   0  168.68    5.50
  -6   2   0  165.58    5.50
  -6   2   0  174.78    5.60
   6   2   0  146.79    5.30
   6   2   0  164.58    5.00
   6   2   0  171.38    5.70
  -6   2   0  181.98    5.40
  -6   2   0  165.48    5.10
   6   2   0  169.18    6.40
   6   2   0  168.68    5.60
   6   2   0  177.48    5.50
   6   2   0  161.48    5.20
   7  -2   0    2.70    0.90
   7  -2   0    4.60    0.90
  -7  -2   0    4.10    1.10
  -7  -2   0    3.90    0.60
   7  -2   0    3.60    0.50
   7  -2   0    3.50    0.90
   7  -2   0    3.70    0.60
  -7  -2   0    4.50    0.60
   7   2   0    4.60    1.10
  -7   2   0    3.10    0.70
   7   2   0    3.10    0.70
   7   2   0    2.50    0.50
  -7   2   0    3.80    0.80
   7   2   0    4.00    0.80
   7   2   0    3.80    1.00
  -7   2   0    4.10    0.80
   8  -2   0    0.10    0.20
  -8  -2   0    0.70    0.30
  -8  -2   0    0.70    0.90
  -8  -2   0   -0.20    0.30
  -8  -2   0    0.00    0.20
  -8  -2   0    0.50    0.40
   8  -2   0   -0.10    0.20
   8  -2   0    0.50    0.80
   8  -2   0    0.00    0.20
   8   2   0    0.50    0.70
   8   2   0    0.50    0.30
   8   2   0    0.00    0.30
  -8   2   0    0.00    0.30
  -8   2   0    0.10    0.20
  -8   2   0    0.30    0.30
   8   2   0    0.20    0.40
   9  -2   0  270.87    9.80
  -9  -2   0  275.87    8.20
   9  -2   0  268.37    7.20
  -9  -2   0  278.47    8.10
   9  -2   0  277.77    7.70
   9  -2   0  282.07    9.60
   9   2   0  265.17    9.50
   9   2   0  276.37    7.90
  -9   2   0  279.27    8.30
  -9   2   0  284.27    8.30
 -10  -2   0    1.10    0.30
  10  -2   0    0.80    0.30
 -10  -2   0    2.50    0.50
 -10   2   0    1.10    0.30
  10   2   0    0.70    0.30
 -10   2   0    1.20    0.40
   0  -3   0   -0.10    0.10
   0  -3   0    0.30    0.30
   0   3   0   -0.20    0.20
   1  -3   0 2698.03   68.89
   1   3   0 2823.52   68.89
  -1   3   0 2816.52   68.89
  -2  -3   0  264.37    7.50
   2  -3   0  256.67    7.50
  -2   3   0  266.17    7.80
   2   3   0  264.67    7.70
   3  -3   0 9999.00  239.98
   3  -3   0 9670.43  239.88
  -4  -3   0  144.39    5.20
  -4  -3   0  139.69    4.10
   4  -3   0  141.69    5.20
  -4   3   0  131.39    4.40
  -4   3   0  144.99    4.70
   4   3   0  143.49    5.20
   4   3   0  140.39    4.60
   4   3   0  140.19    4.60
  -5  -3   0  179.58    6.70
   5  -3   0  169.88    5.60
  -5  -3   0  176.48    6.50
   5  -3   0  175.28    6.40
  -5  -3   0  179.18    5.70
  -5  -3   0  177.98    5.20
   5   3   0  178.38    6.00
  -5   3   0  169.08    5.50
   5   3   0  175.38    6.40
   5   3   0  182.38    5.70
  -5   3   0  179.38    5.80
  -5   3   0  182.98    5.40
   5   3   0  172.08    5.60
   5   3   0  172.58    5.20
   5   3   0  169.28    5.30
   6  -3   0  145.19    4.90
   6  -3   0  152.38    4.70
  -6  -3   0  147.19    6.30
   6  -3   0  149.99    4.60
  -6  -3   0  150.58    5.10
  -6  -3   0  149.79    4.70
  -6  -3   0  144.69    4.80
   6  -3   0  157.08    6.20
  -6  -3   0  149.09    4.60
  -6  -3   0  152.58    6.20
  -6   3   0  149.29    4.70
   6   3   0  151.78    5.20
   6   3   0  150.78    5.00
  -6   3   0  151.88    5.10
   6   3   0  155.58    6.10
   6   3   0  140.79    4.70
   6   3   0  151.88    5.20
  -6   3   0  153.68    5.20
  -6   3   0  148.09    4.80
   7  -3   0   26.30    2.30
   7  -3   0   22.30    1.50
  -7  -3   0   22.80    4.90
  -7  -3   0   28.00    1.50
  -7  -3   0   25.60    1.70
  -7  -3   0   25.90    2.40
   7  -3   0   25.30    1.40
  -7  -3   0   24.70    1.40
  -7  -3   0   24.10    1.50
   7   3   0   26.00    1.90
   7   3   0   23.90    1.80
  -7   3   0   23.10    1.80
  -7   3   0   23.30    1.40
  -7   3   0   24.50    1.70
   7   3   0   23.80    1.60
  -7   3   0   23.70    1.40
   7   3   0   25.10    1.80
   7   3   0   24.20    2.20
   7   3   0   23.20    1.40
  -8  -3   0  275.77    7.60
   8  -3   0  266.17    7.80
   8  -3   0  290.37   12.70
  -8  -3   0  265.37    8.40
   8  -3   0  251.57    8.40
  -8  -3   0  261.97   10.00
   8  -3   0  277.57    7.60
  -8  -3   0  269.17    8.00
  -8   3   0  273.87    8.30
   8   3   0  261.37    8.40
   8   3   0  271.37   10.90
   8   3   0  303.77    8.80
  -8   3   0  270.47    7.80
   8   3   0  279.07    8.50
  -8   3   0  268.27    7.70
  -8   3   0  302.57    9.20
   9  -3   0   93.99    3.70
   9  -3   0   99.09    2.90
  -9  -3   0   96.49    3.50
   9  -3   0   93.09    3.10
  -9  -3   0   96.49    3.30
   9  -3   0   88.99    4.50
  -9  -3   0   93.39    3.70
  -9  -3   0   91.69    2.80
   9   3   0   87.39    4.50
   9   3   0   95.19    3.80
  -9   3   0   95.69    3.60
  -9   3   0   96.19    3.60
   9   3   0   95.39    3.40
  10  -3   0    4.40    0.70
 -10  -3   0    4.10    0.50
 -10  -3   0    4.60    0.70
  10   3   0    5.50    0.70
 -10   3   0    4.60    0.60
  10   3   0    3.20    0.60
   0  -4   0  124.69    4.60
   0  -4   0  122.19    3.70
   0   4   0  117.39    4.60
   0   4   0  126.69    4.40
   0   4   0  118.59    4.00
  -1  -4   0  183.38    5.90
   1  -4   0  153.38    5.60
   1  -4   0  159.78    4.40
  -1  -4   0  162.38    5.00
   1   4   0  165.18    5.50
   1   4   0  152.78    4.90
  -1   4   0  161.68    5.50
  -1   4   0  159.18    5.00
  -2  -4   0  169.08    5.40
  -2  -4   0  162.18    6.00
   2  -4   0  158.18    5.50
   2   4   0  165.38    5.10
   2   4   0  163.58    5.20
  -2   4   0  163.68    5.70
  -2   4   0  163.18    5.20
   2   4   0  166.18    5.70
  -3  -4   0 2298.77   58.49
   3  -4   0 2364.56   58.09
   3   4   0 2315.57   58.79
   3   4   0 2338.47   58.09
  -3   4   0 2276.07   57.99
   3   4   0 2358.86   58.09
   4  -4   0 2043.80   53.59
  -4  -4   0 2175.48   55.99
  -4  -4   0 2120.69   53.49
  -4  -4   0 2163.88   55.19
   4   4   0 2276.37   54.49
  -4   4   0 2078.49   53.69
  -4   4   0 2186.88   54.39
   4   4   0 2182.38   54.39
   4   4   0 2313.37   54.19
  -4   4   0 2156.28   54.39
  -4   4   0 2186.08   53.79
   4   4   0 2213.08   55.29
   4   4   0 2145.29   54.49
   4   4   0 2083.29   53.99
   5  -4   0   19.90    1.20
  -5  -4   0   19.40    1.30
  -5  -4   0   20.90    1.40
   5  -4   0   21.00    1.90
  -5  -4   0   23.70    2.40
  -5  -4   0   20.70    1.30
  -5  -4   0   21.20    1.90
   5   4   0   22.10    1.40
   5   4   0   21.20    1.70
   5   4   0   20.60    1.40
   5   4   0   20.30    1.90
   5   4   0   22.50    1.50
   5   4   0   22.40    1.60
  -5   4   0   22.00    1.30
  -5   4   0   21.60    1.30
   5   4   0   17.70    1.30
  -5   4   0   21.90    1.60
  -5   4   0   19.20    1.60
  -5   4   0   20.30    1.50
   5   4   0   20.20    1.50
   6  -4   0  537.05   16.00
   6  -4   0  508.95   13.80
  -6  -4   0  524.75   16.10
  -6  -4   0  503.85   13.80
  -6  -4   0  508.15   16.60
  -6  -4   0  523.25   14.00
   6  -4   0  508.25   13.80
  -6  -4   0  530.85   14.40
   6   4   0  528.85   14.80
   6   4   0  531.65   14.10
  -6   4   0  524.05   14.00
  -6   4   0  498.75   14.10
   6   4   0  514.85   15.80
  -6   4   0  519.65   14.40
   6   4   0  528.65   15.00
   6   4   0  535.05   14.80
  -6   4   0  541.35   14.10
   6   4   0  528.85   14.30
   7  -4   0  521.65   13.60
  -7  -4   0  528.25   16.30
  -7  -4   0  505.85   13.80
  -7  -4   0  513.35   13.70
   7  -4   0  516.75   13.70
  -7  -4   0  505.85   14.30
   7  -4   0  504.45   13.90
   7  -4   0  498.35   15.70
   7   4   0  530.05   13.90
  -7   4   0  516.35   13.80
   7   4   0  498.75   14.50
  -7   4   0  519.35   14.30
   7   4   0  531.25   14.80
   7   4   0  504.15   14.20
  -7   4   0  525.45   13.90
   7   4   0  505.55   15.80
   7   4   0  530.65   14.70
   8  -4   0   25.70    1.30
   8  -4   0   24.90    1.70
  -8  -4   0   23.00    2.20
   8  -4   0   24.70    1.40
  -8  -4   0   26.20    1.40
   8  -4   0   25.20    1.30
   8  -4   0   24.10    2.30
   8   4   0   26.00    1.80
  -8   4   0   24.30    1.40
   8   4   0   25.20    1.80
  -8   4   0   26.50    1.70
   8   4   0   24.30    1.60
   8   4   0   26.00    1.40
   8   4   0   28.10    2.40
  -8   4   0   24.50    1.30
   8   4   0   25.90    1.80
  -9  -4   0   94.79    2.90
   9  -4   0   83.59    2.70
   9  -4   0   95.49    3.80
   9  -4   0   76.89    2.50
  -9  -4   0   91.19    3.30
  -9  -4   0   85.29    3.20
  -9   4   0   85.69    3.20
   9   4   0   80.29    3.60
   9   4   0   84.59    3.00
 -10  -4   0  116.49    4.00
  10  -4   0  120.69    3.70
 -10   4   0  104.49    3.30
  10   4   0  103.89    4.00
   0  -5   0    0.20    0.40
   0  -5   0    0.20    0.30
   0   5   0    0.10    0.40
   0   5   0    0.40    0.30
   0   5   0   -0.20    0.20
   0   5   0    0.30    0.20
   0   5   0    0.40    0.30
  -1  -5   0 1955.00   48.40
  -1  -5   0 1843.62   46.60
   1  -5   0 1877.61   47.90
   1   5   0 1821.42   46.30
  -1   5   0 1827.02   46.70
   1   5   0 1874.71   47.60
  -1   5   0 1854.71   46.80
  -1   5   0 1801.52   46.60
  -1   5   0 1805.52   46.10
   1   5   0 1843.12   46.30
   1   5   0 1849.02   46.70
   1   5   0 1895.91   46.80
   1   5   0 1879.71   46.80
  -1   5   0 1860.31   47.60
  -1   5   0 1833.92   46.20
  -2  -5   0  446.16   13.60
   2  -5   0  435.16   12.80
  -2  -5   0  415.56   12.00
  -2   5   0  385.56   12.40
  -2   5   0  417.46   11.80
   2   5   0  415.76   11.70
   2   5   0  406.96   11.20
   2   5   0  428.76   11.90
  -2   5   0  421.26   12.60
   2   5   0  429.46   12.60
   2   5   0  407.16   11.40
  -2   5   0  418.46   11.30
   2   5   0  407.86   11.70
   2   5   0  400.56   11.90
  -2   5   0  440.76   11.50
   3  -5   0  823.12   21.80
  -3  -5   0  798.42   22.80
  -3  -5   0  883.11   25.70
  -3  -5   0  773.12   20.50
  -3   5   0  812.32   21.50
   3   5   0  844.92   21.70
  -3   5   0  798.82   20.80
  -3   5   0  788.02   21.50
   3   5   0  810.32   22.40
  -3   5   0  797.62   20.90
   3   5   0  811.12   21.00
   3   5   0  849.41   21.50
   3   5   0  790.22   21.30
   3   5   0  807.92   21.50
   3   5   0  763.02   20.90
  -4  -5   0   47.70    2.20
   4  -5   0   46.00    2.00
  -4  -5   0   45.90    2.00
  -4  -5   0   46.90    3.50
  -4  -5   0   47.40    2.90
   4   5   0   46.20    2.00
  -4   5   0   50.49    2.60
   4   5   0   49.40    2.40
   4   5   0   47.30    2.60
  -4   5   0   46.90    2.50
   4   5   0   48.40    2.60
   4   5   0   57.79    3.30
   4   5   0   55.59    2.70
  -4   5   0   42.90    2.30
   4   5   0   47.10    2.20
   4   5   0   46.50    2.10
   5  -5   0  176.28    6.90
   5  -5   0  156.48    5.30
  -5  -5   0  172.58    5.30
  -5  -5   0  151.78    8.80
  -5  -5   0  176.48    7.00
   5  -5   0  165.98    5.30
  -5  -5   0  171.78    5.50
  -5   5   0  175.08    6.10
  -5   5   0  164.18    5.60
   5   5   0  177.28    5.60
   5   5   0  174.98    6.20
   5   5   0  177.38    7.00
   5   5   0  172.08    5.80
   5   5   0  171.88    6.10
   5   5   0  176.48    6.00
  -5   5   0  172.18    5.50
  -5   5   0  174.98    5.40
  -6  -5   0   72.39    4.10
   6  -5   0   66.09    2.60
  -6  -5   0   67.89    2.90
  -6  -5   0   66.29    2.70
  -6  -5   0   69.49    2.80
   6  -5   0   68.19    2.60
   6   5   0   63.39    3.00
   6   5   0   66.29    3.40
   6   5   0   68.19    2.80
  -6   5   0   68.49    2.80
  -6   5   0   64.49    2.90
  -6   5   0   65.09    2.70
   6   5   0   64.99    3.30
   6   5   0   68.49    3.20
   7  -5   0  234.88    6.60
  -7  -5   0  230.28    6.80
   7  -5   0  228.68    6.50
   7  -5   0  220.98    6.70
  -7  -5   0  232.88    6.70
   7  -5   0  226.18    8.40
  -7  -5   0  221.08    7.30
   7   5   0  224.18    7.10
   7   5   0  226.38    7.30
   7   5   0  224.18    6.80
  -7   5   0  220.78    6.90
   7   5   0  218.48    8.40
  -7   5   0  226.98    6.80
   7   5   0  231.88    7.50
   7   5   0  230.68    7.50
  -7   5   0  226.48    6.70
   8  -5   0   44.50    1.70
  -8  -5   0   43.20    1.80
   8  -5   0   40.50    1.80
   8  -5   0   42.10    1.70
  -8  -5   0   41.70    2.00
   8  -5   0   41.00    2.20
  -8  -5   0   42.10    2.10
  -8  -5   0   43.00    1.80
  -8   5   0   42.50    2.00
  -8   5   0   43.30    2.10
   8   5   0   42.20    2.20
   8   5   0   41.20    2.20
   8   5   0   41.40    2.30
   8   5   0   42.30    2.00
  -8   5   0   42.30    1.80
   8   5   0   44.20    1.90
  -9  -5   0   83.29    2.90
   9  -5   0   85.79    2.40
   9  -5   0   83.39    3.00
   9   5   0   80.79    3.00
  -9   5   0   78.99    2.70
   9   5   0   88.59    3.70
   0  -6   0  391.26   12.90
   0   6   0  356.16   10.70
   0   6   0  365.96   10.80
   0   6   0  363.46   10.10
   0   6   0  354.36    9.90
   0   6   0  361.96   10.30
   0   6   0  362.76   10.70
   0   6   0  362.16   11.60
  -1  -6   0  416.66   12.00
  -1  -6   0  414.96   14.20
   1  -6   0  435.96   14.00
  -1   6   0  428.66   11.50
   1   6   0  413.26   12.10
   1   6   0  424.26   12.00
   1   6   0  425.16   11.70
  -1   6   0  417.66   12.00
  -1   6   0  426.76   13.20
  -1   6   0  413.16   12.10
   1   6   0  402.96   11.20
   1   6   0  420.86   11.40
  -1   6   0  419.16   11.60
   1   6   0  420.96   12.30
   1   6   0  425.56   13.10
   1   6   0  435.66   12.20
  -1   6   0  414.56   11.40
  -1   6   0  432.36   12.20
   2  -6   0   59.79    4.40
  -2  -6   0   65.99    3.30
   2   6   0   63.99    3.00
  -2   6   0   65.59    3.10
  -2   6   0   63.99    2.80
  -2   6   0   61.29    3.60
   2   6   0   66.99    3.10
   2   6   0   67.49    2.60
  -2   6   0   64.79    2.60
  -2   6   0   63.29    2.70
   2   6   0   66.19    3.20
   2   6   0   65.89    2.80
   2   6   0   66.69    3.10
  -2   6   0   67.29    3.10
   2   6   0   68.69    3.70
   3  -6   0   24.90    1.60
  -3  -6   0   26.20    2.30
  -3  -6   0   25.50    2.80
  -3  -6   0   29.10    1.50
  -3   6   0   25.60    1.90
   3   6   0   26.30    1.70
   3   6   0   24.90    1.70
  -3   6   0   26.60    1.60
  -3   6   0   29.30    1.60
   3   6   0   26.50    1.80
   3   6   0   25.80    2.30
   3   6   0   28.00    2.00
  -3   6   0   27.40    1.90
   3   6   0   27.70    2.00
  -4  -6   0 1728.33   52.69
  -4  -6   0 1664.23   41.50
   4  -6   0 1638.94   42.20
  -4  -6   0 1634.54   43.40
   4   6   0 1652.33   43.80
   4   6   0 1600.94   41.80
  -4   6   0 1673.83   41.70
   4   6   0 1628.04   41.30
   4   6   0 1655.53   42.20
   4   6   0 1684.53   42.60
  -4   6   0 1626.04   41.50
   4   6   0 1686.53   42.30
   4   6   0 1649.73   42.70
  -4   6   0 1620.34   42.20
  -4   6   0 1648.14   42.40
   5  -6   0 2702.83   66.29
  -5  -6   0 2681.03   68.79
   5  -6   0 2779.42   68.79
  -5  -6   0 2665.93   66.39
   5  -6   0 2623.14   66.29
  -5  -6   0 2708.43   66.39
   5   6   0 2692.13   68.79
   5   6   0 2737.33   66.79
  -5   6   0 2678.13   67.29
   5   6   0 2695.23   67.49
   5   6   0 2378.96   66.09
   5   6   0 2687.33   66.99
   5   6   0 2748.63   67.29
   5   6   0 2585.64   67.49
  -5   6   0 2709.43   66.49
  -5   6   0 2746.23   66.49
   6  -6   0  433.46   11.50
  -6  -6   0  431.56   11.70
  -6  -6   0  432.26   11.60
   6  -6   0  423.66   11.50
   6  -6   0  421.46   13.60
   6   6   0  408.66   12.10
   6   6   0  421.36   13.60
   6   6   0  444.26   12.70
  -6   6   0  427.26   11.70
   6   6   0  433.46   11.90
   6   6   0  428.76   12.60
   6   6   0  440.46   12.40
  -6   6   0  419.66   11.70
   7  -6   0    1.10    0.90
  -7  -6   0    1.40    0.40
  -7  -6   0    2.40    0.50
  -7  -6   0    1.60    0.40
   7  -6   0    1.80    0.40
   7  -6   0    0.80    0.30
  -7   6   0    1.20    0.30
   7   6   0    1.60    0.40
  -7   6   0    1.10    0.30
   7   6   0    1.60    0.50
   7   6   0    2.50    0.60
   7   6   0    2.40    0.70
  -8  -6   0   41.80    1.80
  -8  -6   0   42.40    1.60
   8  -6   0   43.10    1.60
   8  -6   0   44.40    1.60
   8  -6   0   41.60    2.00
  -8  -6   0   42.40    1.60
   8   6   0   43.00    1.90
   8   6   0   42.00    2.00
  -8   6   0   41.80    1.60
   8   6   0   40.20    1.70
  -8   6   0   45.70    2.20
   0  -7   0   -1.00    1.50
   0   7   0    0.10    0.20
   0   7   0    0.10    0.50
   0   7   0    0.50    0.40
   0   7   0    0.70    0.40
   0   7   0    1.00    0.50
  -1   7   0  100.49    3.70
  -1   7   0  101.59    3.50
  -1   7   0   98.19    4.90
  -1   7   0   97.79    4.10
   1   7   0   99.69    3.80
   1   7   0   94.89    3.90
   1   7   0   98.39    4.30
   1   7   0   98.89    3.50
   1   7   0  101.69    4.20
   1   7   0   94.79    4.80
  -1   7   0   95.09    4.10
   1   7   0  102.59    4.20
  -1   7   0  102.89    3.60
  -2  -7   0   46.40    2.20
   2   7   0   48.30    3.30
  -2   7   0   54.49    2.80
   2   7   0   52.89    2.20
  -2   7   0   50.89    2.70
   2   7   0   49.80    2.90
  -2   7   0   50.29    2.20
   2   7   0   48.80    2.60
   2   7   0   52.09    2.50
   2   7   0   50.19    2.70
   2   7   0   50.99    2.70
  -2   7   0   48.50    2.30
  -2   7   0   50.99    2.30
   3  -7   0    2.80    0.60
  -3  -7   0    4.40    0.80
   3   7   0    3.70    0.90
  -3   7   0    4.30    0.90
   3   7   0    4.60    0.90
   3   7   0    5.00    0.80
   3   7   0    3.40    0.60
  -3   7   0    3.70    0.80
  -3   7   0    4.10    0.70
  -3   7   0    5.40    0.70
   3   7   0    6.10    1.30
   3   7   0    3.60    0.90
   4  -7   0  304.37   10.60
   4  -7   0  304.57    8.60
  -4  -7   0  314.27    8.70
  -4   7   0  301.37    8.80
   4   7   0  301.97    9.70
  -4   7   0  309.97    8.80
   4   7   0  308.07    9.50
   4   7   0  292.07    9.40
   4   7   0  308.97    9.00
   4   7   0  307.57    8.40
  -4   7   0  319.37    9.50
   4   7   0  305.27   10.50
   4   7   0  300.77    9.40
  -4   7   0  308.17    9.20
   5  -7   0  149.09    4.70
  -5  -7   0  154.28    4.70
   5  -7   0  150.38    4.70
  -5  -7   0  158.88    4.90
  -5  -7   0  161.18    4.90
   5  -7   0  155.48    6.40
  -5   7   0  157.88    5.40
   5   7   0  154.38    5.50
   5   7   0  152.58    5.50
  -5   7   0  146.49    4.80
  -5   7   0  150.88    4.80
   5   7   0  150.78    5.10
   5   7   0  149.79    5.30
   5   7   0  156.98    5.80
   5   7   0  142.09    6.30
  -6  -7   0   94.89    3.20
   6  -7   0   97.99    3.20
  -6  -7   0  100.29    3.30
  -6  -7   0   96.59    3.20
   6  -7   0   96.79    3.20
   6  -7   0   94.49    3.10
   6   7   0   92.49    3.90
   6   7   0   94.59    3.70
  -6   7   0   94.19    3.20
   6   7   0   91.69    3.80
   6   7   0   92.39    3.40
  -6   7   0   93.59    3.30
   6   7   0   92.69    3.60
  -7  -7   0  102.89    3.20
  -7  -7   0  100.39    3.10
   7  -7   0   97.89    3.50
   7  -7   0  103.79    3.10
  -7  -7   0  105.09    3.20
   7   7   0   98.09    3.40
  -7   7   0  101.89    3.10
   7   7   0   98.29    3.70
  -7   7   0   94.79    3.20
   7   7   0  102.99    3.60
   0  -8   0  468.15   13.00
   0   8   0  495.85   13.00
   0   8   0  477.85   15.00
   0   8   0  492.25   13.20
   0   8   0  479.45   12.70
   0   8   0  487.65   13.80
   0   8   0  486.25   13.80
   1  -8   0    2.70    0.60
  -1  -8   0    2.80    0.70
  -1   8   0    2.70    1.10
   1   8   0    3.30    0.80
   1   8   0    2.50    0.80
  -1   8   0    3.50    0.70
   1   8   0    3.30    0.70
  -1   8   0    3.00    0.50
  -1   8   0    2.50    0.50
   1   8   0    2.90    0.70
   1   8   0    3.20    0.60
  -1   8   0    4.50    0.90
   2  -8   0   15.20    1.20
  -2  -8   0   15.80    1.20
   2   8   0   15.30    1.40
   2   8   0   12.60    1.70
  -2   8   0   16.10    1.10
   2   8   0   16.80    1.30
  -2   8   0   15.20    1.30
  -2   8   0   16.50    1.70
   2   8   0   16.70    1.30
   2   8   0   17.40    1.90
   2   8   0   15.70    1.00
  -2   8   0   14.90    1.10
   3  -8   0  209.18    6.10
  -3  -8   0  205.38    6.20
  -3   8   0  212.78    6.80
   3   8   0  204.48    6.60
   3   8   0  191.98    6.80
   3   8   0  208.68    6.80
  -3   8   0  210.08    6.20
   3   8   0  208.48    6.50
  -3   8   0  212.38    6.60
   3   8   0  216.18    6.90
   3   8   0  209.38    7.10
  -3   8   0  214.58    6.20
  -4  -8   0   32.70    1.70
   4  -8   0   30.60    1.60
   4  -8   0   34.50    1.60
   4   8   0   34.80    1.80
   4   8   0   34.00    1.90
   4   8   0   35.40    2.00
   4   8   0   33.00    2.10
  -4   8   0   34.70    1.60
  -4   8   0   34.90    1.60
   4   8   0   33.90    2.00
  -4   8   0   34.10    1.90
  -5  -8   0   87.19    2.90
  -5  -8   0   83.09    3.10
   5  -8   0   87.39    2.80
  -5   8   0   87.49    2.90
   5   8   0   85.49    3.20
   5   8   0   88.19    3.60
   5   8   0   81.29    3.00
  -5   8   0   88.69    3.00
   5   8   0   89.99    3.70
  -6  -8   0  247.08    6.50
  -6  -8   0  239.28    6.50
   6  -8   0  246.98    6.30
   6   8   0  227.88    6.80
   6   8   0  259.27    7.80
  -6   8   0  226.48    6.50
  -6   8   0  237.18    6.50
   6   8   0  233.38    6.60
   0  -9   0    0.00    0.40
   0   9   0    0.20    0.20
   0   9   0    0.30    0.20
   0   9   0    0.40    0.20
  -1  -9   0  107.69    3.50
   1  -9   0  105.39    3.50
   1   9   0  111.89    3.40
  -1   9   0  111.19    3.90
   1   9   0  111.89    4.00
   1   9   0  113.49    4.00
  -1   9   0  113.99    3.50
  -1   9   0  108.29    4.00
   1   9   0  109.39    3.60
  -2  -9   0  436.56   11.40
   2  -9   0  430.46   11.20
   2   9   0  426.76   11.00
   2   9   0  428.46   11.40
  -2   9   0  431.66   11.60
   2   9   0  429.86   11.80
  -2   9   0  441.36   11.30
  -2   9   0  409.96   13.20
  -2   9   0  412.16   11.10
   2   9   0  437.96   11.90
  -3  -9   0   65.99    2.30
  -3  -9   0   67.99    2.40
  -3   9   0   64.39    2.20
   3   9   0   67.79    2.60
   3   9   0   64.99    2.60
  -3   9   0   65.89    2.60
   3   9   0   68.99    2.50
  -3   9   0   67.19    2.30
  -4  -9   0   31.20    1.30
  -4  -9   0   29.10    1.30
  -4   9   0   28.80    1.20
   4   9   0   29.20    1.50
   4   9   0   30.40    1.50
  -4   9   0   30.40    1.20
   4   9   0   29.50    1.30
 -11   0   1    0.00    0.20
  11   0  -1    0.30    0.30
 -11   0   1   -0.10    0.20
 -10   0   1   -0.40    0.20
 -10   0   1    0.10    0.30
  10   0  -1    0.00    0.20
  10   0  -1   -0.20    0.20
  10   0  -1    0.10    0.90
 -10   0   1   -0.10    0.20
  -9   0   1    0.00    0.40
   9   0  -1    0.00    0.20
   9   0  -1    0.10    0.60
   9   0  -1    0.20    0.30
  -9   0   1   -0.10    0.20
  -9   0   1   -0.30    0.30
  -8   0   1    0.10    0.20
   8   0  -1   -0.10    0.20
   8   0  -1    0.80    0.70
  -8   0   1   -0.10    0.30
  -8   0   1    0.20    0.80
   8   0  -1    0.30    0.30
  -8   0   1   -0.30    0.20
   7   0  -1    0.00    0.50
   7   0  -1    0.40    0.20
   7   0  -1    0.70    0.30
  -7   0   1    0.10    0.30
  -7   0   1    0.60    0.40
  -7   0   1   -0.20    0.40
   7   0  -1    0.90    0.30
   6   0  -1    0.20    0.20
  -6   0   1    0.00    0.20
  -6   0   1    0.60    0.20
   6   0  -1    0.30    0.20
   6   0  -1   -0.10    0.20
   6   0  -1    0.60    0.40
  -6   0   1   -0.10    0.20
  -6   0   1   -0.10    0.20
   5   0  -1    0.00    0.30
   5   0  -1    0.20    0.20
  -5   0   1    0.00    0.20
  -5   0   1    0.90    0.30
   5   0  -1    0.30    0.30
  -5   0   1    0.40    0.30
   5   0  -1    0.50    0.20
   4   0  -1    0.70    0.30
   4   0  -1    0.10    0.20
  -4   0   1    0.20    0.20
   3   0  -1    0.10    0.20
  -3   0   1    0.10    0.10
   3   0  -1   -0.10    0.20
   2   0  -1    0.00    0.20
   2   0  -1    0.30    0.20
  -2   0   1    0.70    0.30
   1   0  -1    0.30    0.10
   0   0   1    0.10    0.10
   0   0  -1    0.10    0.10
  -4   0  -1    0.10    0.30
   4   0   1   -0.30    0.20
   4   0   1   -0.10    0.20
  -4   0  -1    0.40    0.20
   4   0   1   -0.20    0.10
  -4   0  -1    0.40    0.30
  -5   0  -1    0.00    0.30
  -5   0  -1    0.40    0.30
   5   0   1    0.80    0.40
   5   0   1    0.20    0.20
   6   0   1    0.20    0.20
  -6   0  -1   -0.20    0.20
   6   0   1    0.40    0.20
  -6   0  -1   -0.40    0.30
   6   0   1    0.20    0.50
   6   0   1   -0.20    0.30
  -6   0  -1    0.00    0.30
  -6   0  -1    0.10    0.20
  -6   0  -1    1.40    0.50
  -6   0  -1    0.30    0.30
   7   0   1    0.10    0.50
  -7   0  -1   -0.10    0.30
  -7   0  -1    0.00    0.30
   7   0   1    0.40    0.20
  -7   0  -1   -0.90    0.60
  -7   0  -1   -0.10    0.20
   8   0   1    0.20    0.30
  -8   0  -1    0.40    0.30
   8   0   1    0.50    0.30
  -8   0  -1   -0.10    0.30
   8   0   1   -0.20    0.60
  -8   0  -1    0.30    0.30
  -8   0  -1    0.90    1.10
   9   0   1    0.10    0.80
   9   0   1   -0.60    0.40
  -9   0  -1    0.20    0.30
  -9   0  -1    0.30    0.30
   9   0   1    0.00    0.20
  -9   0  -1   -0.40    0.20
 -10   0  -1   -0.60    0.30
 -10   0  -1    0.00    0.20
  10   0   1   -0.20    0.30
  11  -1  -1    1.50    0.30
 -11   1   1    1.90    0.40
  11   1  -1    1.00    0.30
 -10  -1   1   72.29    2.90
  10  -1  -1   76.29    2.70
 -10  -1   1   78.49    3.20
  10  -1  -1   72.09    3.10
 -10  -1   1   76.09    3.00
 -10   1   1   80.09    3.10
  10   1  -1   77.29    3.10
  10   1  -1   81.69    3.70
 -10   1   1   79.39    3.20
   9  -1  -1  338.27   11.20
  -9  -1   1  343.07    9.60
  -9  -1   1  346.57    9.80
   9  -1  -1  327.27   10.00
  -9  -1   1  332.47   10.00
   9  -1  -1  336.37    9.50
  -9   1   1  325.97    9.30
  -9   1   1  345.57    9.90
   9   1  -1  330.67    9.50
  -9   1   1  341.27   10.00
   9   1  -1  313.87   11.00
   9   1  -1  333.27   10.00
   8  -1  -1   96.79    4.00
  -8  -1   1  100.49    3.80
  -8  -1   1  102.79    4.10
   8  -1  -1   98.79    3.00
  -8  -1   1  100.39    3.20
  -8  -1   1   90.59    4.70
   8  -1  -1   99.79    3.70
   8  -1  -1  101.09    4.90
  -8   1   1  100.59    3.90
   8   1  -1  101.19    4.00
  -8   1   1  102.89    4.00
   8   1  -1   97.29    3.70
   8   1  -1   92.99    4.80
  -8   1   1   98.19    3.60
  -7  -1   1  399.26   10.60
  -7  -1   1  401.16   10.60
   7  -1  -1  388.76   12.40
   7  -1  -1  393.06   10.50
  -7  -1   1  407.76   11.40
  -7  -1   1  408.76   11.20
   7  -1  -1  395.86   10.50
   7  -1  -1  396.06   11.10
  -7  -1   1  397.46   12.40
   7  -1  -1  414.16   11.50
   7   1  -1  401.76   12.30
  -7   1   1  382.56   14.20
  -7   1   1  396.06   10.70
   7   1  -1  405.06   11.40
  -7   1   1  387.56   11.20
   7   1  -1  402.46   11.10
  -7   1   1  419.06   11.40
  -7   1   1  390.56   10.90
  -6  -1   1  411.86   11.00
  -6  -1   1  399.06   11.50
  -6  -1   1  407.46   11.40
   6  -1  -1  409.76   11.50
   6  -1  -1  410.16   11.70
   6  -1  -1  422.26   11.00
  -6  -1   1  432.76   12.40
   6  -1  -1  410.36   11.00
   6  -1  -1  420.16   12.40
   6   1  -1  410.66   11.30
   6   1  -1  416.76   11.50
  -6   1   1  431.36   11.60
  -6   1   1  462.25   12.50
   6   1  -1  421.66   12.40
   6   1  -1  436.36   11.70
  -6   1   1  423.86   12.00
   6   1  -1  435.46   11.50
  -5  -1   1 1713.93   43.30
   5  -1  -1 1749.53   44.50
   5  -1  -1 1688.83   43.30
   5  -1  -1 1752.22   43.60
  -5  -1   1 1754.52   44.40
   5   1  -1 1690.83   44.30
  -5   1   1 1776.02   43.70
   5   1  -1 1757.32   43.80
  -5   1   1 1874.51   44.30
   5   1  -1 1783.82   44.40
  -4  -1   1 1877.41   47.30
   4  -1  -1 1870.31   46.90
   4  -1  -1 1945.21   47.50
   4   1  -1 1900.11   47.40
  -4   1   1 1873.11   47.00
   4   1  -1 1894.81   47.30
  -3  -1   1   49.10    1.90
   3  -1  -1   53.99    1.90
   3  -1  -1   50.69    2.00
  -3   1   1   49.80    2.10
   3   1  -1   50.19    2.00
   3   1  -1   53.39    2.10
  -3   1   1   49.40    1.70
  -2  -1  -1  107.39    3.50
   2  -1   1  111.49    3.50
  -2  -1  -1  110.99    3.50
   2   1   1  105.99    3.40
  -2   1  -1  113.99    3.40
  -3  -1  -1  145.09    4.60
  -3  -1  -1  149.79    4.80
   3  -1   1  146.89    4.70
  -3   1  -1  143.29    4.60
   3   1   1  146.39    4.70
   4  -1   1 1088.09   27.80
   4  -1   1 1041.00   26.70
  -4  -1  -1 1070.59   27.80
  -4  -1  -1 1059.99   27.40
  -4   1  -1 1042.30   27.10
  -4   1  -1 1098.49   27.60
   4   1   1 1122.19   27.60
   4   1   1 1049.30   27.70
   5  -1   1  206.38    6.90
  -5  -1  -1  207.28    5.80
  -5  -1  -1  205.18    7.00
   5  -1   1  205.48    5.80
   5  -1   1  209.88    6.30
  -5  -1  -1  206.78    6.50
  -5  -1  -1  197.88    5.80
  -5  -1  -1  216.98    6.40
   5   1   1  215.28    6.40
  -5   1  -1  217.48    6.90
  -5   1  -1  202.68    6.30
   5   1   1  195.38    5.50
  -5   1  -1  202.28    6.30
   5   1   1  218.18    7.00
  -6  -1  -1  180.28    5.70
   6  -1   1  161.58    6.30
  -6  -1  -1  175.88    5.50
   6  -1   1  168.48    4.90
  -6  -1  -1  169.58    4.90
   6  -1   1  171.78    5.70
   6  -1   1  168.58    4.90
  -6  -1  -1  169.88    4.90
   6  -1   1  171.98    5.40
  -6  -1  -1  170.08    6.50
   6   1   1  168.98    6.30
   6   1   1  158.08    5.50
  -6   1  -1  167.38    5.30
   6   1   1  165.38    5.20
   6   1   1  173.58    5.60
  -6   1  -1  171.98    5.20
   6   1   1  164.98    4.60
  -6   1  -1  171.98    6.20
  -6   1  -1  156.78    5.30
  -6   1  -1  170.48    5.60
  -6   1  -1  173.48    5.70
  -7  -1  -1   29.70    1.80
   7  -1   1   29.10    1.40
   7  -1   1   29.10    2.40
  -7  -1  -1   29.40    1.90
   7  -1   1   29.30    1.90
  -7  -1  -1   29.90    1.90
  -7  -1  -1   30.60    1.30
   7  -1   1   28.90    2.00
   7  -1   1   30.60    1.40
  -7  -1  -1   27.60    2.50
   7   1   1   29.10    2.00
   7   1   1   26.10    2.30
  -7   1  -1   31.50    2.00
  -7   1  -1   20.50    3.40
  -7   1  -1   32.20    1.60
  -7   1  -1   30.30    1.80
   7   1   1   30.10    1.90
  -7   1  -1   28.60    1.90
   8  -1   1  438.46   12.80
   8  -1   1  439.86   11.90
   8  -1   1  456.05   14.10
  -8  -1  -1  451.55   12.60
  -8  -1  -1  437.36   12.80
   8  -1   1  449.95   11.50
  -8  -1  -1  456.65   12.50
  -8  -1  -1  435.26   14.30
  -8   1  -1  455.65   12.90
   8   1   1  451.15   12.60
   8   1   1  404.36   13.90
   8   1   1  450.75   12.80
   8   1   1  435.96   12.10
  -8   1  -1  450.45   12.70
  -8   1  -1  446.06   12.20
   9  -1   1  187.58    7.30
  -9  -1  -1  186.28    6.20
  -9  -1  -1  191.38    5.90
  -9  -1  -1  187.78    6.00
   9  -1   1  191.58    6.20
  -9   1  -1  189.58    6.10
   9   1   1  178.98    7.10
  -9   1  -1  178.58    5.60
   9   1   1  194.58    6.20
  -9   1  -1  192.88    6.20
 -10  -1  -1    0.90    0.30
 -10  -1  -1    0.30    0.30
  10  -1   1    0.10    0.30
 -10  -1  -1    0.20    0.20
 -10   1  -1    0.30    0.30
 -10   1  -1    0.10    0.20
  10   1   1    0.10    0.20
 -11  -2   1   49.70    1.70
 -11  -2   1   43.40    1.90
 -11   2   1   51.99    2.10
 -10  -2   1    5.70    0.70
 -10  -2   1    6.70    0.90
  10  -2  -1    4.50    0.60
  10  -2  -1    4.50    0.80
 -10   2   1    5.90    0.70
  10   2  -1    6.20    1.00
  10   2  -1    4.80    0.70
   9  -2  -1  617.14   16.80
   9  -2  -1  606.24   16.20
  -9  -2   1  610.84   16.90
  -9  -2   1  611.04   16.50
  -9  -2   1  621.14   16.50
  -9  -2   1  603.64   15.60
   9  -2  -1  582.54   17.90
   9  -2  -1  628.14   15.50
   9   2  -1  605.44   18.10
  -9   2   1  612.64   16.60
   9   2  -1  620.64   16.40
  -9   2   1  623.34   16.70
   9   2  -1  634.14   16.80
   8  -2  -1  390.26   10.80
  -8  -2   1  369.96   10.30
  -8  -2   1  393.56   12.70
  -8  -2   1  382.86   10.30
   8  -2  -1  379.66   10.20
   8  -2  -1  379.06   11.30
   8  -2  -1  385.16   10.20
  -8  -2   1  398.56   11.30
   8  -2  -1  384.56   12.60
  -8  -2   1  371.66   10.90
   8   2  -1  376.56   10.30
   8   2  -1  391.66   11.20
   8   2  -1  377.76   11.10
  -8   2   1  381.26   10.40
  -8   2   1  383.16   11.10
  -8   2   1  390.86   11.10
   8   2  -1  392.96   11.00
   8   2  -1  393.86   12.40
  -7  -2   1  374.86   12.00
   7  -2  -1  372.66   10.00
   7  -2  -1  364.86   10.50
   7  -2  -1  370.56   11.80
  -7  -2   1  365.46   10.00
   7  -2  -1  386.26   10.90
  -7  -2   1  379.86   10.10
  -7  -2   1  346.07   11.70
  -7  -2   1  367.76   10.50
   7  -2  -1  367.56    9.90
  -7  -2   1  376.16   10.80
  -7   2   1  384.96   10.70
   7   2  -1  373.66   10.40
   7   2  -1  380.56   11.90
  -7   2   1  364.96   10.10
  -7   2   1  362.66   10.00
   7   2  -1  354.96   10.00
   7   2  -1  367.76   10.80
   7   2  -1  371.06   10.50
   7   2  -1  377.36   10.80
  -6  -2   1   36.40    1.90
   6  -2  -1   37.50    1.60
  -6  -2   1   40.60    2.50
   6  -2  -1   39.10    1.60
  -6  -2   1   38.10    1.90
  -6  -2   1   38.00    1.70
   6  -2  -1   39.00    2.50
   6   2  -1   38.50    1.80
   6   2  -1   35.00    1.70
  -6   2   1   34.80    1.70
  -6   2   1   38.90    1.90
   6   2  -1   41.10    2.50
   6   2  -1   40.70    2.10
   6   2  -1   40.80    2.00
   6   2  -1   37.00    1.90
   6   2  -1   39.30    2.10
  -5  -2   1 2480.35   60.89
   5  -2  -1 2500.45   60.99
   5  -2  -1 2368.96   62.19
   5   2  -1 2460.65   61.49
  -5   2   1 2430.36   61.29
  -5   2   1 2492.45   61.29
   5   2  -1 2502.25   61.49
   5   2  -1 2564.04   62.29
  -4  -2   1  342.67   10.00
   4  -2  -1  335.97    9.30
   4  -2  -1  354.66    9.50
   4  -2  -1  370.86   10.20
   4   2  -1  363.36   10.20
   4   2  -1  341.77    9.60
   4   2  -1  355.36   10.30
  -4   2   1  349.77    9.30
  -4   2   1  354.76    9.80
   4   2  -1  378.46   10.00
  -3  -2   1  172.28    5.20
   3  -2  -1  185.28    5.20
   3   2  -1  176.18    5.50
   3   2  -1  166.18    5.30
  -3   2   1  169.18    4.50
   1  -2  -1  167.88    4.60
   1  -2  -1  182.08    4.60
   1  -2  -1  182.78    5.40
   1   2  -1  181.18    5.30
  -1   2   1  188.38    5.30
   1   2  -1  177.78    5.20
   1   2  -1  202.68    5.20
   0  -2   1    6.10    0.70
   0  -2  -1    5.10    0.40
   0  -2  -1    4.90    0.60
   0   2   1    4.50    0.50
   0   2  -1    4.80    0.40
   0   2  -1    4.80    0.50
  -2   2  -1 3336.67   81.89
  -3  -2  -1  869.41   24.10
   3  -2   1  959.70   24.10
  -3  -2  -1  908.01   24.10
   3   2   1  962.90   24.10
   3   2   1  954.10   23.80
  -3   2  -1  915.51   23.60
   4  -2   1   61.89    2.80
  -4  -2  -1   55.59    2.30
  -4  -2  -1   59.19    2.10
  -4  -2  -1   59.99    2.90
   4   2   1   57.09    2.40
   4   2   1   59.29    2.80
  -4   2  -1   57.69    2.50
  -4   2  -1   56.49    2.30
   4   2   1   56.59    2.40
  -5  -2  -1   10.00    1.40
  -5  -2  -1   11.10    1.30
   5  -2   1   12.30    0.80
  -5  -2  -1   11.60    1.00
  -5  -2  -1   10.80    0.80
   5  -2   1   12.00    1.30
  -5   2  -1   11.90    1.30
  -5   2  -1   12.30    1.40
   5   2   1   10.20    1.10
   5   2   1   13.90    1.40
  -5   2  -1   12.70    1.10
  -5   2  -1   10.80    0.90
  -6  -2  -1   57.59    2.50
  -6  -2  -1   61.09    2.80
   6  -2   1   57.59    2.50
   6  -2   1   57.59    2.20
  -6  -2  -1   58.29    2.20
   6  -2   1   61.49    2.80
  -6  -2  -1   61.09    3.50
  -6  -2  -1   56.29    2.20
   6  -2   1   59.49    2.20
   6  -2   1   62.59    3.30
  -6  -2  -1   56.29    3.50
  -6   2  -1   55.79    3.00
   6   2   1   57.49    2.60
  -6   2  -1   57.69    2.40
   6   2   1   58.09    2.80
   6   2   1   58.69    2.50
   6   2   1   55.49    2.80
  -6   2  -1   57.09    2.70
  -6   2  -1   59.29    2.40
  -6   2  -1   61.39    2.80
   6   2   1   59.69    2.50
   6   2   1   51.19    3.10
  -6   2  -1   54.49    2.50
  -7  -2  -1  284.97    8.50
  -7  -2  -1  288.37   10.40
  -7  -2  -1  290.27    8.90
   7  -2   1  276.67    8.20
  -7  -2  -1  284.07    7.90
   7  -2   1  277.97    8.80
   7  -2   1  286.77    8.00
   7  -2   1  291.67    8.00
   7  -2   1  294.27   10.00
   7   2   1  291.37    8.40
   7   2   1  284.47    8.80
  -7   2  -1  278.57    8.20
  -7   2  -1  293.57    8.80
  -7   2  -1  279.87    8.10
  -7   2  -1  296.57    8.80
   7   2   1  293.57    9.90
  -7   2  -1  296.77    8.30
   7   2   1  275.07    8.10
   7   2   1  283.87    8.80
  -8  -2  -1  510.05   14.10
  -8  -2  -1  521.25   13.20
   8  -2   1  514.15   14.40
   8  -2   1  495.95   13.50
   8  -2   1  513.25   13.30
  -8  -2  -1  493.45   16.20
  -8  -2  -1  530.45   14.50
  -8   2  -1  507.35   13.70
   8   2   1  512.45   13.80
  -8   2  -1  513.55   14.40
   8   2   1  516.85   14.40
   9  -2   1   16.90    0.70
  -9  -2  -1   14.90    1.10
  -9  -2  -1   17.00    1.40
  -9  -2  -1   18.00    1.30
   9  -2   1   15.70    1.30
   9  -2   1   18.50    2.10
   9   2   1   15.50    1.30
  -9   2  -1   16.40    1.30
   9   2   1   15.10    1.10
  -9   2  -1   17.50    1.30
   9   2   1   13.80    1.80
  10  -2   1    0.30    0.20
 -10  -2  -1    0.50    0.30
 -10  -2  -1    0.40    0.30
 -10   2  -1    0.50    0.20
  10   2   1    0.40    0.20
  10  -3  -1   58.09    2.50
  10  -3  -1   60.79    2.00
 -10  -3   1   59.69    2.50
 -10  -3   1   58.19    2.30
  10   3  -1   59.89    2.80
  10   3  -1   59.09    2.30
 -10   3   1   59.19    2.40
  -9  -3   1  230.58    6.40
   9  -3  -1  228.28    6.70
  -9  -3   1  206.68    6.10
  -9  -3   1  230.88    6.80
   9  -3  -1  239.48    6.20
  -9  -3   1  231.18    7.30
   9  -3  -1  237.68    7.30
   9   3  -1  234.38    7.10
  -9   3   1  225.38    6.40
   9   3  -1  232.28    6.90
   9   3  -1  231.68    7.30
  -9   3   1  234.78    7.10
   9   3  -1  217.48    8.20
  -9   3   1  221.08    6.90
   8  -3  -1  832.42   22.10
   8  -3  -1  834.32   24.00
   8  -3  -1  868.81   21.60
   8  -3  -1  884.11   22.70
  -8  -3   1  838.52   22.10
  -8  -3   1  833.92   24.30
  -8  -3   1  861.41   21.70
  -8  -3   1  857.11   21.80
   8  -3  -1  846.72   21.60
  -8  -3   1  848.62   22.50
   8   3  -1  850.21   22.50
  -8   3   1  838.62   22.20
  -8   3   1  840.02   21.80
  -8   3   1  861.91   22.50
   8   3  -1  856.01   22.20
   8   3  -1  848.82   22.60
   8   3  -1  876.31   22.60
   8   3  -1  821.12   23.90
   8   3  -1  841.42   21.70
  -8   3   1  804.22   21.70
  -7  -3   1  214.48    6.90
  -7  -3   1  215.38    6.30
   7  -3  -1  222.78    8.10
   7  -3  -1  218.38    6.30
  -7  -3   1  222.78    8.30
   7  -3  -1  216.18    6.30
   7  -3  -1  213.38    6.70
  -7  -3   1  200.08    8.30
  -7  -3   1  204.58    6.60
  -7  -3   1  215.38    6.40
   7   3  -1  214.58    7.00
  -7   3   1  218.58    6.90
   7   3  -1  214.58    7.10
   7   3  -1  224.88    7.00
   7   3  -1  224.48    6.70
  -7   3   1  213.58    6.40
   7   3  -1  221.38    8.00
  -7   3   1  215.88    6.40
   7   3  -1  210.18    6.40
  -7   3   1  211.08    6.70
   7   3  -1  222.48    6.80
   6  -3  -1  389.36   11.90
  -6  -3   1  366.26   10.60
  -6  -3   1  381.66   10.10
  -6  -3   1  353.66   10.00
   6  -3  -1  363.46   10.10
  -6  -3   1  376.76   10.40
   6  -3  -1  381.66   10.10
  -6  -3   1  374.16   11.80
   6   3  -1  376.66   10.60
  -6   3   1  370.76   10.60
   6   3  -1  381.26   10.80
  -6   3   1  368.16   10.50
   6   3  -1  368.96   10.20
   6   3  -1  390.66   11.80
  -6   3   1  370.36   10.20
   6   3  -1  387.96   10.40
  -6   3   1  368.96   10.20
   6   3  -1  369.26   10.70
   6   3  -1  381.36   10.90
   5  -3  -1    4.20    0.90
   5  -3  -1    3.40    0.50
   5   3  -1    3.30    0.70
  -5   3   1    4.70    1.10
   5   3  -1    4.20    0.90
   5   3  -1    3.30    0.70
  -5   3   1    3.90    0.60
   5   3  -1    3.60    0.60
  -5   3   1    2.70    0.60
   5   3  -1    3.40    0.80
   5   3  -1    3.80    0.60
  -5   3   1    3.70    0.80
  -5   3   1    4.50    0.80
   4  -3  -1    5.50    0.80
   4  -3  -1    6.80    0.80
  -4  -3   1    6.00    0.80
  -4   3   1    7.40    0.80
   3  -3  -1  966.30   25.00
  -3  -3   1  957.50   24.90
   3   3  -1  974.00   24.70
  -3   3   1 1008.50   25.40
   3   3  -1  982.80   25.10
   3   3  -1  915.61   24.50
  -3   3   1  960.50   24.70
   2  -3  -1  111.09    4.00
  -2   3   1  109.39    3.90
   2   3  -1  112.19    3.90
   1  -3  -1   69.49    2.00
   1  -3  -1   72.49    3.00
  -1   3   1   73.49    2.80
   1   3  -1   73.39    2.70
   0  -3  -1  559.74   15.70
   0  -3  -1  570.74   14.90
   0   3   1  589.84   15.50
   0   3  -1  587.04   15.40
   0   3  -1  607.44   14.90
  -1  -3  -1  869.91   22.00
  -1  -3  -1  839.62   22.60
   1  -3   1  859.31   22.10
  -1   3  -1  879.61   21.70
   1   3   1  845.22   22.30
  -1   3  -1  889.61   22.40
  -2  -3  -1   14.50    1.10
   2  -3   1   14.50    0.90
   2  -3   1   13.40    1.00
  -2  -3  -1   14.60    1.30
  -2   3  -1   14.20    1.10
   2   3   1   14.60    1.20
  -2   3  -1   14.30    1.20
  -2   3  -1   13.40    0.80
   2   3   1   13.60    1.00
   2   3   1   15.50    1.00
  -3  -3  -1   91.09    3.60
  -3  -3  -1   87.39    3.80
  -3  -3  -1   85.49    2.70
  -3   3  -1   85.19    3.20
  -3   3  -1   85.39    2.80
   3   3   1   84.39    3.50
   3   3   1   81.19    3.10
   3   3   1   83.89    3.20
  -4  -3  -1  144.99    5.70
  -4  -3  -1  146.39    4.70
  -4  -3  -1  144.39    4.40
  -4  -3  -1  148.09    5.60
   4  -3   1  146.79    5.50
   4  -3   1  136.79    4.30
  -4   3  -1  154.68    5.00
  -4   3  -1  144.69    4.50
  -4   3  -1  142.19    4.70
   4   3   1  147.59    5.00
  -4   3  -1  159.78    4.80
   4   3   1  141.79    4.80
   4   3   1  145.19    5.50
   4   3   1  166.68    6.00
   5  -3   1   35.20    1.80
   5  -3   1   38.60    1.70
  -5  -3  -1   40.80    2.90
  -5  -3  -1   41.50    2.70
   5  -3   1   42.20    2.60
  -5  -3  -1   39.70    1.80
  -5  -3  -1   42.70    1.80
  -5  -3  -1   41.60    2.10
   5   3   1   41.70    2.20
   5   3   1   39.80    2.20
  -5   3  -1   40.70    2.10
   5   3   1   43.00    2.40
   5   3   1   43.10    2.70
  -5   3  -1   40.40    1.90
   5   3   1   39.60    2.00
  -5   3  -1   40.50    2.10
  -5   3  -1   41.90    1.90
  -6  -3  -1   17.40    2.60
   6  -3   1   16.80    1.40
  -6  -3  -1   22.70    1.60
   6  -3   1   19.30    2.00
  -6  -3  -1   18.90    1.40
  -6  -3  -1   19.10    1.20
   6  -3   1   17.70    1.10
   6  -3   1   18.00    1.20
  -6  -3  -1   20.10    1.30
  -6  -3  -1   20.40    2.10
  -6   3  -1   16.20    1.50
  -6   3  -1   18.70    1.30
   6   3   1   17.60    1.40
   6   3   1   17.90    1.80
  -6   3  -1   21.10    1.50
  -6   3  -1   19.70    1.50
   6   3   1   16.50    1.30
   6   3   1   18.90    1.90
   6   3   1   19.70    1.60
   6   3   1   18.90    1.50
   6   3   1   18.30    1.30
  -7  -3  -1  164.88    7.10
   7  -3   1  156.88    5.10
  -7  -3  -1  153.78    5.20
   7  -3   1  162.78    4.90
  -7  -3  -1  162.28    5.00
   7  -3   1  158.78    6.60
   7  -3   1  159.98    5.00
  -7  -3  -1  164.68    5.00
   7  -3   1  164.98    5.80
  -7  -3  -1  162.18    5.70
  -7   3  -1  168.38    5.20
   7   3   1  159.48    5.30
   7   3   1  161.88    5.50
  -7   3  -1  167.38    5.60
   7   3   1  156.78    6.70
  -7   3  -1  159.88    5.10
   7   3   1  163.58    5.80
   7   3   1  160.48    5.00
   7   3   1  160.48    5.00
  -7   3  -1  166.98    5.70
   7   3   1  164.08    5.70
   8  -3   1   36.60    2.90
   8  -3   1   41.40    2.30
  -8  -3  -1   41.10    2.00
   8  -3   1   39.60    1.70
  -8  -3  -1   37.00    2.20
  -8  -3  -1   38.30    1.60
  -8   3  -1   40.90    1.80
   8   3   1   37.00    1.90
  -8   3  -1   41.00    1.90
   8   3   1   41.20    2.30
  -8   3  -1   40.00    2.20
   8   3   1   37.50    2.80
  -9  -3  -1   78.39    2.90
  -9  -3  -1   82.29    4.00
   9  -3   1   73.69    2.30
   9  -3   1   72.19    3.00
   9   3   1   73.19    2.60
  -9   3  -1   73.79    3.00
  -9   3  -1   67.29    2.80
   9   3   1   73.99    3.10
 -10  -3  -1   16.40    1.00
  10  -3   1   17.50    1.00
 -10  -3  -1   16.30    0.90
 -10   3  -1   18.90    1.10
 -10  -4   1  152.28    4.40
 -10  -4   1  145.09    4.50
  10  -4  -1  144.39    4.60
  10   4  -1  144.29    4.60
 -10   4   1  149.29    4.70
  10   4  -1  141.19    4.50
  -9  -4   1  204.88    5.80
  -9  -4   1  219.38    5.90
   9  -4  -1  182.38    5.60
   9  -4  -1  210.48    6.00
  -9  -4   1  203.58    6.40
  -9  -4   1  211.18    6.30
   9  -4  -1  209.18    6.60
   9  -4  -1  205.08    5.70
  -9   4   1  217.18    6.40
   9   4  -1  201.78    6.40
   9   4  -1  205.88    6.30
   9   4  -1  207.78    6.50
  -9   4   1  207.98    5.80
   8  -4  -1  194.98    5.70
  -8  -4   1  198.48    7.80
  -8  -4   1  197.58    5.90
  -8  -4   1  189.78    6.30
   8  -4  -1  195.98    6.10
   8  -4  -1  197.78    5.70
  -8  -4   1  202.08    5.80
   8  -4  -1  196.78    6.50
   8  -4  -1  190.98    7.50
  -8   4   1  195.08    5.80
   8   4  -1  200.18    6.30
   8   4  -1  195.28    7.60
   8   4  -1  183.28    6.50
   8   4  -1  195.38    6.40
   8   4  -1  193.48    5.90
  -8   4   1  194.38    6.30
   8   4  -1  196.48    6.60
  -8   4   1  193.98    5.80
  -7  -4   1    0.20    0.30
   7  -4  -1    0.60    0.30
   7  -4  -1    1.10    0.30
  -7  -4   1    1.10    0.40
  -7  -4   1    1.20    0.80
  -7  -4   1    0.80    0.30
   7  -4  -1    0.20    0.30
   7  -4  -1    0.90    0.70
  -7   4   1    0.60    0.30
   7   4  -1    0.30    0.70
   7   4  -1    0.60    0.40
   7   4  -1    0.60    0.40
   7   4  -1    0.70    0.30
  -7   4   1    0.50    0.40
   7   4  -1    0.20    0.40
   7   4  -1    0.90    0.30
  -7   4   1    0.90    0.40
  -6  -4   1   72.09    2.70
  -6  -4   1   79.19    4.20
  -6  -4   1   71.99    4.40
   6  -4  -1   72.99    2.80
  -6  -4   1   74.29    2.90
  -6  -4   1   73.29    3.10
  -6  -4   1   73.79    2.80
   6  -4  -1   65.79    3.80
   6  -4  -1   72.09    2.80
   6   4  -1   74.09    3.00
   6   4  -1   75.49    4.00
   6   4  -1   76.89    3.50
   6   4  -1   78.99    3.10
   6   4  -1   72.39    3.30
   6   4  -1   73.79    3.10
  -6   4   1   77.79    2.90
   6   4  -1   79.39    3.40
  -6   4   1   80.69    3.50
  -5  -4   1    9.70    1.60
   5  -4  -1    9.20    1.30
  -5  -4   1    7.60    1.20
  -5  -4   1    7.80    0.80
   5   4  -1    8.20    1.00
  -5   4   1    7.10    0.80
   5   4  -1    6.90    0.90
   5   4  -1    9.20    1.30
   5   4  -1    7.40    0.90
   5   4  -1    8.10    1.10
  -5   4   1    7.70    1.00
  -5   4   1   10.80    1.10
   5   4  -1    8.10    0.90
   4  -4  -1 1614.04   41.00
  -4  -4   1 1544.55   40.10
   4  -4  -1 1570.44   40.40
  -4  -4   1 1627.64   41.70
  -4   4   1 1619.04   41.20
  -4   4   1 1603.04   40.50
   4   4  -1 1677.63   41.20
  -4   4   1 1650.23   40.90
   4   4  -1 1718.73   41.20
   4   4  -1 1601.34   40.50
   4   4  -1 1612.44   41.80
   3  -4  -1 7039.70  169.98
   3   4  -1 6771.92  168.88
  -2  -4   1  239.38    7.10
   2  -4  -1  234.68    7.70
  -2   4   1  250.07    7.70
  -2   4   1  241.68    7.10
   2   4  -1  235.78    7.50
   2   4  -1  238.38    7.00
   2   4  -1  235.18    7.00
   1  -4  -1  156.38    5.70
   1  -4  -1  157.48    4.10
  -1  -4   1  156.78    5.60
   1   4  -1  154.88    4.80
   1   4  -1  153.48    5.00
   1   4  -1  157.98    5.30
  -1   4   1  151.98    4.90
  -1   4   1  163.48    5.50
  -1   4   1  151.38    5.00
   0  -4  -1 1536.25   39.40
   0  -4   1 1708.63   40.50
   0   4  -1 1570.54   40.30
   0   4   1 1580.24   40.40
   0   4  -1 1577.84   39.80
   0   4   1 1534.95   39.70
   1  -4   1   76.09    3.20
  -1  -4  -1   79.39    3.70
  -1  -4  -1   80.39    3.00
   1   4   1   74.29    2.90
  -1   4  -1   77.29    3.30
  -1   4  -1   79.39    3.00
   1   4   1   77.69    3.30
   1   4   1   75.39    3.00
  -2  -4  -1 4386.86  114.69
  -2  -4  -1 4746.62  113.89
   2  -4   1 4606.14  113.49
  -2   4  -1 4751.62  113.49
   2   4   1 4561.64  114.19
   2   4   1 4598.44  113.39
  -3  -4  -1 3984.70   97.69
  -3  -4  -1 3901.81   96.49
  -3  -4  -1 3947.41   96.29
  -3  -4  -1 3887.51   98.49
   3   4   1 3966.80   97.89
   3   4   1 3918.51   97.19
   3   4   1 4072.59   97.19
   3   4   1 3808.42   96.69
  -3   4  -1 3750.82   96.39
  -3   4  -1 4174.98   97.09
   3   4   1 3817.32   96.49
  -3   4  -1 3849.11   96.59
  -3   4  -1 3940.41   96.49
  -4  -4  -1 1345.17   34.30
  -4  -4  -1 1379.36   36.80
  -4  -4  -1 1373.36   36.00
   4  -4   1 1315.57   35.90
   4  -4   1 1322.77   34.20
  -4  -4  -1 1363.06   34.50
   4   4   1 1404.66   35.30
   4   4   1 1371.86   35.10
   4   4   1 1393.16   36.00
   4   4   1 1421.46   35.10
   4   4   1 1372.66   34.50
  -4   4  -1 1347.47   34.40
  -4   4  -1 1391.86   34.50
   4   4   1 1347.47   34.70
  -4   4  -1 1419.56   35.10
   4   4   1 1360.36   34.40
  -4   4  -1 1383.46   35.00
  -4   4  -1 1313.47   34.80
  -4   4  -1 1332.37   34.50
  -5  -4  -1   -0.40    0.80
  -5  -4  -1    0.30    0.30
  -5  -4  -1   -0.40    0.20
   5  -4   1    0.20    0.40
  -5  -4  -1    1.00    0.40
   5  -4   1   -0.10    0.20
  -5  -4  -1   -0.20    0.50
   5  -4   1   -0.10    0.40
  -5   4  -1    0.30    0.20
   5   4   1    0.00    0.30
  -5   4  -1   -0.10    0.40
  -5   4  -1    0.80    0.30
   5   4   1    0.20    0.50
  -5   4  -1    0.10    0.30
  -5   4  -1    0.10    0.30
   5   4   1   -0.30    0.30
   5   4   1   -0.20    0.20
   5   4   1    0.00    0.20
   5   4   1    0.20    0.30
   5   4   1    0.10    0.40
  -6  -4  -1  119.99    4.50
  -6  -4  -1  127.79    5.90
  -6  -4  -1  127.99    4.30
   6  -4   1  124.99    4.10
   6  -4   1  125.59    4.30
   6  -4   1  125.79    5.60
  -6  -4  -1  132.69    4.30
  -6  -4  -1  118.09    6.60
   6  -4   1  125.99    4.20
   6   4   1  129.99    5.70
   6   4   1  121.69    4.80
   6   4   1  125.39    4.90
   6   4   1  127.19    4.30
  -6   4  -1  129.79    4.70
   6   4   1  131.29    5.10
   6   4   1  124.69    4.10
  -6   4  -1  129.19    4.30
  -6   4  -1  124.89    4.30
   6   4   1  128.69    4.50
  -7  -4  -1   57.39    2.50
   7  -4   1   60.19    4.70
   7  -4   1   57.19    2.30
  -7  -4  -1   55.09    2.30
   7  -4   1   55.79    2.80
  -7  -4  -1   57.69    2.70
   7  -4   1   55.09    2.30
  -7   4  -1   54.79    2.60
   7   4   1   55.19    2.40
   7   4   1   57.89    4.70
   7   4   1   56.49    2.80
   7   4   1   56.29    2.90
  -8  -4  -1   90.39    3.50
   8  -4   1   93.59    3.00
  -8  -4  -1   80.09    2.80
  -8  -4  -1   87.39    2.90
  -8  -4  -1   91.29    3.50
   8  -4   1   90.89    3.60
   8  -4   1   91.99    3.00
   8  -4   1   91.29    5.00
  -8   4  -1   89.79    3.10
   8   4   1   95.89    5.10
   8   4   1   89.69    3.30
   8   4   1   87.69    3.70
  -8   4  -1   91.09    3.10
  -8   4  -1   93.29    3.60
  -9  -4  -1   67.59    2.50
   9  -4   1   63.89    1.90
  -9  -4  -1   63.49    2.50
   9  -4   1   58.79    3.10
  -9  -4  -1   54.39    2.40
   9   4   1   60.79    2.20
  -9   4  -1   61.59    2.40
  -9  -5   1   54.99    2.20
   9  -5  -1   50.69    1.80
  -9  -5   1   53.09    2.20
  -9  -5   1   51.19    1.80
  -9  -5   1   54.19    1.90
  -9   5   1   52.49    1.80
   9   5  -1   51.19    1.80
   9   5  -1   55.09    2.30
  -9   5   1   51.59    2.00
  -9   5   1   49.90    1.90
   9   5  -1   56.69    2.20
   8  -5  -1   48.10    1.90
   8  -5  -1   48.50    1.90
   8  -5  -1   47.80    2.40
  -8  -5   1   50.39    2.30
  -8  -5   1   46.90    2.00
  -8  -5   1   50.09    2.00
   8  -5  -1   47.50    2.10
   8   5  -1   48.80    2.10
   8   5  -1   46.20    2.40
   8   5  -1   46.30    3.20
   8   5  -1   48.80    2.50
   8   5  -1   46.70    2.30
  -8   5   1   43.00    2.80
  -8   5   1   49.30    2.00
   8   5  -1   49.50    2.40
  -8   5   1   48.70    2.00
  -7  -5   1   10.00    1.90
   7  -5  -1   10.50    0.90
  -7  -5   1   11.70    1.00
  -7  -5   1   10.90    1.00
   7  -5  -1   10.20    0.90
  -7  -5   1   13.90    1.20
   7  -5  -1   10.20    1.10
   7  -5  -1   11.10    1.70
  -7   5   1   10.20    0.90
   7   5  -1   10.80    1.30
   7   5  -1   10.80    1.20
   7   5  -1    9.50    1.20
   7   5  -1   12.30    1.00
  -7   5   1   10.30    0.90
  -7   5   1   10.40    1.10
   7   5  -1   11.50    1.90
   7   5  -1   11.00    1.20
   6  -5  -1  492.15   13.30
   6  -5  -1  500.15   13.30
  -6  -5   1  479.55   13.60
   6  -5  -1  493.45   15.40
  -6  -5   1  496.95   13.40
  -6  -5   1  511.55   15.70
  -6  -5   1  480.65   13.30
   6   5  -1  494.05   15.40
   6   5  -1  508.15   14.20
  -6   5   1  495.65   13.60
   6   5  -1  501.45   14.40
   6   5  -1  497.55   13.50
  -6   5   1  497.35   14.20
   6   5  -1  503.55   13.90
  -6   5   1  497.55   13.50
   6   5  -1  498.85   14.30
  -6   5   1  497.85   13.40
   6   5  -1  512.15   13.60
  -5  -5   1  280.57    8.20
   5  -5  -1  276.47    8.00
  -5  -5   1  278.37    9.70
  -5  -5   1  278.57    7.90
  -5  -5   1  273.17   10.50
   5  -5  -1  264.97    8.00
   5  -5  -1  289.57    9.90
   5   5  -1  281.67    8.10
  -5   5   1  282.87    8.70
   5   5  -1  284.37    8.80
  -5   5   1  265.87    8.20
  -5   5   1  277.17    8.10
  -5   5   1  286.17    8.20
   5   5  -1  295.67    9.80
  -5   5   1  275.07    8.80
   5   5  -1  284.07    8.70
   5   5  -1  288.47    8.90
   5   5  -1  286.17    8.50
   5   5  -1  283.07    8.20
  -4  -5   1    0.50    0.50
  -4  -5   1    0.00    0.60
   4  -5  -1    0.40    0.30
  -4   5   1    0.60    0.30
  -4   5   1    0.30    0.20
   4   5  -1    0.10    0.20
   4   5  -1    0.60    0.50
   4   5  -1    0.90    0.50
  -4   5   1    0.20    0.30
  -4   5   1    0.30    0.30
   4   5  -1    0.90    0.30
   4   5  -1    0.00    0.20
  -3  -5   1    2.40    1.00
   3  -5  -1    1.80    1.00
   3  -5  -1    3.20    0.80
   3  -5  -1    5.00    1.10
   3   5  -1    3.10    0.90
   3   5  -1    2.70    0.60
   3   5  -1    5.10    0.80
  -3   5   1    2.30    0.50
   3   5  -1    5.00    0.80
  -3   5   1    2.70    0.50
   3   5  -1    4.20    0.80
  -3   5   1    3.10    0.70
   3   5  -1    4.80    0.80
   3   5  -1    2.60    0.70
  -3   5   1    1.80    0.70
  -2  -5   1 1543.65   39.00
   2  -5  -1 1559.34   40.20
  -2  -5   1 1468.55   40.40
  -2   5   1 1576.44   38.50
  -2   5   1 1477.45   39.70
   2   5  -1 1578.04   39.70
  -2   5   1 1571.24   38.90
   2   5  -1 1520.95   38.80
   2   5  -1 1453.55   39.00
  -1  -5   1  125.39    4.20
  -1  -5   1  114.79    5.00
   1  -5  -1  117.99    5.30
   1   5  -1  113.89    4.20
   1   5  -1  121.79    4.80
  -1   5   1  121.49    4.30
  -1   5   1  112.29    3.80
   1   5  -1  119.99    4.20
  -1   5   1  119.39    4.30
   1   5  -1  120.19    4.20
  -1   5   1  111.59    4.70
  -1   5   1  123.49    4.00
   1   5  -1  114.79    3.90
  -1   5   1  119.59    4.30
   0  -5   1    2.50    0.60
   0  -5  -1    1.50    0.50
   0  -5  -1    1.10    0.50
   0  -5   1    2.60    0.80
   0   5  -1    2.80    0.70
   0   5  -1    2.70    0.70
   0   5  -1    3.90    0.70
   0   5   1    2.60    0.60
   0   5   1    2.00    0.50
   0   5   1    3.20    0.70
   0   5  -1    2.50    0.50
   0   5   1    2.70    0.80
   0   5  -1    2.60    0.80
  -1  -5  -1   53.39    3.40
   1  -5   1   53.19    3.00
  -1  -5  -1   55.79    2.60
  -1   5  -1   56.69    2.60
  -1   5  -1   57.19    3.00
   1   5   1   58.09    2.80
   1   5   1   56.09    2.90
  -1   5  -1   52.99    2.20
   1   5   1   52.79    2.60
  -1   5  -1   56.29    2.60
  -1   5  -1   51.49    2.40
   1   5   1   58.99    3.10
   1   5   1   48.40    3.50
   1   5   1   52.89    2.20
  -1   5  -1   55.59    2.20
   2  -5   1  417.56   12.10
  -2  -5  -1  394.86   10.80
  -2  -5  -1  411.26   12.00
  -2  -5  -1  409.06   13.40
  -2   5  -1  405.86   11.00
   2   5   1  399.66   12.40
   2   5   1  400.16   11.20
   2   5   1  415.66   11.60
  -2   5  -1  404.26   11.10
   2   5   1  387.56   11.20
  -2   5  -1  414.46   12.50
   2   5   1  417.06   11.90
   2   5   1  409.26   11.80
  -2   5  -1  451.05   12.50
   2   5   1  403.86   11.50
  -3  -5  -1  641.64   19.40
  -3  -5  -1  609.64   16.40
  -3  -5  -1  622.84   17.90
  -3   5  -1  645.14   17.30
   3   5   1  646.84   17.50
   3   5   1  621.44   17.00
   3   5   1  662.13   17.30
  -3   5  -1  619.34   16.60
   3   5   1  610.04   18.10
  -3   5  -1  616.84   17.10
   3   5   1  625.84   16.80
   3   5   1  632.64   16.60
  -3   5  -1  665.13   17.70
  -3   5  -1  623.84   16.60
   3   5   1  629.64   17.50
  -4  -5  -1  724.83   21.70
  -4  -5  -1  686.93   20.20
  -4  -5  -1  661.03   18.30
  -4  -5  -1  687.03   18.40
   4  -5   1  684.93   18.30
  -4  -5  -1  684.03   18.40
   4  -5   1  704.43   20.60
   4   5   1  719.83   19.50
   4   5   1  713.03   18.40
  -4   5  -1  722.43   19.20
  -4   5  -1  766.52   19.10
   4   5   1  757.32   20.80
   4   5   1  724.03   19.20
  -4   5  -1  682.43   18.90
  -4   5  -1  678.53   18.70
   5  -5   1  257.07    8.80
  -5  -5  -1  289.57    8.30
  -5  -5  -1  280.87    8.40
   5  -5   1  273.97    9.90
   5  -5   1  291.27    8.40
  -5  -5  -1  278.77   11.30
  -5  -5  -1  288.37    8.30
  -5  -5  -1  283.97   10.20
   5   5   1  291.67    8.80
  -5   5  -1  293.47    8.70
   5   5   1  299.57   10.20
  -5   5  -1  294.77    9.00
   5   5   1  295.27    8.60
   5   5   1  292.37    8.20
   5   5   1  303.77    9.30
  -5   5  -1  289.47    8.40
  -5   5  -1  294.37    8.40
   5   5   1  301.27    9.30
   6  -5   1   20.30    1.30
   6  -5   1   20.90    1.30
  -6  -5  -1   21.70    1.40
  -6  -5  -1   17.80    1.40
   6  -5   1   20.90    1.80
   6  -5   1   20.90    2.30
  -6  -5  -1   21.00    1.30
  -6  -5  -1   13.20    2.20
   6   5   1   19.40    1.60
  -6   5  -1   22.70    1.90
   6   5   1   18.10    1.90
   6   5   1   19.10    1.70
   6   5   1   20.90    1.50
  -6   5  -1   20.40    1.40
   6   5   1   20.90    1.80
   6   5   1   19.20    2.10
   6   5   1   19.90    1.40
  -6   5  -1   21.60    1.40
  -7  -5  -1    4.80    0.80
  -7  -5  -1    4.80    0.80
  -7  -5  -1    5.30    0.70
   7  -5   1    2.10    1.00
   7  -5   1    4.20    0.60
   7   5   1    4.80    0.70
   7   5   1    3.70    1.10
   7   5   1    5.10    0.90
  -7   5  -1    4.80    0.60
   7   5   1    4.50    0.80
  -7   5  -1    5.10    0.70
  -7   5  -1    4.30    0.70
  -8  -5  -1    0.60    0.40
  -8  -5  -1    0.90    0.50
   8  -5   1    1.10    0.30
  -8  -5  -1    0.60    0.30
  -8  -5  -1   -0.10    0.40
  -8   5  -1    0.40    0.20
  -8   5  -1    0.70    0.30
  -8   5  -1    0.50    0.30
   8   5   1    0.20    0.20
   9   5   1  135.99    4.90
  -9   5  -1  124.49    4.00
  -9  -6   1  141.89    3.80
   9  -6  -1  141.39    3.70
  -9  -6   1  143.09    4.10
   9   6  -1  140.09    4.10
   8  -6  -1    1.90    0.40
  -8  -6   1    1.10    0.30
  -8  -6   1    0.70    0.30
   8  -6  -1    1.50    0.30
  -8  -6   1    0.90    0.30
   8  -6  -1    0.20    0.20
  -8   6   1    0.60    0.20
   8   6  -1    0.90    0.40
   8   6  -1    0.60    0.30
   8   6  -1    0.80    0.30
   8   6  -1    0.40    0.20
   8   6  -1    1.10    0.30
  -8   6   1    1.00    0.30
   7  -6  -1   92.39    6.20
  -7  -6   1   90.29    3.10
   7  -6  -1   86.79    3.20
   7  -6  -1   89.39    3.00
   7  -6  -1   88.79    3.00
  -7  -6   1   83.09    3.70
  -7  -6   1   90.89    3.20
  -7   6   1   86.79    3.10
   7   6  -1   86.79    3.50
  -7   6   1   86.09    3.10
   7   6  -1   92.29    3.80
   7   6  -1   76.69    4.20
   7   6  -1   85.39    3.20
   7   6  -1   91.49    3.60
   7   6  -1   88.89    3.80
   6  -6  -1   58.89    2.40
   6  -6  -1   58.89    3.60
   6  -6  -1   63.29    2.50
  -6  -6   1   62.79    2.50
  -6  -6   1   61.49    2.50
  -6   6   1   58.69    2.50
   6   6  -1   62.49    3.20
   6   6  -1   64.89    2.70
   6   6  -1   63.09    2.90
   6   6  -1   63.19    3.20
   6   6  -1   63.99    3.00
  -6   6   1   61.99    2.60
   6   6  -1   54.99    3.60
  -6   6   1   60.99    3.00
   5  -6  -1   47.00    2.10
  -5  -6   1   50.29    2.20
  -5  -6   1   44.70    2.20
   5  -6  -1   48.90    2.20
  -5  -6   1   49.70    3.40
  -5   6   1   49.40    2.70
   5   6  -1   47.90    2.10
  -5   6   1   47.70    2.60
   5   6  -1   52.29    2.40
   5   6  -1   51.79    2.70
   5   6  -1   44.30    4.60
   5   6  -1   50.39    2.80
  -5   6   1   49.80    2.30
   5   6  -1   49.90    2.60
   5   6  -1   48.80    2.80
  -5   6   1   51.89    2.30
  -4  -6   1   83.19    5.00
   4  -6  -1   77.19    3.00
  -4  -6   1   79.09    2.90
  -4  -6   1   79.39    5.10
   4   6  -1   82.99    3.50
   4   6  -1   80.29    3.60
  -4   6   1   80.59    3.10
   4   6  -1   75.49    2.80
   4   6  -1   80.29    3.70
   4   6  -1   80.99    4.30
  -4   6   1   79.99    3.60
  -4   6   1   77.99    3.60
   4   6  -1   79.09    2.90
   4   6  -1   78.59    3.20
  -4   6   1   81.49    3.10
   4   6  -1   76.89    3.50
  -3  -6   1  649.14   20.40
   3  -6  -1  642.54   17.40
  -3  -6   1  672.13   18.80
   3   6  -1  644.24   17.30
  -3   6   1  677.23   18.40
  -3   6   1  678.03   17.60
   3   6  -1  662.43   18.40
   3   6  -1  639.44   17.20
   3   6  -1  689.73   18.30
  -3   6   1  678.93   17.50
   3   6  -1  675.23   19.40
   3   6  -1  659.03   18.10
   3   6  -1  668.83   18.20
  -3   6   1  696.83   18.40
   3   6  -1  665.93   17.70
  -2  -6   1  248.38    9.60
  -2  -6   1  254.77    8.10
   2   6  -1  237.28    7.10
  -2   6   1  246.38    7.90
   2   6  -1  250.77    7.80
  -2   6   1  249.58    7.30
  -2   6   1  241.98    7.40
   2   6  -1  247.28    7.40
  -2   6   1  242.58    8.80
  -2   6   1  247.58    7.90
   2   6  -1  254.57    7.90
   2   6  -1  243.58    8.60
  -2   6   1  246.88    7.20
   2   6  -1  247.58    7.70
   2   6  -1  255.37    8.00
   1  -6  -1    2.70    1.10
  -1  -6   1    2.60    0.80
  -1  -6   1    3.10    1.10
  -1   6   1    3.40    0.80
  -1   6   1    3.00    0.50
  -1   6   1    3.10    0.80
  -1   6   1    2.80    0.70
   1   6  -1    3.40    0.80
   1   6  -1    3.00    0.70
   1   6  -1    3.10    0.70
   1   6  -1    2.60    0.60
   1   6  -1    2.90    0.60
   1   6  -1    3.90    1.00
   1   6  -1    1.70    0.60
  -1   6   1    3.40    0.70
   1   6  -1    3.60    0.60
  -1   6   1    3.60    0.60
   0  -6   1   88.89    5.70
   0  -6  -1   95.89    5.30
   0   6   1   92.09    3.20
   0   6  -1   94.69    4.50
   0   6   1   96.29    3.60
   0   6  -1   93.89    3.20
   0   6  -1   95.19    3.90
   0   6  -1   95.19    3.80
   0   6  -1   94.29    3.30
   0   6   1   98.59    4.00
   0   6  -1   95.99    3.50
   0   6   1   88.49    3.70
   0   6  -1   98.69    3.90
   0   6   1   99.89    4.00
   0   6   1   97.09    3.40
   0   6   1   95.99    4.60
   0   6   1   93.79    4.00
  -1  -6  -1  148.59    7.10
   1  -6   1  144.99    6.50
   1   6   1  147.59    6.10
   1   6   1  145.79    4.50
   1   6   1  151.68    4.80
   1   6   1  146.59    5.30
  -1   6  -1  151.48    5.30
   1   6   1  154.38    5.40
  -1   6  -1  146.09    4.70
   1   6   1  152.38    5.00
  -1   6  -1  143.19    4.80
   1   6   1  149.88    5.30
   1   6   1  152.78    5.60
  -1   6  -1  145.19    4.70
  -1   6  -1  151.68    6.10
  -1   6  -1  142.79    5.10
  -1   6  -1  147.99    5.30
  -2  -6  -1   25.40    2.00
  -2  -6  -1   20.90    1.40
  -2  -6  -1   27.00    2.90
   2   6   1   23.20    2.30
  -2   6  -1   24.60    2.00
   2   6   1   20.20    1.80
   2   6   1   25.70    1.80
  -2   6  -1   23.70    1.70
   2   6   1   20.50    1.50
  -2   6  -1   22.10    1.70
   2   6   1   20.50    1.60
  -2   6  -1   21.90    1.40
  -3  -6  -1  107.59    3.80
  -3  -6  -1  106.49    4.90
   3   6   1  109.39    3.80
   3   6   1  112.99    4.40
  -3   6  -1  106.59    3.80
   3   6   1  110.29    5.20
  -3   6  -1  112.69    3.90
   3   6   1  111.09    4.10
   3   6   1  111.59    5.40
  -3   6  -1  114.79    5.70
   3   6   1  109.49    4.50
  -3   6  -1  106.39    4.20
  -4  -6  -1  874.01   24.60
   4  -6   1  844.82   24.50
  -4  -6  -1  851.91   22.40
  -4  -6  -1  851.31   22.40
   4  -6   1  836.92   22.30
   4   6   1  840.22   24.60
   4   6   1  885.41   22.80
  -4   6  -1  896.51   22.60
   4   6   1  881.01   23.30
  -4   6  -1  861.01   22.90
  -4   6  -1  892.41   23.40
   4   6   1  902.71   23.60
   4   6   1  869.71   22.30
   4   6   1  862.71   23.10
  -4   6  -1  857.61   22.50
   4   6   1  883.61   23.70
   5  -6   1  601.14   16.30
   5  -6   1  585.54   16.20
  -5  -6  -1  618.04   16.60
  -5  -6  -1  625.24   16.60
   5  -6   1  622.34   21.20
  -5  -6  -1  583.84   18.50
   5   6   1  641.54   18.80
  -5   6  -1  638.04   17.50
   5   6   1  699.03   22.30
   5   6   1  644.54   17.70
   5   6   1  628.74   17.20
  -5   6  -1  620.74   17.20
   5   6   1  593.44   17.80
   5   6   1  608.74   16.10
  -5   6  -1  631.94   17.50
   6  -6   1   46.10    3.10
  -6  -6  -1   47.70    2.10
  -6  -6  -1   46.00    2.10
   6  -6   1   43.00    2.00
   6  -6   1   47.20    2.00
   6  -6   1   47.40    2.00
  -6   6  -1   46.90    2.10
  -6   6  -1   47.40    2.10
  -6   6  -1   46.40    2.10
   6   6   1   46.00    2.60
   6   6   1   44.20    3.40
   6   6   1   44.70    3.10
   6   6   1   46.20    2.20
   6   6   1   47.70    2.40
  -7  -6  -1  304.07    8.20
  -7  -6  -1  283.77    8.40
   7  -6   1  304.67    8.00
  -7  -6  -1  302.87    8.30
   7  -6   1  307.57    8.10
   7  -6   1  297.27    8.70
   7   6   1  280.97    8.90
  -7   6  -1  318.17    9.30
  -7   6  -1  290.97    8.20
   7   6   1  295.07    8.50
   7   6   1  289.17    8.20
   7   6   1  298.47    8.70
  -7   6  -1  291.07    8.50
   8  -6   1    0.10    0.20
  -8  -6  -1    0.30    0.20
   8  -6   1    0.00    0.20
  -8  -6  -1    0.20    0.30
   8   6   1    0.40    0.20
  -8   6  -1    0.00    0.10
  -8   6  -1    0.10    0.20
   8   6   1    0.70    0.20
   8  -7  -1   15.30    0.70
  -8  -7   1   15.10    0.80
   8  -7  -1   14.10    0.90
   8   7  -1   15.40    0.90
   8   7  -1   13.80    0.80
  -8   7   1   14.90    0.70
  -7  -7   1  115.19    3.50
   7  -7  -1  115.69    4.20
   7  -7  -1  114.29    3.40
   7  -7  -1  114.69    3.60
  -7  -7   1  108.79    3.40
   7   7  -1  103.49    4.10
   7   7  -1  110.49    3.80
  -7   7   1  107.49    3.40
   7   7  -1  107.49    3.80
   7   7  -1  109.79    3.60
   7   7  -1  110.99    4.00
  -7   7   1  110.09    3.50
   6  -7  -1  345.77    9.10
  -6  -7   1  336.37    9.30
  -6  -7   1  347.17    9.20
   6  -7  -1  323.47   10.90
  -6   7   1  330.97    9.20
  -6   7   1  332.67    9.30
   6   7  -1  326.97    9.40
   6   7  -1  338.17   10.10
   6   7  -1  339.27   10.00
   6   7  -1  330.67    9.80
   6   7  -1  336.17    9.80
   5  -7  -1   51.29    2.20
  -5  -7   1   52.09    2.20
  -5  -7   1   52.29    2.30
   5  -7  -1   52.99    3.40
   5  -7  -1   48.80    2.60
   5   7  -1   55.09    2.80
   5   7  -1   51.49    2.80
  -5   7   1   50.79    2.20
  -5   7   1   53.89    2.70
   5   7  -1   50.59    3.30
  -5   7   1   52.49    2.30
   5   7  -1   52.59    2.40
   4  -7  -1  128.29    4.30
  -4  -7   1  132.49    4.30
   4   7  -1  126.49    5.10
  -4   7   1  121.59    4.90
   4   7  -1  124.99    4.80
  -4   7   1  129.99    4.70
   4   7  -1  126.69    5.20
   4   7  -1  133.99    5.90
  -4   7   1  135.99    4.40
   4   7  -1  131.59    5.00
   4   7  -1  131.59    4.90
  -4   7   1  130.59    4.90
  -3  -7   1    0.20    0.50
   3   7  -1    0.00    0.20
  -3   7   1    0.00    0.30
  -3   7   1    0.00    0.20
  -3   7   1    0.00    0.20
   3   7  -1    0.10    0.30
   3   7  -1    0.40    0.30
   3   7  -1   -0.20    0.60
   3   7  -1   -0.10    0.20
   3   7  -1   -0.20    0.30
  -3   7   1    0.20    0.20
   2  -7  -1   49.30    2.30
  -2   7   1   51.79    3.50
   2   7  -1   50.69    2.90
   2   7  -1   61.39    2.90
   2   7  -1   53.29    2.70
   2   7  -1   53.39    2.20
   2   7  -1   55.09    2.80
  -2   7   1   49.80    2.80
  -2   7   1   54.69    2.40
   2   7  -1   50.89    2.50
  -2   7   1   50.69    2.40
  -2   7   1   61.89    2.40
  -2   7   1   50.29    2.80
   1  -7  -1  148.39    5.10
   1  -7  -1  142.49    9.50
  -1   7   1  151.68    4.80
  -1   7   1  158.58    5.00
   1   7  -1  145.79    5.20
   1   7  -1  152.98    4.90
   1   7  -1  157.38    5.60
  -1   7   1  153.08    5.20
   1   7  -1  153.18    5.10
  -1   7   1  155.48    6.60
   1   7  -1  148.99    6.40
   1   7  -1  151.38    5.60
  -1   7   1  155.18    5.60
   1   7  -1  153.58    5.60
  -1   7   1  150.48    5.60
   0  -7   1 1256.77   36.80
   0   7   1 1324.67   33.00
   0   7   1 1322.27   34.40
   0   7   1 1327.27   33.70
   0   7   1 1335.57   33.30
   0   7  -1 1281.47   33.90
   0   7  -1 1333.67   33.40
   0   7  -1 1249.28   35.30
   0   7  -1 1304.37   34.10
   0   7  -1 1284.77   33.00
   0   7  -1 1316.27   33.20
   0   7   1 1383.76   34.30
   0   7   1 1296.17   34.20
   0   7  -1 1338.97   34.10
  -1  -7  -1  139.09    4.60
  -1   7  -1  141.49    5.20
   1   7   1  144.39    4.70
   1   7   1  148.49    5.40
   1   7   1  147.29    5.60
   1   7   1  148.69    6.30
   1   7   1  136.79    5.30
  -1   7  -1  139.09    6.20
  -1   7  -1  139.89    5.30
  -1   7  -1  141.09    4.70
  -1   7  -1  150.68    4.80
  -1   7  -1  146.09    4.60
   1   7   1  141.19    5.00
   1   7   1  145.29    5.20
  -2  -7  -1   82.39    3.10
  -2   7  -1   88.19    3.20
   2   7   1   79.59    3.90
  -2   7  -1   79.49    3.10
   2   7   1   84.49    3.80
   2   7   1   84.29    3.10
   2   7   1   78.69    3.60
   2   7   1   82.69    3.40
   2   7   1   79.09    3.60
  -2   7  -1   79.29    3.50
  -2   7  -1   81.79    3.60
   3  -7   1  132.49    4.50
  -3  -7  -1  141.49    4.60
  -3   7  -1  149.59    4.80
  -3   7  -1  137.89    4.70
  -3   7  -1  135.99    5.90
   3   7   1  146.89    6.40
   3   7   1  141.09    6.20
   3   7   1  139.79    5.30
   3   7   1  141.49    5.00
  -3   7  -1  136.59    5.20
   3   7   1  136.79    5.20
   3   7   1  138.39    5.50
   4  -7   1   46.60    2.30
  -4  -7  -1   44.50    2.10
  -4  -7  -1   46.20    2.10
   4  -7   1   42.60    3.10
   4   7   1   45.40    1.90
   4   7   1   45.00    2.30
  -4   7  -1   45.40    2.50
   4   7   1   47.50    2.80
  -4   7  -1   44.40    2.10
   4   7   1   44.90    2.50
   4   7   1   41.70    2.40
   4   7   1   42.00    3.10
  -4   7  -1   41.80    2.10
   4   7   1   44.80    2.60
   5  -7   1   28.90    1.40
  -5  -7  -1   29.50    1.60
  -5  -7  -1   29.50    1.40
  -5  -7  -1   29.20    1.50
   5  -7   1   25.90    1.40
   5  -7   1   30.90    2.70
   5   7   1   27.80    1.90
   5   7   1   26.50    1.60
   5   7   1   27.00    1.70
   5   7   1   24.70    1.20
   5   7   1   26.30    2.00
  -5   7  -1   26.80    1.50
   5   7   1   26.80    1.80
  -5   7  -1   28.20    1.50
   5   7   1   28.10    3.30
  -6  -7  -1  306.57    8.50
   6  -7   1  310.37    8.30
   6  -7   1  318.77    8.50
  -6  -7  -1  313.27    8.70
   6   7   1  307.07    8.90
   6   7   1  298.37    9.10
  -6   7  -1  337.27    9.00
   6   7   1  309.57    8.70
   6   7   1  309.87    9.30
   7  -7   1    2.50    0.40
  -7  -7  -1    1.90    0.40
   7   7   1    2.00    0.40
   7   7   1    2.20    0.50
  -7   7  -1    1.30    0.30
  -7   7  -1    2.50    0.40
   6  -8  -1   21.90    1.00
   6  -8  -1   20.40    1.20
  -6  -8   1   22.60    1.10
  -6  -8   1   22.40    1.10
   6  -8  -1   21.70    1.00
  -6   8   1   21.30    1.10
   6   8  -1   21.50    1.30
  -6   8   1   23.60    1.20
   6   8  -1   23.10    1.50
   6   8  -1   22.30    1.20
  -5  -8   1  131.89    4.40
   5  -8  -1  139.39    4.20
   5   8  -1  139.39    5.00
  -5   8   1  138.99    4.30
   5   8  -1  140.59    4.70
  -5   8   1  141.19    4.70
  -5   8   1  136.59    4.20
   5   8  -1  141.39    4.50
   5   8  -1  138.59    4.80
   4  -8  -1  294.07   11.00
   4  -8  -1  315.77    8.50
   4  -8  -1  304.47    8.50
  -4  -8   1  306.77    8.50
   4   8  -1  311.97    9.50
   4   8  -1  313.37    9.20
   4   8  -1  307.37    9.10
   4   8  -1  319.67    9.20
  -4   8   1  304.97    9.00
   4   8  -1  317.47    8.90
  -4   8   1  299.37    9.20
  -4   8   1  308.37    8.60
  -4   8   1  317.47    8.60
  -3  -8   1   93.29    3.40
   3  -8  -1   92.39    3.30
  -3   8   1   91.49    3.70
   3   8  -1   96.29    3.80
  -3   8   1   94.29    3.30
   3   8  -1   94.89    3.80
   3   8  -1   93.69    3.60
   3   8  -1   91.79    3.10
  -3   8   1   90.59    3.30
  -3   8   1   91.29    3.80
   3   8  -1   91.29    4.00
   3   8  -1   91.49    3.50
   2  -8  -1  186.18    5.70
   2   8  -1  182.78    6.50
  -2   8   1  188.58    5.70
   2   8  -1  193.18    5.90
   2   8  -1  183.58    6.30
  -2   8   1  183.38    6.30
   2   8  -1  189.88    5.40
   2   8  -1  175.18    5.80
  -2   8   1  186.68    6.30
  -2   8   1  184.58    5.50
   2   8  -1  179.28    7.20
   1  -8  -1    5.00    0.80
  -1   8   1    4.00    0.80
   1   8  -1    2.80    0.80
   1   8  -1    3.80    0.60
   1   8  -1    4.10    0.80
  -1   8   1    4.20    0.80
  -1   8   1    3.40    0.60
  -1   8   1    2.90    0.50
   1   8  -1    3.30    0.70
   1   8  -1    3.30    1.00
  -1   8   1    2.80    0.60
   1   8  -1    3.50    0.70
   0  -8  -1  161.88    5.00
   0   8  -1  159.18    4.90
   0   8  -1  155.08    5.50
   0   8   1  151.38    5.60
   0   8   1  154.88    4.60
   0   8   1  151.88    5.10
   0   8  -1  149.19    4.60
   0   8  -1  155.98    5.00
   0   8   1  158.58    5.00
   0   8  -1  162.48    5.60
   0   8  -1  144.69    6.40
   0   8   1  152.58    6.60
   0   8   1  161.78    5.60
  -1  -8  -1   63.19    2.60
  -1   8  -1   64.69    2.40
   1   8   1   64.79    2.50
   1   8   1   63.59    2.80
   1   8   1   61.89    3.80
  -1   8  -1   64.49    3.00
  -1   8  -1   62.89    2.90
   1   8   1   61.49    3.00
   1   8   1   64.99    3.10
  -1   8  -1   64.89    2.60
  -2  -8  -1    6.00    0.80
   2   8   1    6.20    0.70
  -2   8  -1    4.90    0.80
  -2   8  -1    5.60    0.60
  -2   8  -1    5.20    0.60
   2   8   1    6.70    0.90
   2   8   1    5.40    0.80
  -2   8  -1    6.20    0.80
   2   8   1    5.10    0.90
   2   8   1    5.70    1.40
   3  -8   1   19.30    1.20
  -3  -8  -1   17.00    1.20
   3  -8   1   16.50    2.10
  -3   8  -1   17.80    1.10
  -3   8  -1   17.90    1.20
   3   8   1   16.80    1.30
   3   8   1   15.60    1.90
  -3   8  -1   18.70    1.40
   3   8   1   18.30    1.40
   3   8   1   16.00    1.50
   3   8   1   18.50    1.40
  -4  -8  -1   11.60    0.90
   4  -8   1   10.90    0.90
  -4  -8  -1   11.10    1.00
   4   8   1   13.50    1.40
   4   8   1   11.20    1.00
  -4   8  -1   15.40    1.40
  -4   8  -1   12.20    1.50
   4   8   1   11.80    1.10
  -4   8  -1   11.80    0.90
   5  -8   1  516.15   13.10
   5  -8   1  527.15   13.10
  -5  -8  -1  482.45   13.30
  -5  -8  -1  528.85   13.30
   5   8   1  496.25   13.40
   5   8   1  506.65   13.60
  -5   8  -1  510.05   13.20
   5   8   1  495.15   13.70
  -5   8  -1  523.25   13.30
  -6  -8  -1  806.62   22.80
   6  -8   1  897.41   22.70
  -6  -8  -1  911.11   22.60
   6  -8   1  961.00   23.20
   6   8   1  889.91   22.80
   6   8   1  905.41   22.70
  -6   8  -1  962.20   22.70
  -6   8  -1  917.91   22.60
   4   9  -1   60.09    2.10
  -4   9   1   57.29    2.00
  -4   9   1   55.29    2.40
  -4   9   1   56.79    2.20
   4   9  -1   58.39    2.30
   3  -9  -1   69.89    2.40
   3  -9  -1   70.39    2.40
  -3  -9   1   70.09    2.50
   3   9  -1   73.39    2.60
  -3   9   1   83.49    3.60
  -3   9   1   71.89    2.50
   3   9  -1   71.29    2.70
  -3   9   1   73.59    2.40
   3   9  -1   74.59    2.80
  -3   9   1   67.89    2.80
   2  -9  -1    2.50    0.60
  -2  -9   1    2.60    0.50
  -2   9   1    3.60    0.50
  -2   9   1    3.90    0.60
   2   9  -1    3.20    0.50
  -2   9   1    2.80    0.50
  -2   9   1    3.50    0.60
   2   9  -1    4.70    0.70
   2   9  -1    3.00    0.60
   1  -9  -1   77.99    2.70
  -1   9   1   78.39    3.10
  -1   9   1   80.49    3.10
   1   9  -1   79.79    3.10
   1   9  -1   80.29    3.40
  -1   9   1   78.89    2.70
   0  -9  -1   11.80    0.90
   0  -9  -1   11.70    1.20
   0   9   1   13.60    1.10
   0   9   1   13.60    0.90
   0   9  -1   13.60    0.80
   0   9  -1   13.30    1.10
   0   9   1   12.50    0.90
   0   9  -1   12.70    1.10
   0   9   1   12.90    1.10
  -1  -9  -1  148.19    4.60
  -1  -9  -1  147.89    4.50
  -1   9  -1  149.29    4.80
   1   9   1  148.89    4.60
  -1   9  -1  149.49    4.40
   1   9   1  154.68    5.10
   1   9   1  155.48    4.40
   1   9   1  145.79    5.00
  -1   9  -1  169.38    5.90
  -2  -9  -1   94.79    3.10
  -2  -9  -1   93.29    3.00
  -2   9  -1   93.39    3.00
   2   9   1   90.59    3.30
  -2   9  -1   95.79    3.40
   2   9   1   93.19    3.20
   2   9   1   93.19    3.40
  -2   9  -1   84.99    3.00
  -3  -9  -1    5.00    0.60
  -3  -9  -1    3.40    0.70
  -3  -9  -1    5.70    0.60
   3   9   1    4.50    0.60
  -3   9  -1    5.10    0.50
   3   9   1    4.50    0.60
  -3   9  -1    5.30    0.60
  -3   9  -1    3.90    0.60
   3   9   1    5.60    0.70
  -4  -9  -1    0.10    0.20
  -4   9  -1    0.00    0.10
   4   9   1    0.00    0.20
   4   9   1    0.00    0.10
  -4   9  -1    0.00    0.10
  11   0  -2  796.72   20.50
 -11   0   2  791.72   20.50
  11   0  -2  789.02   20.10
 -11   0   2  805.32   20.60
  10   0  -2   29.10    1.80
 -10   0   2   28.90    1.60
  10   0  -2   29.30    1.60
 -10   0   2   32.30    1.90
 -10   0   2   30.20    1.80
  10   0  -2   24.80    3.10
  -9   0   2  134.19    4.80
   9   0  -2  133.69    4.60
  -9   0   2  133.89    4.90
  -9   0   2  133.19    4.50
   9   0  -2  131.89    5.80
   9   0  -2  134.89    4.90
  -8   0   2   40.00    2.20
  -8   0   2   43.80    2.90
   8   0  -2   38.80    2.20
   8   0  -2   39.10    2.70
  -8   0   2   39.80    1.50
   8   0  -2   37.90    2.00
   7   0  -2   98.09    4.40
  -7   0   2   97.79    3.10
   7   0  -2   98.89    3.60
   7   0  -2   97.89    3.80
  -7   0   2   96.69    3.70
  -7   0   2   97.69    3.10
  -7   0   2  102.29    3.80
  -7   0   2  101.29    4.30
   7   0  -2  100.39    2.80
   6   0  -2  953.20   23.60
  -6   0   2  946.31   23.90
   6   0  -2  963.10   24.60
   6   0  -2  974.70   25.40
   6   0  -2  980.80   25.10
  -6   0   2  904.31   23.80
   6   0  -2  989.30   25.00
   6   0  -2  934.61   24.30
  -6   0   2  941.31   24.50
  -6   0   2  965.50   25.00
   5   0  -2    1.20    0.50
  -5   0   2    0.90    0.20
  -5   0   2    0.60    0.30
   5   0  -2    0.80    0.30
   4   0  -2   33.60    1.70
   4   0  -2   30.30    1.50
  -4   0   2   31.30    1.40
   2   0  -2 1870.11   49.20
   2   0  -2 2021.20   48.80
   2   0  -2 2075.89   48.90
   0   0  -2  141.29    4.00
   0   0   2  136.99    4.00
   0   0  -2  140.09    4.00
  -2   0  -2 1352.16   35.00
  -2   0  -2 1420.36   34.50
  -2   0  -2 1425.16   34.40
   2   0   2 1374.86   34.80
   3   0   2 2415.86   60.09
  -3   0  -2 2394.36   60.29
  -3   0  -2 2433.56   59.39
  -4   0  -2  944.21   24.40
   4   0   2  930.21   24.20
   4   0   2  895.61   23.00
   4   0   2  893.31   23.50
  -4   0  -2  927.81   23.60
   5   0   2   39.50    2.50
  -5   0  -2   45.00    2.60
   5   0   2   37.60    1.60
   5   0   2   35.70    2.00
  -5   0  -2   36.00    1.90
  -5   0  -2   36.00    1.90
  -5   0  -2   37.50    1.70
  -5   0  -2   36.30    2.40
   5   0   2   37.00    2.40
  -6   0  -2   27.10    1.70
  -6   0  -2   28.90    1.80
  -6   0  -2   31.10    2.40
   6   0   2   29.40    1.70
   6   0   2   26.10    1.30
   6   0   2   26.00    1.70
  -6   0  -2   27.20    1.80
   6   0   2   26.00    1.30
   6   0   2   28.20    2.20
   7   0   2    7.10    1.00
   7   0   2    7.70    1.30
  -7   0  -2    9.20    1.80
   7   0   2    8.60    1.10
  -7   0  -2    7.30    1.00
  -7   0  -2    7.10    1.00
   7   0   2    7.50    0.60
  -7   0  -2    7.50    1.00
   8   0   2   67.49    2.70
   8   0   2   64.09    3.90
   8   0   2   72.09    3.20
  -8   0  -2   69.29    2.90
  -8   0  -2   68.89    3.20
  -8   0  -2   65.29    3.00
  -9   0  -2   60.49    2.70
   9   0   2   60.29    2.70
  -9   0  -2   58.39    2.70
   9   0   2   57.89    2.10
   9   0   2   67.49    5.20
  -9   0  -2   57.69    2.60
 -10   0  -2  143.29    5.00
 -10   0  -2  123.69    4.10
 -10   0  -2  121.89    4.10
  10   0   2  129.39    4.10
 -11  -1   2    0.60    0.20
  11  -1  -2    0.80    0.30
  11  -1  -2    0.80    0.30
 -11  -1   2    0.40    0.30
 -11  -1   2    0.50    0.30
 -11   1   2    1.10    0.40
  11   1  -2    0.50    0.20
  11   1  -2    0.80    0.30
 -11   1   2    1.60    0.40
 -10  -1   2    5.40    0.80
  10  -1  -2    2.80    1.00
  10  -1  -2    4.90    0.70
 -10  -1   2    5.40    0.80
 -10  -1   2    6.10    0.80
  10  -1  -2    6.50    0.90
  10   1  -2    2.80    1.10
 -10   1   2    4.70    0.70
  10   1  -2    6.10    0.90
  10   1  -2    4.70    0.70
  -9  -1   2  228.38    7.30
  -9  -1   2  237.08    7.50
   9  -1  -2  224.98    8.40
   9  -1  -2  235.68    7.10
  -9  -1   2  232.18    6.40
  -9  -1   2  249.28    9.70
   9  -1  -2  242.18    7.60
  -9   1   2  230.88    7.30
  -9   1   2  239.18    7.40
   9   1  -2  230.98    7.50
   9   1  -2  233.58    8.60
   9   1  -2  232.08    7.10
   8  -1  -2  611.94   16.60
  -8  -1   2  591.74   16.20
   8  -1  -2  589.24   16.00
  -8  -1   2  590.74   15.40
  -8  -1   2  581.04   17.40
  -8  -1   2  589.44   15.40
   8  -1  -2  597.34   15.10
   8  -1  -2  581.84   17.50
   8   1  -2  630.54   16.10
  -8   1   2  598.84   15.80
   8   1  -2  594.54   16.00
  -8   1   2  602.64   16.30
  -8   1   2  595.34   16.30
   8   1  -2  594.64   16.40
   7  -1  -2  727.33   18.30
  -7  -1   2  749.62   18.60
  -7  -1   2  707.33   19.00
  -7  -1   2  749.73   20.30
   7  -1  -2  723.13   18.40
   7  -1  -2  727.83   20.30
   7  -1  -2  743.73   19.30
  -7  -1   2  735.33   19.20
   7  -1  -2  713.03   19.10
  -7  -1   2  726.53   18.50
  -7   1   2  738.63   19.20
   7   1  -2  737.03   19.10
   7   1  -2  743.03   19.30
   7   1  -2  704.83   20.10
   7   1  -2  708.63   18.80
   7   1  -2  690.93   19.10
  -7   1   2  727.03   19.20
  -7   1   2  727.63   19.70
  -7   1   2  711.93   18.10
   7   1  -2  709.53   19.00
   6  -1  -2  993.60   25.20
   6  -1  -2 1050.19   26.10
  -6  -1   2  932.81   25.40
   6  -1  -2 1039.20   26.60
   6  -1  -2  983.90   25.10
  -6  -1   2 1021.90   25.20
  -6  -1   2 1051.69   26.60
   6  -1  -2  974.10   25.80
  -6   1   2  994.70   24.90
  -6   1   2 1031.10   26.10
   6   1  -2 1039.80   26.60
   6   1  -2 1003.20   25.70
   6   1  -2 1028.60   25.70
  -6   1   2  970.30   25.00
   6   1  -2  964.50   25.70
  -6   1   2 1008.50   25.70
   6   1  -2 1011.00   25.80
   6   1  -2 1037.00   26.70
  -6   1   2  990.30   25.70
   5  -1  -2  489.25   12.70
  -5  -1   2  510.45   13.60
   5  -1  -2  501.85   13.50
  -5  -1   2  493.55   12.70
   5  -1  -2  515.25   13.80
  -5   1   2  480.25   13.00
   5   1  -2  493.35   13.20
   5   1  -2  491.05   13.20
  -5   1   2  480.15   12.60
   5   1  -2  513.45   13.70
   5   1  -2  517.15   13.90
  -5   1   2  492.35   13.20
   4  -1  -2  156.68    4.70
   4  -1  -2  141.59    4.60
   4   1  -2  139.29    4.50
   4   1  -2  144.89    4.80
  -4   1   2  137.49    4.20
   3  -1  -2   24.70    1.30
  -3   1   2   22.40    1.00
   3   1  -2   24.40    1.20
   3   1  -2   24.20    1.40
   2  -1  -2   52.09    1.60
   2  -1  -2   54.99    2.20
   2   1  -2   52.09    1.80
   2   1  -2   53.69    2.10
  -2   1   2   55.29    1.90
   2   1  -2   54.79    2.00
   1  -1  -2 1490.05   36.20
  -1  -1   2 1473.35   36.70
   1  -1  -2 1457.65   36.70
   1   1  -2 1524.95   36.40
   1   1  -2 1406.46   36.40
  -1   1   2 1471.25   36.30
   0  -1   2  841.72   21.90
   0  -1  -2  880.81   21.90
   0   1  -2  880.21   22.00
   0   1  -2  904.41   21.80
   0   1  -2  859.51   21.70
  -1  -1  -2  826.82   20.20
   1  -1   2  771.02   20.00
  -1  -1  -2  781.42   20.30
  -1   1  -2  786.42   20.10
   1   1   2  795.32   20.10
   2  -1   2  115.69    3.80
  -2  -1  -2  117.89    3.90
  -2  -1  -2  116.89    3.80
   2   1   2  117.89    3.80
  -2   1  -2  114.89    3.80
  -3  -1  -2  111.39    4.10
  -3  -1  -2  122.59    3.50
   3  -1   2  111.19    3.90
  -3  -1  -2  109.69    3.90
  -3   1  -2  100.09    3.90
  -3   1  -2  108.29    3.90
   3   1   2  120.29    4.00
  -4  -1  -2   67.29    3.10
   4  -1   2   66.19    3.00
  -4  -1  -2   61.79    2.20
  -4  -1  -2   63.29    2.60
  -4  -1  -2   65.39    2.80
   4   1   2   64.39    2.90
  -4   1  -2   65.29    2.60
   4   1   2   65.19    2.60
  -4   1  -2   70.79    3.10
   5  -1   2   44.90    1.80
  -5  -1  -2   44.20    2.20
   5  -1   2   45.80    1.80
   5  -1   2   47.50    2.30
  -5  -1  -2   49.90    3.20
   5  -1   2   49.00    2.80
  -5  -1  -2   45.80    1.70
  -5  -1  -2   46.30    1.80
  -5  -1  -2   48.90    2.30
   5   1   2   46.40    2.70
  -5   1  -2   43.80    2.10
  -5   1  -2   47.80    2.30
  -5   1  -2   50.99    2.60
  -5   1  -2   50.59    2.80
  -5   1  -2   47.10    2.30
   5   1   2   44.60    1.60
   5   1   2   46.30    2.20
   5   1   2   48.00    1.70
  -6  -1  -2  266.87    8.10
  -6  -1  -2  266.57    8.30
  -6  -1  -2  273.97    9.50
   6  -1   2  282.17    8.40
  -6  -1  -2  262.37    7.30
   6  -1   2  285.37    9.40
   6  -1   2  273.27    7.50
   6  -1   2  277.07    7.60
  -6  -1  -2  261.57    8.10
   6   1   2  265.27    7.10
  -6   1  -2  281.77    8.40
   6   1   2  261.07    7.70
  -6   1  -2  264.47    9.10
  -6   1  -2  273.27    7.80
   6   1   2  272.37    8.30
  -6   1  -2  268.57    8.00
  -6   1  -2  273.97    8.30
   6   1   2  274.87    9.20
  -6   1  -2  257.87    7.70
  -7  -1  -2   91.19    3.60
  -7  -1  -2   90.79    3.90
   7  -1   2   91.29    3.00
  -7  -1  -2   87.59    3.60
   7  -1   2   89.89    4.50
   7  -1   2   90.69    3.00
   7  -1   2   93.19    3.80
  -7  -1  -2   86.39    4.80
  -7   1  -2   84.89    4.60
  -7   1  -2   89.19    3.70
   7   1   2   86.49    3.20
   7   1   2   90.99    3.80
  -7   1  -2   91.39    3.80
   7   1   2   88.09    3.40
   7   1   2   87.29    4.50
  -7   1  -2   86.09    3.40
   8  -1   2   67.09    3.10
  -8  -1  -2   67.29    3.20
  -8  -1  -2   65.89    2.90
   8  -1   2   67.99    2.20
   8  -1   2   65.89    3.80
  -8  -1  -2   69.19    3.00
   8   1   2   68.39    2.60
  -8   1  -2   69.29    3.10
  -8   1  -2   67.79    3.20
   8   1   2   67.59    3.90
  -8   1  -2   67.79    2.80
   8   1   2   66.29    3.10
   9  -1   2   12.00    1.10
  -9  -1  -2   10.90    1.10
   9  -1   2    9.40    0.80
  -9  -1  -2   10.90    1.00
   9   1   2   11.30    1.10
  -9   1  -2   11.00    1.10
  -9   1  -2    9.00    1.00
  -9   1  -2    9.60    0.80
 -10  -1  -2    6.60    0.60
 -10  -1  -2    7.70    0.60
 -10  -1  -2    8.00    0.80
  10  -1   2    9.20    0.80
  10   1   2    7.80    0.70
 -10   1  -2    7.40    0.70
 -11  -2   2   64.09    2.40
  11  -2  -2   61.59    2.30
 -11  -2   2   62.29    2.40
  11   2  -2   52.89    2.30
 -11   2   2   64.69    2.60
  11   2  -2   56.19    2.20
  10  -2  -2  299.67    8.80
 -10  -2   2  306.77    8.60
  10  -2  -2  306.07    8.40
 -10  -2   2  306.37    8.70
 -10  -2   2  294.57    8.90
  10   2  -2  306.77    8.50
 -10   2   2  310.27    8.80
 -10   2   2  288.57    8.60
  10   2  -2  296.47    8.80
   9  -2  -2   25.90    2.40
   9  -2  -2   26.00    1.60
  -9  -2   2   24.10    1.70
   9  -2  -2   26.70    1.80
  -9  -2   2   24.60    1.20
  -9  -2   2   25.60    1.60
  -9  -2   2   20.90    2.50
  -9  -2   2   26.20    1.30
   9  -2  -2   26.50    1.10
  -9   2   2   24.70    1.60
   9   2  -2   27.00    1.80
  -9   2   2   25.70    1.70
   9   2  -2   25.30    1.60
   9   2  -2   22.50    1.60
   9   2  -2   23.00    2.40
  -8  -2   2    0.70    0.30
   8  -2  -2    0.30    0.30
   8  -2  -2   -0.10    0.20
   8  -2  -2    0.10    0.20
   8  -2  -2   -0.10    0.20
  -8  -2   2    0.30    0.20
   8  -2  -2    0.40    0.50
  -8  -2   2    0.20    0.30
  -8  -2   2    0.90    0.70
  -8  -2   2    0.40    0.20
   8   2  -2    0.20    0.30
   8   2  -2   -0.40    0.30
   8   2  -2    0.10    0.50
   8   2  -2    0.10    0.30
  -8   2   2   -0.30    0.30
  -8   2   2    0.30    0.30
   8   2  -2    0.20    0.50
  -8   2   2    0.00    0.40
   7  -2  -2   18.60    1.40
  -7  -2   2   16.70    1.10
  -7  -2   2   17.40    1.30
  -7  -2   2   17.80    1.70
  -7  -2   2   17.10    1.10
  -7  -2   2   17.00    1.40
   7  -2  -2   19.40    1.80
   7  -2  -2   18.10    1.00
   7   2  -2   17.00    1.70
  -7   2   2   14.50    1.10
   7   2  -2   18.20    1.30
  -7   2   2   15.30    1.10
  -7   2   2   15.90    1.30
   7   2  -2   17.70    1.40
   7   2  -2   17.70    1.40
   7   2  -2   18.20    1.30
  -7   2   2   17.80    1.40
   7   2  -2   17.80    1.10
   7   2  -2   18.80    1.40
  -6  -2   2   20.30    2.50
  -6  -2   2   18.30    1.00
  -6  -2   2   19.30    1.10
   6  -2  -2   18.90    1.70
   6  -2  -2   19.30    1.00
   6   2  -2   19.40    1.60
   6   2  -2   17.90    1.20
   6   2  -2   16.40    1.10
   6   2  -2   18.10    1.30
  -6   2   2   19.90    1.30
   6   2  -2   17.30    1.30
   6   2  -2   19.70    1.40
   6   2  -2   17.90    1.40
  -5  -2   2  125.79    3.80
  -5  -2   2  139.89    4.80
   5  -2  -2  139.69    4.90
   5  -2  -2  135.29    4.50
   5  -2  -2  138.49    4.00
   5   2  -2  135.39    5.10
   5   2  -2  134.49    4.30
  -5   2   2  134.69    4.00
  -5   2   2  135.89    4.50
   5   2  -2  127.69    4.30
  -5   2   2  130.39    4.20
   5   2  -2  141.09    4.90
  -4  -2   2  847.02   21.80
   4  -2  -2  802.12   21.00
   4  -2  -2  847.62   21.90
   4   2  -2  859.41   22.20
   4   2  -2  817.92   21.30
  -4   2   2  841.22   21.50
  -4   2   2  820.62   20.70
   4   2  -2  828.82   21.40
   4   2  -2  885.01   21.90
   3  -2  -2   86.19    3.30
   3   2  -2   86.99    3.30
   2  -2  -2 2934.91   74.59
   2   2  -2 3005.30   74.09
  -2   2   2 3105.49   74.39
   1  -2  -2  674.23   18.50
   1  -2  -2  691.63   17.60
   1   2  -2  699.33   17.90
   1   2  -2  716.63   18.20
   1   2  -2  736.63   18.10
  -1   2   2  729.63   18.10
  -1  -2  -2   27.50    1.60
  -1  -2  -2   33.60    1.50
  -2  -2  -2    0.00    0.30
   2   2   2    0.60    0.30
  -2   2  -2    0.10    0.20
  -3  -2  -2    8.10    0.80
   3  -2   2    7.30    0.90
  -3  -2  -2    7.50    0.80
  -3  -2  -2    6.30    0.90
  -3  -2  -2    6.30    0.90
  -3   2  -2    5.60    0.70
   3   2   2    6.10    0.80
  -3   2  -2    5.00    0.70
  -4  -2  -2   91.69    4.00
   4  -2   2   87.39    2.90
  -4  -2  -2   89.89    2.90
  -4  -2  -2   89.69    3.30
  -4  -2  -2   88.29    3.90
   4  -2   2   86.79    3.80
  -4   2  -2   90.89    3.30
  -4   2  -2   92.89    3.70
   4   2   2   84.99    3.80
   4   2   2   89.39    3.30
  -5  -2  -2  395.26   10.50
  -5  -2  -2  392.16   12.30
   5  -2   2  378.66   10.60
  -5  -2  -2  382.86   12.00
  -5  -2  -2  387.16   11.10
   5  -2   2  405.36   10.50
  -5  -2  -2  375.16   10.90
  -5  -2  -2  389.96   10.50
   5  -2   2  401.76   12.00
  -5   2  -2  402.56   11.20
   5   2   2  400.56   11.20
   5   2   2  391.56   12.00
  -5   2  -2  403.36   10.80
  -5   2  -2  413.96   11.00
   5   2   2  396.46   10.80
   5   2   2  424.76   11.80
   5   2   2  373.16   10.70
  -5   2  -2  378.36   10.80
   5   2   2  376.26   11.00
  -5   2  -2  405.86   11.80
  -5   2  -2  385.26   11.10
  -6  -2  -2   38.90    1.70
  -6  -2  -2   43.40    2.20
  -6  -2  -2   40.70    2.30
  -6  -2  -2   41.00    2.10
  -6  -2  -2   41.60    3.20
   6  -2   2   39.00    2.10
   6  -2   2   43.20    1.90
   6  -2   2   44.70    2.40
  -6   2  -2   44.30    2.40
  -6   2  -2   41.80    2.30
   6   2   2   39.80    2.00
  -6   2  -2   42.20    2.90
   6   2   2   40.80    2.00
   6   2   2   37.80    3.10
  -6   2  -2   41.20    2.00
  -6   2  -2   42.70    2.10
   6   2   2   43.60    2.40
   6   2   2   41.50    2.40
  -7  -2  -2   63.49    2.90
   7  -2   2   70.39    3.20
   7  -2   2   63.29    3.80
   7  -2   2   65.69    2.50
  -7  -2  -2   61.59    2.20
  -7  -2  -2   62.49    4.00
  -7  -2  -2   59.09    2.70
  -7   2  -2   59.69    2.60
   7   2   2   64.39    3.00
   7   2   2   60.89    2.60
  -7   2  -2   63.09    3.00
   7   2   2   66.59    3.80
  -7   2  -2   64.79    2.60
  -7   2  -2   61.49    3.00
  -7   2  -2   58.59    2.50
   7   2   2   61.99    2.60
   8  -2   2    1.60    0.40
  -8  -2  -2    2.40    0.60
   8  -2   2    1.80    0.40
  -8  -2  -2    2.00    0.50
  -8  -2  -2    1.60    0.50
   8  -2   2    1.30    0.40
   8  -2   2    1.60    0.80
  -8   2  -2    1.10    0.40
  -8   2  -2    2.70    0.70
   8   2   2    1.70    0.40
   8   2   2    1.20    0.40
  -8   2  -2    2.00    0.50
   8   2   2    0.30    0.80
   8   2   2    1.50    0.40
   9  -2   2  127.59    4.50
  -9  -2  -2  124.69    4.10
  -9  -2  -2  117.09    4.30
  -9   2  -2  120.49    4.20
   9   2   2  120.19    4.30
  -9   2  -2  118.79    4.20
 -10  -2  -2    0.10    0.20
  10  -2   2   -0.10    0.20
 -10  -2  -2    0.40    0.30
  10   2   2   -0.10    0.20
 -10   2  -2    0.00    0.20
 -11  -3   2   79.59    2.50
 -11  -3   2   78.49    2.70
 -11   3   2   81.19    2.60
  11   3  -2   75.99    2.40
  10  -3  -2   63.89    2.40
 -10  -3   2   66.49    2.50
  10  -3  -2   63.59    2.80
 -10   3   2   70.69    2.70
  10   3  -2   71.79    2.70
  10   3  -2   62.79    2.70
   9  -3  -2    0.50    0.20
  -9  -3   2    0.40    0.30
   9  -3  -2    0.10    0.20
   9  -3  -2    0.80    0.90
   9  -3  -2    0.10    0.20
  -9  -3   2    0.90    0.30
  -9  -3   2    0.30    0.30
  -9  -3   2    0.80    0.40
   9   3  -2    0.40    0.40
   9   3  -2   -0.10    0.60
  -9   3   2    0.80    0.60
   9   3  -2    0.20    0.30
   9   3  -2    0.30    0.40
  -9   3   2    0.50    0.30
   9   3  -2    1.30    0.90
   9   3  -2    0.20    0.20
   8  -3  -2    0.40    0.90
  -8  -3   2    1.20    0.40
  -8  -3   2    1.20    0.40
   8  -3  -2    0.90    0.30
  -8  -3   2    1.60    0.80
  -8  -3   2    0.80    0.30
  -8  -3   2    2.30    0.60
   8  -3  -2    1.20    0.40
   8  -3  -2    2.10    0.50
   8   3  -2    0.90    0.40
   8   3  -2    0.70    0.30
   8   3  -2    0.40    0.30
  -8   3   2    0.80    0.40
  -8   3   2    0.60    0.40
   8   3  -2    2.00    0.50
  -8   3   2    1.10    0.30
  -8   3   2    0.70    0.50
  -7  -3   2   59.99    2.40
   7  -3  -2   59.09    2.70
   7  -3  -2   60.19    2.30
  -7  -3   2   61.59    2.40
  -7  -3   2   60.49    2.80
   7  -3  -2   63.29    3.60
  -7  -3   2   64.59    3.70
  -7   3   2   60.89    2.40
   7   3  -2   63.79    3.60
   7   3  -2   61.29    2.70
   7   3  -2   61.79    2.80
  -7   3   2   58.79    2.40
   7   3  -2   55.49    2.70
  -7   3   2   61.89    2.70
   7   3  -2   60.19    2.80
  -7   3   2   61.79    2.80
   7   3  -2   61.89    2.90
   7   3  -2   60.39    2.60
  -6  -3   2  248.58    6.80
   6  -3  -2  248.58    6.90
   6  -3  -2  219.98    8.20
   6  -3  -2  239.18    6.90
  -6  -3   2  250.07    8.40
  -6   3   2  239.08    7.30
   6   3  -2  255.17    7.60
   6   3  -2  243.48    7.50
   6   3  -2  244.58    7.10
   6   3  -2  246.28    8.30
   6   3  -2  240.28    7.00
  -6   3   2  235.68    6.90
   6   3  -2  245.78    7.30
  -6   3   2  240.18    6.90
  -6   3   2  240.38    7.10
   6   3  -2  251.87    7.40
   5  -3  -2  145.59    4.40
   5  -3  -2  150.48    5.00
  -5  -3   2  144.79    5.40
   5  -3  -2  147.69    5.50
  -5  -3   2  137.69    4.20
   5   3  -2  143.59    4.50
   5   3  -2  141.99    4.90
   5   3  -2  149.79    5.40
   5   3  -2  153.18    4.90
   5   3  -2  145.89    4.80
  -5   3   2  145.49    5.00
   5   3  -2  143.09    4.50
  -5   3   2  147.99    5.00
   4  -3  -2 1251.07   32.00
   4  -3  -2 1167.98   30.90
   4   3  -2 1295.07   32.00
   4   3  -2 1212.88   31.30
   4   3  -2 1207.88   32.40
   4   3  -2 1274.77   31.40
   4   3  -2 1252.57   31.20
  -4   3   2 1255.67   31.50
   3  -3  -2  722.73   19.30
   3   3  -2  709.43   18.50
   3   3  -2  732.73   18.90
  -3   3   2  695.13   18.60
  -3   3   2  739.23   19.20
   3   3  -2  695.93   19.30
   2  -3  -2 1452.55   36.90
   2   3  -2 1450.45   36.30
   2   3  -2 1437.36   36.70
  -2   3   2 1425.86   36.50
   1  -3  -2   -0.10    0.30
   1  -3  -2    0.10    0.10
   1   3  -2    0.00    0.20
   1   3  -2    0.40    0.20
   1   3  -2    0.30    0.20
  -1   3   2    0.50    0.30
   0  -3  -2   38.80    1.70
   0  -3  -2   40.90    2.30
   0   3  -2   42.40    1.80
   0   3   2   43.70    2.00
   0   3  -2   40.30    1.90
  -1  -3  -2   80.19    3.60
   1  -3   2   80.49    2.80
  -1  -3  -2   81.09    3.10
  -1   3  -2   89.49    3.10
  -1   3  -2   83.29    2.90
   1   3   2   83.59    3.20
  -2  -3  -2  225.48    6.10
  -2  -3  -2  214.68    6.80
  -2  -3  -2  204.88    7.20
  -2   3  -2  216.28    6.30
   2   3   2  217.88    6.50
  -2   3  -2  210.58    6.30
   2   3   2  212.48    6.80
  -3  -3  -2    0.70    0.50
  -3  -3  -2    1.00    0.30
  -3  -3  -2    0.30    0.40
   3  -3   2    0.80    0.60
  -3  -3  -2    0.40    0.20
   3   3   2    0.50    0.40
  -3   3  -2    0.30    0.30
  -3   3  -2    0.10    0.30
   3   3   2    0.60    0.30
   3   3   2    0.20    0.20
  -3   3  -2    0.30    0.20
  -4  -3  -2  194.88    5.60
  -4  -3  -2  186.68    5.50
   4  -3   2  193.68    6.70
  -4  -3  -2  186.78    7.00
  -4  -3  -2  183.58    5.80
   4  -3   2  188.58    5.40
  -4  -3  -2  190.18    7.20
  -4   3  -2  187.88    5.90
   4   3   2  189.48    6.10
  -4   3  -2  185.28    5.60
   4   3   2  181.18    5.60
   4   3   2  183.28    5.70
   4   3   2  190.98    6.00
  -4   3  -2  190.88    6.00
   4   3   2  187.38    6.70
   5  -3   2   54.39    2.20
  -5  -3  -2   50.79    3.30
  -5  -3  -2   55.09    2.30
   5  -3   2   55.09    3.20
  -5  -3  -2   51.49    2.50
  -5  -3  -2   53.29    3.60
   5  -3   2   48.20    2.20
  -5  -3  -2   53.99    2.20
   5   3   2   57.59    2.50
  -5   3  -2   57.49    2.40
   5   3   2   57.49    2.70
  -5   3  -2   56.89    2.70
   5   3   2   56.99    2.90
   5   3   2   54.09    2.70
   5   3   2   61.09    3.30
   5   3   2   53.49    2.30
  -5   3  -2   53.99    2.30
   5   3   2   51.69    2.30
  -5   3  -2   54.89    2.60
  -6  -3  -2   55.79    2.30
   6  -3   2   55.19    3.40
   6  -3   2   54.19    2.20
  -6  -3  -2   57.79    2.80
  -6   3  -2   57.39    2.90
  -6   3  -2   53.59    2.40
  -6   3  -2   58.59    2.50
   6   3   2   56.19    2.80
  -6   3  -2   57.49    2.80
   6   3   2   56.19    2.50
   6   3   2   56.59    2.40
   6   3   2   52.59    3.30
   6   3   2   55.69    3.00
   6   3   2   60.79    3.60
   7  -3   2   43.20    1.90
   7  -3   2   47.70    2.50
   7  -3   2   41.40    3.00
  -7  -3  -2   43.30    1.80
  -7  -3  -2   43.30    3.40
  -7  -3  -2   44.10    1.90
  -7  -3  -2   45.30    2.40
  -7  -3  -2   42.90    2.40
   7  -3   2   43.50    1.90
  -7   3  -2   47.00    2.20
   7   3   2   45.60    2.30
   7   3   2   43.20    3.10
  -7   3  -2   46.10    2.40
  -7   3  -2   43.50    2.10
  -7   3  -2   45.10    2.50
   7   3   2   50.29    2.60
   8  -3   2    0.00    0.20
  -8  -3  -2    0.10    0.30
   8  -3   2    0.30    0.20
  -8  -3  -2    0.30    0.30
   8  -3   2    0.20    0.20
   8  -3   2    0.60    0.80
   8   3   2   -0.10    0.20
   8   3   2   -0.60    0.40
  -8   3  -2    0.00    0.30
  -8   3  -2   -0.60    0.30
   8   3   2    0.20    0.70
  -8   3  -2    0.10    0.20
  -8   3  -2    0.10    0.20
  -9  -3  -2  194.48    5.70
   9  -3   2  183.58    4.90
  -9  -3  -2  190.78    5.80
  -9   3  -2  193.88    5.80
  -9   3  -2  180.08    5.60
   9   3   2  185.98    6.00
 -10  -4   2    0.50    0.20
 -10  -4   2    1.20    0.40
  10  -4  -2    0.10    0.20
 -10  -4   2    0.30    0.20
  10  -4  -2   -0.10    0.20
 -10   4   2    0.60    0.20
  10   4  -2    0.00    0.20
  10   4  -2    0.50    0.20
   9  -4  -2   25.00    2.40
  -9  -4   2   26.10    1.60
  -9  -4   2   27.50    1.30
   9  -4  -2   25.10    1.40
  -9  -4   2   25.80    1.30
   9  -4  -2   28.80    1.80
   9  -4  -2   27.60    1.20
  -9  -4   2   25.00    1.40
  -9   4   2   24.00    1.20
   9   4  -2   25.90    1.70
   9   4  -2   26.90    1.60
   9   4  -2   25.00    1.70
  -9   4   2   26.80    1.60
  -9   4   2   25.40    1.20
   9   4  -2   24.70    1.60
  -8  -4   2  380.36   10.60
   8  -4  -2  383.76   10.40
   8  -4  -2  375.66   11.20
   8  -4  -2  381.26   12.40
   8  -4  -2  388.66   10.90
  -8  -4   2  399.66   13.00
  -8  -4   2  390.46   11.20
   8  -4  -2  397.36   10.40
  -8  -4   2  378.76   10.60
  -8  -4   2  399.16   10.50
  -8   4   2  386.26   10.50
  -8   4   2  384.46   10.90
   8   4  -2  377.26   11.40
   8   4  -2  394.26   11.40
  -8   4   2  381.56   10.50
   8   4  -2  370.26   12.30
   8   4  -2  381.36   11.20
   8   4  -2  381.76   10.60
   8   4  -2  403.46   11.30
  -7  -4   2  123.99    5.90
  -7  -4   2  124.89    4.30
  -7  -4   2  128.29    4.10
   7  -4  -2  124.69    4.10
   7  -4  -2  125.89    4.10
  -7  -4   2  128.29    4.20
  -7  -4   2  118.69    4.50
   7  -4  -2  128.09    5.70
  -7   4   2  126.79    4.50
   7   4  -2  128.59    4.60
   7   4  -2  127.49    4.40
   7   4  -2  128.29    4.80
  -7   4   2  138.59    4.30
   7   4  -2  125.19    4.30
   7   4  -2  128.09    4.80
   7   4  -2  128.19    5.60
  -7   4   2  123.09    4.20
   7   4  -2  125.99    4.90
   6  -4  -2  221.78    6.60
   6  -4  -2  215.58    9.20
   6  -4  -2  229.08    6.60
  -6  -4   2  211.38    6.40
  -6  -4   2  237.58    6.60
   6   4  -2  234.18    8.10
  -6   4   2  225.28    6.70
  -6   4   2  221.78    6.90
  -6   4   2  237.58    7.40
   6   4  -2  235.88    7.40
   6   4  -2  215.98    7.20
  -6   4   2  231.18    6.70
   5  -4  -2  448.86   11.90
  -5  -4   2  431.26   11.60
   5  -4  -2  420.86   12.00
  -5  -4   2  460.85   13.40
  -5   4   2  438.76   11.90
  -5   4   2  450.85   12.70
  -5   4   2  417.86   12.10
   5   4  -2  455.85   13.30
   5   4  -2  429.96   12.20
   5   4  -2  448.36   12.00
   5   4  -2  449.16   12.60
  -5   4   2  442.06   12.00
   5   4  -2  447.06   12.00
   5   4  -2  463.05   12.70
  -5   4   2  457.15   12.70
   5   4  -2  477.25   12.60
   4  -4  -2  108.29    4.40
  -4  -4   2  104.39    4.20
   4  -4  -2   99.39    3.40
   4  -4  -2   90.89    3.60
  -4   4   2  104.59    3.90
   4   4  -2  100.19    3.60
   4   4  -2   96.49    3.40
  -4   4   2   98.39    3.90
  -4   4   2  102.39    3.40
   4   4  -2  103.99    4.00
   4   4  -2  117.39    5.30
  -4   4   2   95.19    3.40
   4   4  -2  110.69    3.80
   4   4  -2  102.59    3.50
   4   4  -2  118.39    4.40
   4   4  -2   99.29    3.40
   3  -4  -2   59.09    3.10
   3  -4  -2   53.29    2.20
  -3   4   2   59.29    2.60
   3   4  -2   57.39    2.40
   3   4  -2   60.69    2.30
   3   4  -2   61.59    2.60
   3   4  -2   58.69    2.80
  -3   4   2   64.09    2.80
   2  -4  -2   56.69    3.10
   2   4  -2   54.29    2.60
   2   4  -2   57.29    2.40
  -2   4   2   54.59    2.40
  -2   4   2   60.19    2.90
   2   4  -2   52.79    2.30
   1  -4  -2   29.00    2.10
  -1   4   2   33.10    2.00
   1   4  -2   30.60    1.80
   1   4  -2   27.50    1.50
  -1   4   2   28.60    1.80
   1   4  -2   26.60    1.50
  -1   4   2   28.60    1.60
   0  -4  -2   32.50    1.60
   0  -4   2   29.20    1.80
   0  -4  -2   28.00    2.10
   0   4   2   29.00    1.70
   0   4  -2   30.80    1.50
   0   4   2   30.20    1.90
   0   4  -2   30.10    1.80
   0   4   2   30.50    1.60
   0   4  -2   29.80    1.80
   1  -4   2    0.40    0.40
  -1  -4  -2    1.20    0.40
  -1  -4  -2    1.00    0.60
   1   4   2    0.40    0.30
   1   4   2    0.50    0.40
  -1   4  -2    0.20    0.30
   1   4   2    0.50    0.20
  -1   4  -2    0.40    0.20
  -1   4  -2    0.60    0.30
  -2  -4  -2 1681.83   42.80
  -2  -4  -2 1617.44   41.50
  -2  -4  -2 1537.35   40.30
  -2   4  -2 1658.13   40.90
   2   4   2 1666.83   40.90
  -2   4  -2 1597.34   40.40
  -2   4  -2 1595.94   40.60
   2   4   2 1623.74   41.10
   2   4   2 1614.34   41.70
  -3  -4  -2  124.59    4.20
  -3  -4  -2  133.79    4.20
  -3  -4  -2  138.19    5.30
   3   4   2  136.29    5.30
   3   4   2  135.19    4.50
   3   4   2  143.99    5.00
   3   4   2  133.69    4.90
   3   4   2  130.79    4.50
  -3   4  -2  133.19    4.30
  -3   4  -2  129.79    4.30
  -3   4  -2  134.49    4.50
  -3   4  -2  127.49    4.50
   4  -4   2  195.88    6.00
  -4  -4  -2  203.18    6.50
  -4  -4  -2  205.08    6.10
  -4  -4  -2  205.48    6.10
   4  -4   2  204.08    7.30
  -4  -4  -2  203.88    7.60
  -4  -4  -2  214.88    8.50
  -4   4  -2  202.68    6.20
  -4   4  -2  202.18    6.50
   4   4   2  203.78    6.20
  -4   4  -2  208.78    6.20
   4   4   2  208.18    6.70
   4   4   2  208.28    7.00
   4   4   2  198.08    7.40
   4   4   2  206.28    6.90
   4   4   2  200.58    6.40
  -4   4  -2  198.08    6.30
  -4   4  -2  203.48    6.60
   4   4   2  208.58    6.30
   5  -4   2    3.20    0.60
   5  -4   2    2.50    0.70
   5  -4   2    2.30    0.60
  -5  -4  -2    2.00    0.50
  -5  -4  -2    1.00    1.30
  -5  -4  -2    1.90    0.80
  -5  -4  -2    2.10    0.50
   5   4   2    4.10    1.00
   5   4   2    2.70    0.70
   5   4   2    1.40    0.90
   5   4   2    1.90    0.40
   5   4   2    2.90    0.70
  -5   4  -2    2.90    0.60
  -5   4  -2    2.50    0.60
  -5   4  -2    2.10    0.60
   5   4   2    2.50    0.80
   5   4   2    2.90    0.70
  -5   4  -2    2.70    0.60
  -6  -4  -2  177.38    5.90
  -6  -4  -2  179.08    5.50
   6  -4   2  179.58    7.10
  -6  -4  -2  175.38    5.90
  -6  -4  -2  175.38    7.60
   6  -4   2  181.28    5.40
  -6  -4  -2  173.88    5.50
   6  -4   2  180.98    5.50
   6   4   2  181.18    7.20
   6   4   2  168.38    6.20
  -6   4  -2  171.88    5.60
  -6   4  -2  178.68    6.10
   6   4   2  181.58    5.50
  -6   4  -2  180.78    5.90
   6   4   2  170.18    6.20
   6   4   2  177.38    5.80
   6   4   2  174.58    5.60
  -6   4  -2  187.68    5.70
   7  -4   2   32.20    2.00
   7  -4   2   32.80    1.60
  -7  -4  -2   33.60    1.60
  -7  -4  -2   32.60    1.50
  -7  -4  -2   31.40    1.90
   7  -4   2   29.80    2.60
   7  -4   2   35.20    1.60
  -7  -4  -2   32.80    1.90
  -7   4  -2   31.10    2.00
   7   4   2   31.60    2.60
   7   4   2   32.20    1.80
   7   4   2   27.50    2.00
  -7   4  -2   32.30    1.90
  -7   4  -2   35.30    1.80
   7   4   2   32.00    1.60
  -7   4  -2   31.50    1.70
   8  -4   2  144.09    4.20
   8  -4   2  134.79    4.80
  -8  -4  -2  146.29    4.70
  -8  -4  -2  139.79    4.70
   8  -4   2  144.29    4.10
  -8   4  -2  144.09    4.30
  -8   4  -2  143.39    4.80
   8   4   2  136.19    4.90
   8   4   2  140.59    4.40
  -8   4  -2  133.79    4.30
   9  -4   2   75.69    2.60
   9  -4   2   67.39    2.00
   9   4   2   75.09    2.70
  -9   4  -2   74.29    2.60
 -10  -5   2   25.10    1.20
  10   5  -2   23.60    1.10
  -9  -5   2    0.90    0.30
  -9  -5   2    1.60    0.40
   9  -5  -2    0.60    0.30
   9  -5  -2    0.90    0.30
   9  -5  -2    1.40    0.30
  -9  -5   2    1.20    0.30
  -9   5   2    1.10    0.30
   9   5  -2    1.80    0.50
   9   5  -2    0.50    0.30
   9   5  -2    1.60    0.40
  -9   5   2    0.40    0.40
  -9   5   2    2.10    0.50
   9   5  -2    1.10    0.30
   9   5  -2    0.60    0.20
  -8  -5   2   76.39    2.80
  -8  -5   2   73.09    2.70
  -8  -5   2   69.59    2.90
   8  -5  -2   74.99    2.60
   8  -5  -2   73.59    4.10
   8  -5  -2   72.69    2.90
  -8   5   2   70.29    2.70
   8   5  -2   71.99    3.30
  -8   5   2   69.69    2.60
   8   5  -2   72.39    2.80
   8   5  -2   70.89    3.00
   8   5  -2   71.59    3.10
   8   5  -2   69.79    3.20
  -8   5   2   70.09    2.80
   7  -5  -2    6.20    0.70
   7  -5  -2    6.90    0.90
  -7  -5   2    6.30    0.80
  -7  -5   2    3.90    2.10
   7  -5  -2    5.50    1.40
  -7  -5   2    6.60    0.90
   7   5  -2    6.40    1.00
  -7   5   2    5.50    1.00
   7   5  -2    6.50    1.10
   7   5  -2    5.80    2.00
   7   5  -2    7.10    1.00
  -7   5   2    8.60    1.00
   7   5  -2    7.40    0.90
   7   5  -2    7.10    1.00
   7   5  -2    5.90    1.10
  -6  -5   2  167.68    5.50
   6  -5  -2  174.08    6.90
   6  -5  -2  165.08    5.20
  -6  -5   2  160.98    5.10
   6  -5  -2  163.28    5.20
  -6  -5   2  169.58    5.20
  -6  -5   2  168.18    6.90
   6   5  -2  169.18    6.70
   6   5  -2  162.78    5.40
  -6   5   2  163.28    5.30
   6   5  -2  168.68    5.80
   6   5  -2  168.98    6.00
  -6   5   2  169.08    5.30
   6   5  -2  171.18    5.40
   6   5  -2  167.08    6.00
   6   5  -2  171.38    5.70
  -6   5   2  175.58    6.00
  -5  -5   2  534.65   16.40
  -5  -5   2  541.15   17.30
  -5  -5   2  530.95   14.30
   5  -5  -2  549.65   14.60
   5  -5  -2  523.55   14.60
   5   5  -2  536.55   14.60
  -5   5   2  536.45   14.60
   5   5  -2  566.34   15.20
  -5   5   2  552.84   14.70
   5   5  -2  549.65   15.10
  -5   5   2  556.44   15.40
   5   5  -2  563.24   15.40
   5   5  -2  560.64   15.50
  -5   5   2  577.64   15.50
   5   5  -2  543.55   14.60
   4  -5  -2  221.88    7.80
   4  -5  -2  204.18    6.20
  -4  -5   2  210.98    7.40
   4   5  -2  208.18    6.30
   4   5  -2  208.48    6.70
   4   5  -2  222.18    7.60
  -4   5   2  206.58    6.30
   4   5  -2  207.08    6.60
  -4   5   2  219.08    7.00
   4   5  -2  206.68    6.20
  -4   5   2  209.28    6.30
   4   5  -2  208.98    6.80
   4   5  -2  210.08    6.80
  -4   5   2  214.78    6.90
   3  -5  -2  761.72   20.20
  -3  -5   2  789.62   21.90
   3  -5  -2  774.62   22.20
   3   5  -2  773.42   20.20
  -3   5   2  807.52   21.00
   3   5  -2  797.92   20.70
   3   5  -2  797.72   21.60
   3   5  -2  804.32   20.70
  -3   5   2  775.62   20.20
   3   5  -2  786.12   20.80
  -3   5   2  753.62   21.70
  -3   5   2  850.11   21.00
  -3   5   2  756.42   20.20
   3   5  -2  771.22   20.80
  -3   5   2  792.52   21.00
   2  -5  -2  548.05   14.80
   2  -5  -2  584.74   17.10
  -2  -5   2  580.64   15.60
  -2  -5   2  567.74   16.80
   2   5  -2  573.04   15.40
  -2   5   2  564.84   15.20
  -2   5   2  580.24   15.60
  -2   5   2  568.64   15.70
   2   5  -2  566.24   15.40
   2   5  -2  540.85   14.80
  -2   5   2  577.54   15.10
  -2   5   2  566.34   15.00
  -2   5   2  578.54   16.40
   2   5  -2  573.24   16.10
  -1  -5   2   14.60    1.60
   1  -5  -2   14.20    1.80
   1  -5  -2   13.50    1.30
   1   5  -2   13.00    1.20
  -1   5   2   14.00    1.50
   1   5  -2   14.00    1.10
   1   5  -2   11.70    1.00
  -1   5   2   10.90    1.10
  -1   5   2   10.50    1.40
   1   5  -2   13.10    1.10
  -1   5   2   11.60    0.90
  -1   5   2   13.20    1.30
   1   5  -2   11.70    1.10
   1   5  -2   13.50    1.40
   0  -5  -2  195.28    7.10
   0  -5  -2  219.08    8.30
   0  -5  -2  223.28    6.50
   0  -5   2  225.78    7.50
   0   5  -2  230.08    7.40
   0   5  -2  215.18    6.60
   0   5  -2  222.88    6.90
   0   5   2  222.58    7.50
   0   5  -2  217.58    6.30
   0   5   2  190.28    7.40
   0   5   2  226.48    7.50
   0   5  -2  221.28    6.80
  -1  -5  -2  252.17    9.40
  -1  -5  -2  252.27    7.00
   1  -5   2  263.97    8.30
  -1  -5  -2  244.98    7.70
   1   5   2  247.98    7.20
   1   5   2  219.98    9.30
   1   5   2  252.07    7.70
   1   5   2  257.77    8.00
   1   5   2  250.27    7.40
   1   5   2  258.87    8.50
  -1   5  -2  253.47    7.60
   1   5   2  247.38    7.60
  -1   5  -2  246.88    8.10
  -1   5  -2  248.78    7.10
  -2  -5  -2   50.29    2.80
  -2   5  -2   52.09    2.50
  -2   5  -2   48.80    2.40
   2   5   2   53.89    2.60
   2   5   2   53.99    2.80
   2   5   2   53.69    2.80
   2   5   2   51.59    3.00
  -2   5  -2   51.49    2.20
   2   5   2   52.29    2.30
  -2   5  -2   53.29    2.30
   2   5   2   52.49    2.60
   2   5   2   58.19    2.50
  -3  -5  -2  113.39    3.90
  -3  -5  -2  116.99    6.10
  -3  -5  -2  110.29    5.00
  -3  -5  -2  106.19    3.90
   3   5   2  115.49    3.90
   3   5   2  119.59    4.70
   3   5   2  113.39    4.10
  -3   5  -2  121.29    4.00
   3   5   2  118.39    4.60
  -3   5  -2  115.39    4.40
   3   5   2  117.09    4.40
  -3   5  -2  108.79    4.10
   3   5   2  113.39    4.30
   3   5   2  115.69    5.10
  -3   5  -2  116.19    4.00
  -3   5  -2  109.59    4.20
  -4  -5  -2   85.79    3.20
  -4  -5  -2   77.79    5.10
  -4  -5  -2   87.79    3.30
   4  -5   2   82.39    4.20
   4  -5   2   77.29    2.90
  -4  -5  -2   83.69    4.40
  -4   5  -2   85.29    3.20
   4   5   2   79.79    4.30
  -4   5  -2   82.99    3.20
  -4   5  -2   89.39    3.70
   4   5   2   88.59    3.20
   4   5   2   84.09    3.90
   4   5   2   88.09    3.60
  -4   5  -2   84.19    3.50
   4   5   2   85.49    3.70
   4   5   2   85.19    3.40
   4   5   2   84.69    3.90
  -5  -5  -2  112.49    4.00
   5  -5   2  110.29    3.70
   5  -5   2  108.59    3.80
  -5  -5  -2  105.49    4.00
  -5  -5  -2  110.99    5.70
   5  -5   2  115.99    5.30
  -5  -5  -2  114.09    3.90
   5   5   2  109.59    4.20
  -5   5  -2  118.59    4.10
  -5   5  -2  110.89    4.20
   5   5   2  113.99    4.10
  -5   5  -2  113.79    4.00
   5   5   2  113.79    3.80
   5   5   2  105.59    5.30
   5   5   2  109.79    4.50
   5   5   2  116.59    4.80
   5   5   2  118.29    4.80
  -6  -5  -2   85.89    3.20
   6  -5   2   82.49    4.40
   6  -5   2   83.29    3.00
  -6  -5  -2   85.59    3.10
  -6  -5  -2   84.89    5.00
  -6  -5  -2   85.89    3.40
   6  -5   2   81.69    3.00
   6   5   2   82.09    3.00
  -6   5  -2   85.99    3.20
   6   5   2   81.39    4.50
   6   5   2   85.29    3.30
   6   5   2   89.99    3.70
   6   5   2   84.19    3.80
  -6   5  -2   87.19    3.50
   6   5   2   82.99    3.40
  -6   5  -2   81.49    3.20
   6   5   2   80.49    3.80
  -7  -5  -2   45.00    1.80
   7  -5   2   44.60    1.80
  -7  -5  -2   46.40    1.90
   7  -5   2   43.80    2.20
   7  -5   2   40.30    2.90
   7  -5   2   46.00    1.90
  -7  -5  -2   47.50    2.20
  -7   5  -2   44.90    2.00
   7   5   2   46.50    1.90
  -7   5  -2   44.90    2.00
   7   5   2   45.50    2.30
   7   5   2   42.90    3.00
  -7   5  -2   47.70    2.20
   7   5   2   47.00    2.10
   8  -5   2   32.80    1.30
  -8  -5  -2   33.70    1.60
   8  -5   2   33.60    1.70
   8  -5   2   34.60    1.30
  -8   5  -2   34.00    1.40
   8   5   2   29.90    1.40
   8   5   2   33.20    1.80
  -8   5  -2   31.90    1.40
  -9  -6   2    0.70    0.30
  -9  -6   2    0.70    0.20
  -9  -6   2    1.50    0.30
   9  -6  -2    0.10    0.20
   9   6  -2    1.00    0.20
   9   6  -2    0.60    0.20
  -9   6   2    0.10    0.20
   8  -6  -2   70.69    2.60
   8  -6  -2   71.09    2.50
  -8  -6   2   64.49    2.60
  -8  -6   2   72.39    2.50
   8  -6  -2   82.09    3.40
   8   6  -2   80.09    3.20
   8   6  -2   68.19    3.00
   8   6  -2   76.09    3.00
  -8   6   2   68.89    2.40
   8   6  -2   70.09    2.60
  -8   6   2   71.19    2.50
   7  -6  -2  652.83   16.70
   7  -6  -2  672.13   19.00
  -7  -6   2  633.94   16.70
  -7  -6   2  651.03   17.00
   7  -6  -2  660.63   16.80
  -7  -6   2  655.53   16.90
   7   6  -2  627.64   19.00
   7   6  -2  618.34   17.00
   7   6  -2  658.13   17.40
  -7   6   2  644.74   16.80
   7   6  -2  653.33   17.80
   7   6  -2  631.04   17.40
  -7   6   2  643.94   16.90
   7   6  -2  633.54   17.80
  -6  -6   2  145.39    4.90
  -6  -6   2  146.29    4.70
  -6  -6   2  154.38    4.80
   6  -6  -2  149.69    4.70
   6  -6  -2  152.08    6.50
   6  -6  -2  151.28    4.80
  -6  -6   2  152.08    6.60
  -6   6   2  151.38    4.90
   6   6  -2  150.18    5.30
  -6   6   2  148.39    4.80
   6   6  -2  146.19    6.30
   6   6  -2  150.18    5.30
   6   6  -2  154.18    5.60
  -6   6   2  152.58    5.50
   6   6  -2  153.08    5.20
   6   6  -2  145.39    4.80
  -5  -6   2  199.08    7.90
   5  -6  -2  211.98    6.30
   5  -6  -2  204.58    6.30
  -5  -6   2  207.98    6.30
  -5  -6   2  206.08    6.10
  -5   6   2  209.08    7.10
   5   6  -2  205.78    6.50
   5   6  -2  209.38    8.00
   5   6  -2  213.18    7.10
  -5   6   2  209.68    6.40
   5   6  -2  206.68    6.20
   5   6  -2  209.88    6.90
   5   6  -2  207.18    7.10
  -5   6   2  207.88    6.40
   5   6  -2  218.48    6.90
  -5   6   2  216.28    7.10
   4  -6  -2   24.60    1.70
  -4  -6   2   30.50    2.50
  -4  -6   2   24.80    2.90
   4   6  -2   28.20    1.80
   4   6  -2   28.10    2.00
   4   6  -2   28.60    1.50
  -4   6   2   28.80    2.00
   4   6  -2   27.20    2.40
  -4   6   2   29.30    1.60
  -4   6   2   32.30    1.70
   4   6  -2   28.90    2.00
   4   6  -2   27.00    2.30
  -4   6   2   26.70    2.00
   3  -6  -2   27.30    1.50
   3  -6  -2   24.70    1.90
   3  -6  -2   25.20    3.40
  -3  -6   2   26.60    2.80
  -3  -6   2   26.00    2.10
   3   6  -2   26.80    1.90
  -3   6   2   24.20    2.20
  -3   6   2   26.90    2.00
  -3   6   2   29.80    1.90
  -3   6   2   27.80    1.60
   3   6  -2   27.40    1.90
   3   6  -2   26.00    1.50
  -3   6   2   25.90    1.90
   3   6  -2   27.60    2.40
   3   6  -2   29.70    1.70
   3   6  -2   26.40    1.50
   3   6  -2   28.40    1.90
  -3   6   2   29.00    1.60
   3   6  -2   28.40    1.80
  -2  -6   2  595.54   16.30
   2  -6  -2  568.84   15.30
  -2  -6   2  572.64   17.70
   2  -6  -2  577.04   18.10
  -2   6   2  553.74   16.00
   2   6  -2  566.04   15.10
  -2   6   2  578.84   17.20
  -2   6   2  618.94   17.10
  -2   6   2  579.14   15.60
  -2   6   2  594.14   15.30
   2   6  -2  580.34   15.90
   2   6  -2  563.94   15.80
  -2   6   2  573.64   16.10
   2   6  -2  570.94   15.40
   2   6  -2  582.14   16.90
   2   6  -2  575.94   16.00
   2   6  -2  571.14   15.90
   1  -6  -2   26.70    1.60
  -1  -6   2   25.80    2.60
  -1  -6   2   22.30    1.80
   1  -6  -2   28.20    3.00
  -1   6   2   25.80    1.80
   1   6  -2   26.30    2.20
   1   6  -2   26.90    1.60
   1   6  -2   26.30    1.80
   1   6  -2   28.20    1.80
  -1   6   2   27.60    1.50
   1   6  -2   28.10    1.50
   1   6  -2   25.60    1.70
  -1   6   2   27.60    2.30
  -1   6   2   24.00    1.40
   1   6  -2   25.30    1.40
   1   6  -2   29.60    1.90
  -1   6   2   26.80    1.70
  -1   6   2   29.30    2.00
   0  -6  -2   73.29    2.90
   0  -6   2   69.39    4.80
   0  -6  -2   79.89    5.00
   0   6  -2   75.19    2.90
   0   6   2   75.99    2.80
   0   6   2   83.59    3.50
   0   6  -2   77.49    4.00
   0   6  -2   76.09    2.80
   0   6   2   78.29    3.00
   0   6  -2   75.99    3.30
   0   6  -2   74.59    3.30
   0   6   2   77.29    3.40
   0   6   2   76.59    4.00
   0   6   2   77.09    3.20
   0   6   2   76.59    3.30
   0   6  -2   77.99    3.30
   0   6  -2   76.09    3.00
   0   6   2   76.59    3.60
  -1  -6  -2  191.88    8.70
  -1  -6  -2  202.98    6.10
  -1   6  -2  198.18    7.50
   1   6   2  208.58    7.10
   1   6   2  193.78    5.80
   1   6   2  205.58    6.80
  -1   6  -2  201.48    6.70
  -1   6  -2  200.68    6.10
  -1   6  -2  201.38    6.90
  -1   6  -2  201.48    6.60
   1   6   2  201.08    6.70
   1   6   2  215.18    9.10
  -2  -6  -2    0.10    0.90
  -2  -6  -2   -0.20    0.80
   2   6   2   -0.40    0.30
   2   6   2    0.20    0.40
   2   6   2   -0.30    0.20
  -2   6  -2    1.50    0.50
  -2   6  -2    0.50    0.30
   2   6   2    0.20    0.40
   2   6   2   -0.20    0.20
   2   6   2    0.30    0.30
   2   6   2    0.20    0.40
  -2   6  -2    0.20    0.30
  -3  -6  -2  319.57    9.10
  -3  -6  -2  302.97    8.90
  -3  -6  -2  305.97    9.00
  -3  -6  -2  340.37   13.70
   3   6   2  328.27   10.00
   3   6   2  321.27    9.40
  -3   6  -2  310.07    9.10
   3   6   2  321.07   10.10
  -3   6  -2  305.67    9.10
  -3   6  -2  300.37    9.30
   3   6   2  308.07    9.60
  -3   6  -2  317.77    9.70
   3   6   2  316.27   10.80
   3   6   2  329.37    9.00
   3   6   2  323.77    9.70
  -4  -6  -2  102.89    3.70
   4  -6   2   98.69    3.50
  -4  -6  -2  106.99    3.70
   4  -6   2  100.69    4.90
  -4  -6  -2  102.89    3.70
  -4  -6  -2   98.49    5.10
   4   6   2  102.69    3.90
   4   6   2  104.09    4.20
   4   6   2   96.59    5.00
   4   6   2  103.89    4.40
  -4   6  -2   98.99    3.80
  -4   6  -2  101.79    3.70
  -4   6  -2   99.69    4.10
  -4   6  -2  105.59    3.80
   4   6   2  104.59    4.20
   4   6   2  102.99    3.60
   4   6   2  100.69    4.50
   5  -6   2  133.89    4.30
  -5  -6  -2  139.59    4.50
  -5  -6  -2  133.09    4.50
  -5  -6  -2  136.89    4.50
   5  -6   2  134.99    4.40
   5  -6   2  128.89    5.80
   5   6   2  136.99    4.70
   5   6   2  132.99    4.30
   5   6   2  135.39    4.90
  -5   6  -2  139.49    4.50
   5   6   2  142.49    5.40
   5   6   2  123.59    5.90
   5   6   2  138.89    5.40
  -5   6  -2  134.19    4.60
   5   6   2  135.89    5.00
  -5   6  -2  134.49    4.60
  -6  -6  -2    0.40    0.30
  -6  -6  -2    0.10    0.20
   6  -6   2    0.10    0.90
   6  -6   2    0.30    0.20
  -6  -6  -2    0.20    0.20
   6  -6   2    0.00    0.20
   6   6   2    0.20    0.30
  -6   6  -2    0.10    0.20
   6   6   2   -0.30    0.70
   6   6   2    0.10    0.30
  -6   6  -2    0.00    0.30
   6   6   2    0.40    0.50
  -6   6  -2    0.40    0.30
   6   6   2    0.20    0.30
   6   6   2    0.10    0.20
  -7  -6  -2   17.80    0.90
   7  -6   2   17.40    0.90
   7  -6   2   15.20    1.20
  -7  -6  -2   15.00    0.90
   7  -6   2   18.10    1.00
  -7  -6  -2   16.70    1.00
   7   6   2   17.50    1.00
  -7   6  -2   17.00    1.00
  -7   6  -2   17.10    1.00
   7   6   2   18.60    1.30
  -7   6  -2   14.80    1.00
  -8  -6  -2  237.68    7.00
   8  -6   2  273.37    6.60
  -8  -6  -2  258.17    6.80
   8  -7  -2    8.20    0.80
  -8  -7   2    9.20    0.60
   8  -7  -2    9.70    1.10
   8  -7  -2    9.90    0.60
  -8  -7   2    9.40    0.70
   8  -7  -2    9.60    0.70
   8   7  -2    9.60    0.80
   8   7  -2    8.90    0.70
   8   7  -2    9.40    0.90
   8   7  -2    9.20    0.80
  -8   7   2    9.50    0.50
  -8   7   2    9.20    0.60
  -7  -7   2   27.10    1.30
   7  -7  -2   28.00    1.30
   7  -7  -2   27.10    1.20
   7  -7  -2   30.40    1.40
  -7  -7   2   28.00    1.40
   7   7  -2   27.20    1.70
   7   7  -2   27.90    1.60
   7   7  -2   27.50    1.60
  -7   7   2   27.70    1.30
   7   7  -2   29.10    1.80
  -7   7   2   27.10    1.30
   7   7  -2   27.70    1.50
  -6  -7   2   16.00    1.10
   6  -7  -2   17.10    1.10
   6  -7  -2   15.20    1.90
  -6  -7   2   13.30    1.10
   6  -7  -2   16.50    1.00
  -6   7   2   15.30    1.30
   6   7  -2   16.60    1.40
  -6   7   2   16.10    1.10
  -6   7   2   16.00    1.10
   6   7  -2   15.30    1.40
   6   7  -2   15.20    1.30
   6   7  -2   15.50    1.30
   6   7  -2   15.70    1.10
  -5  -7   2  125.79    4.10
   5  -7  -2  126.39    4.10
   5  -7  -2  126.49    4.10
   5  -7  -2  119.99    5.60
  -5   7   2  124.19    4.20
   5   7  -2  122.39    4.80
   5   7  -2  123.49    4.30
  -5   7   2  122.29    4.10
   5   7  -2  117.99    4.60
   5   7  -2  120.79    5.50
  -5   7   2  125.59    4.80
   5   7  -2  125.39    4.80
  -5   7   2  127.69    4.70
   4  -7  -2   28.60    1.60
  -4  -7   2   34.50    1.70
   4  -7  -2   30.80    1.70
   4  -7  -2   33.00    1.70
  -4   7   2   38.40    2.80
   4   7  -2   32.80    2.20
   4   7  -2   32.30    2.60
   4   7  -2   30.80    2.40
  -4   7   2   37.10    2.40
   4   7  -2   30.50    1.50
   4   7  -2   31.40    2.10
   4   7  -2   31.70    2.00
  -4   7   2   32.70    2.10
   3  -7  -2   13.70    1.50
   3  -7  -2   13.60    1.10
  -3   7   2   16.30    1.20
  -3   7   2   14.90    1.40
   3   7  -2   16.10    1.90
   3   7  -2   14.00    1.40
   3   7  -2   12.40    1.00
   3   7  -2   15.80    1.50
   3   7  -2   15.20    1.40
   3   7  -2   15.50    1.20
  -3   7   2   14.40    1.50
   3   7  -2   14.70    1.40
  -3   7   2   15.10    1.10
   2  -7  -2    0.50    0.40
   2   7  -2    1.00    0.40
   2   7  -2    0.50    0.30
   2   7  -2    0.60    0.40
   2   7  -2    0.10    0.60
   2   7  -2    0.10    0.20
  -2   7   2    0.90    0.30
  -2   7   2    0.30    0.30
  -2   7   2    0.80    0.50
  -2   7   2    0.40    0.30
   2   7  -2    0.80    0.40
  -2   7   2    0.10    0.20
   1  -7  -2  614.14   16.30
   1   7  -2  621.94   18.20
   1   7  -2  593.64   16.50
  -1   7   2  602.24   16.30
   1   7  -2  633.54   17.00
  -1   7   2  606.34   18.40
   1   7  -2  613.94   16.20
   1   7  -2  629.54   16.50
  -1   7   2  595.54   17.10
  -1   7   2  630.74   16.70
   1   7  -2  624.84   17.00
  -1   7   2  611.34   16.10
   1   7  -2  617.04   17.00
  -1   7   2  616.14   17.20
   0  -7  -2    6.80    1.00
   0   7  -2    8.10    0.80
   0   7   2    9.40    1.10
   0   7   2    9.80    1.50
   0   7   2    9.50    0.90
   0   7   2    8.90    1.10
   0   7   2    8.30    0.90
   0   7  -2    9.10    1.00
   0   7   2    9.40    1.20
   0   7  -2   10.50    0.90
   0   7  -2    7.10    1.20
   0   7  -2    9.30    1.20
   0   7  -2    9.80    1.10
  -1  -7  -2    0.00    0.40
   1   7   2    0.60    0.60
   1   7   2    0.10    0.30
  -1   7  -2    0.80    0.30
   1   7   2    0.10    0.30
  -1   7  -2    0.70    0.30
  -1   7  -2    0.10    0.20
   1   7   2    0.20    0.30
   1   7   2    0.50    0.50
   1   7   2    0.70    0.30
  -1   7  -2    0.20    0.20
  -2  -7  -2  152.88    5.00
  -2  -7  -2  147.69    5.30
   2   7   2  154.58    6.00
  -2   7  -2  154.58    5.00
   2   7   2  156.78    5.70
   2   7   2  159.28    6.70
   2   7   2  153.08    5.60
   2   7   2  157.58    5.00
   2   7   2  155.38    5.40
  -2   7  -2  152.68    5.00
  -2   7  -2  157.58    5.60
   2   7   2  154.28    5.70
  -2   7  -2  156.08    5.40
  -3  -7  -2   62.09    2.60
  -3  -7  -2   58.79    2.60
   3  -7   2   63.39    3.70
  -3   7  -2   64.09    2.60
   3   7   2   61.09    3.10
  -3   7  -2   62.59    3.00
  -3   7  -2   63.59    2.60
   3   7   2   58.69    2.80
  -3   7  -2   60.79    2.70
   3   7   2   58.19    3.70
   3   7   2   64.79    3.30
   3   7   2   64.19    3.10
   3   7   2   58.19    3.00
   3   7   2   67.29    2.60
   4  -7   2   36.40    1.70
   4  -7   2   32.40    2.60
  -4  -7  -2   34.70    2.00
  -4  -7  -2   37.20    1.80
   4   7   2   36.40    2.80
   4   7   2   34.40    2.20
   4   7   2   37.20    2.00
  -4   7  -2   34.10    2.00
  -4   7  -2   37.20    1.90
   4   7   2   33.40    2.00
  -4   7  -2   34.70    1.80
   4   7   2   34.80    1.60
  -5  -7  -2  135.29    4.20
  -5  -7  -2  142.09    4.40
   5  -7   2  137.79    4.10
   5   7   2  131.29    3.90
   5   7   2  128.99    4.80
  -5   7  -2  135.49    4.30
   5   7   2  132.69    4.50
   5   7   2  131.99    4.60
  -5   7  -2  132.39    4.30
  -6  -7  -2    1.90    0.40
   6  -7   2    1.10    0.30
   6  -7   2    1.20    0.30
  -6  -7  -2    2.10    0.50
   6  -7   2    1.20    0.30
   6   7   2    1.00    0.30
   6   7   2    2.30    0.50
  -6   7  -2    1.90    0.40
  -6  -8   2  199.08    5.60
   6  -8  -2  204.68    5.50
   6  -8  -2  195.28    5.40
   6   8  -2  195.78    5.90
   6   8  -2  195.48    5.90
  -6   8   2  197.78    5.50
   6   8  -2  198.18    6.20
   6   8  -2  192.68    5.70
   6   8  -2  182.58    5.80
  -6   8   2  199.18    5.60
   5  -8  -2   17.50    1.00
  -5  -8   2   16.90    1.10
   5  -8  -2   17.70    1.00
   5   8  -2   16.90    1.40
   5   8  -2   18.30    1.80
   5   8  -2   17.00    1.20
   5   8  -2   18.80    1.30
  -5   8   2   17.10    1.70
  -5   8   2   16.70    1.40
   4  -8  -2  363.56    9.80
   4  -8  -2  368.06    9.70
   4   8  -2  345.57   10.20
   4   8  -2  365.66   10.60
  -4   8   2  354.06   10.40
   4   8  -2  363.96   10.30
  -4   8   2  358.26    9.80
   4   8  -2  350.36   10.00
   4   8  -2  354.06   10.30
  -4   8   2  349.96   10.30
  -4   8   2  362.56    9.80
   3  -8  -2  170.88    5.30
   3  -8  -2  192.88    6.00
   3   8  -2  165.08    5.50
  -3   8   2  167.38    5.30
  -3   8   2  170.68    5.20
   3   8  -2  171.48    5.80
   3   8  -2  164.48    6.70
   3   8  -2  163.68    5.90
   3   8  -2  174.48    5.80
  -3   8   2  170.58    5.90
   3   8  -2  174.18    5.50
  -3   8   2  169.98    5.90
   2  -8  -2  328.37    9.70
   2  -8  -2  329.27    9.20
   2  -8  -2  306.87    9.60
   2   8  -2  327.57    9.90
   2   8  -2  324.07   10.90
   2   8  -2  336.67    9.80
   2   8  -2  337.17    9.30
  -2   8   2  322.97    9.20
   2   8  -2  333.17    9.80
  -2   8   2  337.97    9.00
   2   8  -2  325.37    8.80
   2   8  -2  311.97    9.20
  -2   8   2  329.57    9.90
   1  -8  -2  111.69    3.80
  -1   8   2  108.89    4.00
  -1   8   2  112.09    4.40
  -1   8   2  115.89    3.90
   1   8  -2  108.49    4.30
   1   8  -2  110.29    3.80
  -1   8   2  112.19    3.60
   1   8  -2  114.19    4.30
   1   8  -2  105.99    5.10
  -1   8   2  107.59    4.40
   1   8  -2  111.49    3.60
   0  -8  -2    8.00    0.90
   0   8   2    9.00    0.90
   0   8  -2    9.70    0.80
   0   8   2    9.90    0.80
   0   8  -2    8.20    0.90
   0   8   2    8.20    1.00
   0   8  -2    8.60    1.00
   0   8   2    8.80    1.60
   0   8  -2    8.70    0.80
   0   8   2    7.50    1.10
   0   8   2    9.10    1.00
  -1  -8  -2    1.10    0.30
  -1  -8  -2    1.10    0.50
  -1   8  -2    0.80    0.30
  -1   8  -2    2.30    0.50
  -1   8  -2    0.70    0.20
   1   8   2    0.90    0.40
   1   8   2    1.00    0.40
   1   8   2    1.30    0.30
  -1   8  -2    2.40    0.60
   1   8   2    1.00    0.70
  -2  -8  -2   49.40    2.20
  -2   8  -2   48.40    2.40
   2   8   2   44.80    2.40
  -2   8  -2   49.60    2.10
   2   8   2   44.20    4.10
   2   8   2   50.79    2.40
  -2   8  -2   51.09    2.10
   2   8   2   50.39    2.00
   2   8   2   50.79    2.60
  -3  -8  -2    0.90    0.30
   3  -8   2    0.60    0.50
  -3  -8  -2    1.40    0.40
  -3   8  -2    0.70    0.30
  -3   8  -2    0.80    0.20
   3   8   2    1.00    0.30
   3   8   2    0.80    0.30
  -3   8  -2    1.80    0.40
   3   8   2    0.70    0.30
   3   8   2    0.80    0.40
  -4  -8  -2    8.00    0.70
  -4  -8  -2    8.70    0.80
   4  -8   2    8.30    0.70
   4   8   2    8.00    0.90
   4   8   2    8.00    0.90
  -4   8  -2    8.30    0.70
  -4   8  -2    8.70    0.70
   4   8   2    8.40    0.80
   5  -8   2   30.70    1.20
  -5  -8  -2   32.20    1.30
  -5  -8  -2   32.60    1.30
   5   8   2   31.10    1.50
   5   8   2   31.80    1.40
   5   8   2   30.70    1.60
   4  -9  -2  114.59    3.40
   4  -9  -2  112.29    3.30
   4   9  -2  115.99    3.70
  -4   9   2  112.09    3.70
   4   9  -2  117.29    3.50
  -4   9   2  101.99    3.90
   3  -9  -2   74.79    2.40
   3  -9  -2   76.09    2.50
   3   9  -2   74.19    2.80
   3   9  -2   72.79    2.70
  -3   9   2   72.49    2.40
  -3   9   2   75.59    2.80
   3   9  -2   67.09    3.00
  -3   9   2   69.19    2.80
  -3   9   2   73.39    2.50
   2  -9  -2    4.20    0.60
   2   9  -2    3.80    0.60
   2   9  -2    4.80    0.60
  -2   9   2    4.50    0.60
   2   9  -2    4.80    0.70
  -2   9   2    4.30    0.50
  -2   9   2    3.30    0.60
  -2   9   2    3.80    0.70
   1  -9  -2   10.00    0.90
   1  -9  -2    9.20    0.80
   1  -9  -2    7.10    1.60
   1   9  -2    9.30    0.70
   1   9  -2    9.90    0.90
   1   9  -2   11.60    0.90
  -1   9   2   10.90    0.80
  -1   9   2    8.70    0.90
   1   9  -2    9.20    0.80
  -1   9   2   10.40    1.00
   0  -9  -2    0.00    0.30
   0  -9  -2    1.00    0.30
   0  -9  -2    0.30    0.50
   0   9  -2   -0.10    0.20
   0   9   2    0.20    0.20
   0   9  -2   -0.10    0.20
   0   9   2    0.10    0.20
   0   9   2   -0.10    0.20
  -1  -9  -2   30.00    1.80
  -1  -9  -2   30.40    1.40
  -1  -9  -2   30.70    1.50
  -1   9  -2   29.30    1.60
  -1   9  -2   29.70    1.40
  -1   9  -2   34.20    1.80
   1   9   2   29.70    1.50
   1   9   2   31.90    1.70
   1   9   2   33.00    1.40
  -2  -9  -2   15.90    0.90
  -2  -9  -2   15.20    0.90
   2   9   2   17.00    1.20
  -2   9  -2   15.70    0.80
   2   9   2   15.40    0.90
   2   9   2   15.10    1.10
  -2   9  -2   17.50    0.90
   2   9   2   17.20    1.00
  -2   9  -2   15.50    1.10
  -3  -9  -2    8.60    0.60
  -3  -9  -2    8.50    0.70
  -3   9  -2    8.60    0.60
  -3   9  -2    8.50    0.60
   3   9   2    8.60    0.70
   3   9   2    8.30    0.80
   3   9   2    8.20    0.70
  11   0  -3   -0.10    0.10
  11   0  -3   -0.10    0.30
 -11   0   3   -0.10    0.20
 -11   0   3   -0.10    0.30
  10   0  -3   -1.10    0.80
  10   0  -3    0.50    0.20
  10   0  -3   -0.20    0.20
 -10   0   3   -0.20    0.20
 -10   0   3    0.20    0.30
 -10   0   3    0.20    0.30
   9   0  -3    0.00    0.20
  -9   0   3    0.10    0.20
  -9   0   3   -0.10    0.20
   9   0  -3   -0.50    0.20
   9   0  -3    0.30    0.70
  -9   0   3    0.10    0.30
  -8   0   3    0.40    0.30
   8   0  -3    0.10    0.30
  -8   0   3    0.10    0.30
   8   0  -3   -0.40    0.50
   8   0  -3   -0.10    0.20
   8   0  -3    1.20    0.50
  -8   0   3    0.00    0.20
  -8   0   3    0.30    0.30
  -8   0   3    0.90    0.80
   7   0  -3    0.00    0.40
   7   0  -3    0.00    0.20
  -7   0   3   -0.20    0.40
  -7   0   3    0.40    0.20
   7   0  -3    0.50    0.50
  -7   0   3    0.20    0.20
   7   0  -3   -0.40    0.70
  -7   0   3    0.10    0.20
   7   0  -3    0.20    0.20
   6   0  -3   -0.20    0.20
  -6   0   3    0.00    0.20
   6   0  -3    0.00    0.30
   6   0  -3    0.40    0.40
  -6   0   3    0.20    0.20
   6   0  -3   -0.30    0.20
  -5   0   3    1.70    0.30
   5   0  -3    1.30    0.40
   4   0  -3    0.00    0.20
   4   0  -3    0.20    0.20
   3   0  -3    1.20    0.30
   3   0  -3    0.90    0.40
   2   0  -3    0.10    0.20
   2   0  -3    0.10    0.20
   1   0  -3    0.10    0.20
   1   0  -3   -0.20    0.20
   0   0   3    1.10    0.30
   0   0  -3    0.40    0.20
   0   0  -3    0.00    0.20
   1   0   3    0.50    0.30
  -1   0  -3   -0.10    0.20
   1   0   3    0.10    0.20
   2   0   3    1.00    0.30
  -2   0  -3    0.20    0.20
  -2   0  -3    0.20    0.20
  -2   0  -3    0.30    0.30
   3   0   3    0.10    0.30
   3   0   3    0.10    0.20
  -3   0  -3    0.00    0.20
  -3   0  -3    0.60    0.40
   3   0   3    0.00    0.20
   4   0   3    0.20    0.20
  -4   0  -3    0.60    0.50
   4   0   3    0.30    0.20
   4   0   3    0.50    0.50
   5   0   3   -0.20    0.40
  -5   0  -3    0.40    0.30
   5   0   3    0.10    0.20
  -5   0  -3   -0.30    0.40
   5   0   3    0.10    0.30
  -5   0  -3    0.30    0.30
  -5   0  -3    0.20    0.30
  -5   0  -3   -0.10    0.30
   6   0   3    0.10    0.30
  -6   0  -3    0.10    0.30
   6   0   3    0.20    0.20
   6   0   3   -0.30    0.50
  -6   0  -3    1.00    0.40
  -6   0  -3    0.40    0.40
  -6   0  -3   -0.20    0.70
   6   0   3    0.10    0.20
  -7   0  -3    0.00    0.30
   7   0   3    0.10    0.30
   7   0   3   -0.20    0.50
  -7   0  -3    0.10    1.00
  -7   0  -3    0.20    0.30
   7   0   3    0.00    0.20
   8   0   3   -0.10    0.40
   8   0   3   -0.20    0.60
  -9   0  -3    0.20    0.20
  -9   0  -3    0.00    0.20
   9   0   3   -0.10    0.20
  -9   0  -3    0.30    0.20
  11  -1  -3    0.00    0.20
  11  -1  -3    0.30    0.20
 -11  -1   3    0.10    0.20
 -11   1   3    0.10    0.20
  11   1  -3    0.30    0.20
  11   1  -3    0.10    0.30
 -11   1   3   -0.10    0.30
 -10  -1   3    7.20    0.80
 -10  -1   3    7.50    0.90
  10  -1  -3    6.60    0.90
 -10  -1   3    8.90    1.00
  10  -1  -3    6.20    0.80
  10   1  -3    9.80    2.40
 -10   1   3    7.40    0.90
 -10   1   3    9.50    1.00
  10   1  -3    7.80    0.90
  10   1  -3    6.60    0.90
  -9  -1   3  202.58    5.80
   9  -1  -3  225.48    7.00
   9  -1  -3  216.98    6.70
  -9  -1   3  219.98    7.00
  -9  -1   3  208.48    6.80
   9  -1  -3  215.08    7.90
  -9  -1   3  211.88    5.90
  -9  -1   3  200.78    7.90
   9   1  -3  207.98    6.00
   9   1  -3  223.68    6.90
   9   1  -3  214.08    6.70
  -9   1   3  219.58    6.90
   9   1  -3  206.68    7.80
  -9   1   3  216.38    6.90
   8  -1  -3  273.37    8.10
  -8  -1   3  276.07    9.20
  -8  -1   3  270.47    8.10
  -8  -1   3  271.77    7.50
  -8  -1   3  269.77    8.20
   8  -1  -3  263.77    9.10
   8  -1  -3  274.27    8.20
  -8  -1   3  274.67    7.40
   8   1  -3  267.67    8.10
   8   1  -3  247.08    8.20
  -8   1   3  270.77    8.10
  -8   1   3  269.57    8.10
   8   1  -3  275.97    8.10
   8   1  -3  267.67    8.00
   8   1  -3  251.47    9.00
   7  -1  -3  333.77    8.70
  -7  -1   3  338.17    8.90
  -7  -1   3  342.67    9.00
   7  -1  -3  339.57    9.60
   7  -1  -3  338.17   10.10
   7  -1  -3  331.37    8.90
   7  -1  -3  338.97   10.50
  -7  -1   3  330.07   10.30
   7  -1  -3  322.77    9.50
   7  -1  -3  306.97    8.90
   7   1  -3  331.57    9.50
   7   1  -3  345.87   12.20
  -7   1   3  332.17    8.60
   7   1  -3  332.57    9.50
  -7   1   3  326.67    9.80
   7   1  -3  333.07    9.10
   7   1  -3  339.37   10.40
   7   1  -3  329.17    9.20
   7   1  -3  323.57    9.50
  -7   1   3  337.97    9.50
  -7   1   3  343.07    9.50
   7   1  -3  330.67    9.60
   6  -1  -3  129.49    4.20
  -6  -1   3  130.89    4.80
   6  -1  -3  130.09    4.80
   6  -1  -3  131.89    4.80
   6  -1  -3  128.29    4.40
  -6  -1   3  131.49    3.80
   6  -1  -3  131.59    3.80
   6   1  -3  130.39    4.30
  -6   1   3  127.39    3.70
  -6   1   3  129.29    3.70
   6   1  -3  129.89    4.30
  -6   1   3  132.19    4.20
   6   1  -3  132.39    5.10
   6   1  -3  126.89    4.30
   6   1  -3  136.19    4.80
  -6   1   3  129.39    4.40
   5  -1  -3   20.20    1.40
  -5  -1   3   18.70    1.10
   5  -1  -3   20.60    1.50
  -5  -1   3   19.80    1.30
   5  -1  -3   19.70    0.90
   5   1  -3   22.10    1.20
   5   1  -3   20.30    1.30
   5   1  -3   19.10    1.50
  -5   1   3   20.60    1.00
  -5   1   3   19.90    1.20
   5   1  -3   18.50    1.20
   4  -1  -3    8.70    0.80
   4  -1  -3    8.80    1.00
  -4   1   3    7.90    0.60
   4   1  -3   10.40    1.00
   4   1  -3    8.60    0.80
   3  -1  -3 1366.26   33.40
   3  -1  -3 1268.77   34.30
   3   1  -3 1402.86   33.60
   3   1  -3 1378.16   34.30
   3   1  -3 1337.97   33.90
   2  -1  -3 1610.44   41.00
   2  -1  -3 1624.04   40.10
  -2   1   3 1595.84   40.10
   2   1  -3 1643.14   40.50
   2   1  -3 1649.73   40.70
   1  -1  -3 1732.63   44.00
   1  -1  -3 1716.53   43.50
  -1   1   3 1778.92   43.30
   1   1  -3 1801.02   43.70
   0  -1  -3   93.59    3.30
   0  -1   3   92.49    2.70
   0  -1   3   89.89    3.10
   0  -1  -3   90.29    3.10
   0   1  -3   90.59    3.10
   0   1   3   93.39    2.90
   0   1  -3   94.29    2.90
  -1  -1  -3    2.10    0.50
  -1  -1  -3    3.10    0.60
   1  -1   3    2.00    0.40
   1  -1   3    1.60    0.40
   1   1   3    2.10    0.40
  -1   1  -3    2.10    0.30
  -1   1  -3    2.00    0.40
   2  -1   3 2080.19   52.89
  -2  -1  -3 2124.09   53.39
  -2  -1  -3 2162.88   53.29
  -2   1  -3 2187.58   54.09
   2   1   3 2087.59   52.99
  -3  -1  -3   96.39    3.00
  -3  -1  -3   97.89    3.50
   3  -1   3  101.49    3.70
  -3  -1  -3   98.39    4.00
  -3  -1  -3   99.99    3.80
   3   1   3  101.79    3.80
  -3   1  -3  101.99    3.50
  -3   1  -3  103.39    3.90
   3   1   3   92.89    2.90
  -4  -1  -3    8.70    0.70
   4  -1   3   10.90    1.20
  -4  -1  -3    9.40    0.70
   4  -1   3   12.70    1.00
  -4  -1  -3   11.50    1.30
  -4  -1  -3    9.40    1.30
  -4  -1  -3    8.70    1.00
   4   1   3   10.30    0.70
  -4   1  -3   10.00    1.20
  -4   1  -3   11.20    1.10
   4   1   3    9.00    0.70
   4   1   3    9.80    0.90
   4   1   3   10.20    1.10
  -4   1  -3   10.60    1.00
   5  -1   3    1.50    0.40
  -5  -1  -3    2.00    0.80
  -5  -1  -3    1.20    0.40
   5  -1   3    1.30    0.40
  -5  -1  -3    3.20    0.70
  -5  -1  -3    1.90    0.40
   5  -1   3    1.20    0.50
   5  -1   3    2.40    0.50
   5   1   3    1.50    0.40
  -5   1  -3    3.10    0.70
   5   1   3    3.30    0.70
  -5   1  -3    2.00    0.50
  -5   1  -3    1.50    0.50
  -5   1  -3    1.50    0.40
   5   1   3    3.30    0.80
  -5   1  -3    4.20    1.00
   5   1   3    1.10    0.30
  -6  -1  -3  874.91   23.20
   6  -1   3  903.51   22.30
  -6  -1  -3  897.71   24.90
   6  -1   3  871.61   22.20
  -6  -1  -3  887.31   22.90
   6  -1   3  891.31   23.10
  -6  -1  -3  854.01   22.90
   6  -1   3  854.01   24.20
   6   1   3  864.81   23.10
   6   1   3  874.51   21.80
  -6   1  -3  841.42   23.20
  -6   1  -3  874.81   22.60
  -6   1  -3  860.51   22.80
  -6   1  -3  847.22   22.40
  -6   1  -3  869.51   24.50
   6   1   3  875.01   24.40
  -6   1  -3  859.81   23.10
   7  -1   3   54.69    2.10
   7  -1   3   55.69    3.50
  -7  -1  -3   52.49    2.80
   7  -1   3   53.29    2.70
  -7  -1  -3   54.99    3.70
  -7  -1  -3   55.69    2.70
   7  -1   3   54.49    2.10
  -7  -1  -3   53.89    2.60
   7   1   3   58.69    2.90
  -7   1  -3   57.79    2.60
   7   1   3   56.59    3.50
  -7   1  -3   55.29    2.80
   7   1   3   55.89    2.50
  -7   1  -3   53.99    2.80
  -7   1  -3   55.39    4.00
  -8  -1  -3  264.07    8.20
   8  -1   3  245.58    9.10
   8  -1   3  266.07    8.10
  -8  -1  -3  267.37    7.90
  -8  -1  -3  261.57    7.80
   8  -1   3  262.67    6.90
  -8   1  -3  267.77    8.20
   8   1   3  277.37    8.20
  -8   1  -3  259.67    7.60
   8   1   3  248.58    9.10
   8   1   3  262.17    7.50
  -8   1  -3  265.07    8.10
   9  -1   3  161.28    4.90
  -9  -1  -3  160.38    5.40
  -9  -1  -3  174.18    5.20
  -9   1  -3  171.08    5.90
  -9   1  -3  192.78    5.30
   9   1   3  176.38    5.60
  -9   1  -3  166.28    5.30
 -11  -2   3   37.10    1.50
  11  -2  -3   36.80    1.50
 -11  -2   3   38.00    1.80
  11  -2  -3   35.10    1.70
 -11  -2   3   35.70    1.80
  11   2  -3   36.30    1.60
  11   2  -3   31.60    1.60
 -11   2   3   37.00    1.70
 -10  -2   3  176.28    5.70
  10  -2  -3  173.78    5.40
 -10  -2   3  170.08    4.70
  10  -2  -3  163.88    6.50
 -10  -2   3  170.38    5.40
  10  -2  -3  168.58    5.60
  10   2  -3  166.48    5.40
  10   2  -3  171.58    5.50
 -10   2   3  176.38    5.60
  -9  -2   3   17.00    1.10
  -9  -2   3   16.50    1.10
  -9  -2   3   17.40    1.60
  -9  -2   3   17.10    1.50
   9  -2  -3   16.60    2.90
  -9  -2   3   18.10    2.30
   9  -2  -3   20.00    1.60
   9  -2  -3   19.20    1.50
  -9   2   3   16.50    1.40
   9   2  -3   15.90    1.40
   9   2  -3   16.90    1.40
   9   2  -3   17.80    2.10
   9   2  -3   17.80    1.40
   9   2  -3   16.80    1.40
   9   2  -3   18.80    1.10
   8  -2  -3  149.29    5.30
  -8  -2   3  152.48    5.30
   8  -2  -3  147.09    6.10
  -8  -2   3  148.59    4.60
   8  -2  -3  148.99    4.40
  -8  -2   3  153.18    4.70
  -8  -2   3  157.48    6.50
   8  -2  -3  145.89    4.30
   8  -2  -3  147.39    5.10
   8   2  -3  149.69    5.20
  -8   2   3  151.18    5.20
   8   2  -3  143.39    4.70
   8   2  -3  149.29    4.90
   8   2  -3  148.49    5.10
  -8   2   3  163.38    6.00
   8   2  -3  151.88    5.20
   8   2  -3  144.19    6.00
  -7  -2   3   10.20    0.80
   7  -2  -3   11.20    1.20
   7  -2  -3   12.40    1.50
  -7  -2   3    9.70    1.40
   7  -2  -3   10.10    0.80
  -7  -2   3   12.50    0.90
   7   2  -3    9.50    1.10
   7   2  -3    9.10    1.10
   7   2  -3   10.30    1.00
  -7   2   3   10.90    1.10
   7   2  -3    9.00    1.60
  -7   2   3    9.80    0.90
   7   2  -3   11.00    1.00
   7   2  -3    9.80    1.10
  -7   2   3    9.20    1.00
   7   2  -3   10.20    1.30
   6  -2  -3  621.44   15.80
   6  -2  -3  557.44   16.30
  -6  -2   3  627.44   17.20
   6  -2  -3  600.34   17.20
   6  -2  -3  631.04   17.00
  -6  -2   3  623.54   15.80
   6   2  -3  627.14   17.10
   6   2  -3  610.54   16.50
   6   2  -3  615.54   16.30
   6   2  -3  668.43   17.80
   6   2  -3  618.44   17.70
  -6   2   3  606.64   16.30
   6   2  -3  613.24   16.00
   6   2  -3  603.74   16.40
   6   2  -3  615.94   16.30
  -6   2   3  624.94   16.20
   5  -2  -3  781.32   20.40
   5  -2  -3  800.72   21.60
   5  -2  -3  795.72   21.40
  -5  -2   3  821.92   21.40
   5   2  -3  809.82   20.80
  -5   2   3  809.92   21.00
   5   2  -3  829.02   21.10
   5   2  -3  817.42   22.00
   5   2  -3  813.42   20.90
   5   2  -3  806.32   21.30
   4  -2  -3  290.57    8.80
   4  -2  -3  281.67    7.70
   4   2  -3  307.77    8.30
   4   2  -3  294.57    8.10
   4   2  -3  283.37    8.90
   4   2  -3  292.27    8.00
   3  -2  -3   14.70    1.30
  -3   2   3   16.20    1.10
   3   2  -3   18.60    1.30
   3   2  -3   15.00    1.00
   3   2  -3   15.80    1.10
   2  -2  -3  949.11   23.80
   2  -2  -3  942.81   25.10
   2   2  -3  955.20   24.20
   2   2  -3  967.70   24.80
   2   2  -3  971.30   24.60
  -2   2   3  995.50   24.50
   1  -2  -3  332.47    9.90
   1  -2  -3  342.67    9.10
   1   2  -3  345.57    9.40
  -1   2   3  342.57    9.30
   1   2  -3  344.07    9.40
   1   2  -3  343.17    9.00
   0  -2  -3  221.98    6.50
   0   2  -3  226.88    6.40
   0   2  -3  225.98    6.60
   0   2  -3  234.98    6.40
   0   2   3  234.08    6.60
  -1  -2  -3  224.08    6.80
  -1  -2  -3  223.28    7.10
  -1   2  -3  225.08    6.70
   1   2   3  227.18    6.60
  -2  -2  -3  579.14   14.70
   2  -2   3  576.14   15.30
  -2  -2  -3  550.34   15.80
  -2  -2  -3  594.54   15.70
   2   2   3  546.15   14.90
  -2   2  -3  590.84   15.50
  -2   2  -3  563.54   15.00
   2   2   3  586.04   15.40
   3  -2   3   19.20    1.00
  -3  -2  -3   18.50    1.20
   3  -2   3   20.70    1.50
  -3  -2  -3   18.60    1.60
  -3  -2  -3   22.70    1.80
  -3  -2  -3   19.40    1.10
   3   2   3   20.50    1.50
  -3   2  -3   22.70    1.60
  -3   2  -3   19.90    1.30
   3   2   3   17.80    1.40
   3   2   3   18.40    1.30
  -4  -2  -3    0.20    0.70
   4  -2   3    0.00    0.20
  -4  -2  -3    0.10    0.40
  -4  -2  -3    0.70    0.30
   4  -2   3    0.00    0.40
  -4  -2  -3    0.10    0.60
   4   2   3    0.00    0.20
   4   2   3   -0.10    0.30
  -4   2  -3    0.50    0.40
  -4   2  -3    0.10    0.30
   4   2   3   -0.60    0.40
   4   2   3   -0.10    0.40
  -4   2  -3   -0.10    0.20
   4   2   3    0.30    0.40
  -4   2  -3    0.40    0.20
   5  -2   3 1029.20   25.80
  -5  -2  -3 1025.50   25.70
  -5  -2  -3 1026.70   25.70
  -5  -2  -3 1057.49   26.50
   5  -2   3  998.90   25.80
   5  -2   3 1057.19   27.60
   5  -2   3 1013.00   26.50
  -5  -2  -3 1003.90   26.60
  -5  -2  -3 1015.30   28.20
  -5  -2  -3  964.90   26.20
  -5   2  -3 1014.50   26.60
   5   2   3 1039.20   27.60
   5   2   3 1012.70   26.50
  -5   2  -3 1004.40   26.20
  -5   2  -3 1036.90   26.70
  -5   2  -3 1008.10   26.10
   5   2   3 1034.40   26.20
  -5   2  -3 1013.00   26.10
   5   2   3  966.50   26.30
  -5   2  -3 1047.20   27.50
   6  -2   3   52.19    2.10
   6  -2   3   53.99    2.90
   6  -2   3   55.19    2.20
  -6  -2  -3   50.79    2.80
  -6  -2  -3   55.79    2.60
  -6  -2  -3   51.89    2.00
  -6  -2  -3   47.90    2.40
   6  -2   3   49.99    3.20
  -6  -2  -3   54.99    3.70
  -6   2  -3   50.79    3.40
  -6   2  -3   51.99    2.40
   6   2   3   52.59    2.40
  -6   2  -3   54.39    2.50
  -6   2  -3   56.19    2.80
   6   2   3   55.39    3.40
   6   2   3   51.19    2.40
  -6   2  -3   51.49    2.30
  -6   2  -3   53.39    2.70
   6   2   3   51.69    2.70
   7  -2   3  308.47    8.40
  -7  -2  -3  288.57    9.10
  -7  -2  -3  302.97    9.40
  -7  -2  -3  303.47    9.80
   7  -2   3  300.57   10.50
   7  -2   3  314.27    9.30
  -7  -2  -3  302.07    9.20
   7  -2   3  306.77    8.40
   7   2   3  296.07   10.50
  -7   2  -3  340.87    9.30
   7   2   3  296.47    9.00
  -7   2  -3  314.57    9.40
  -7   2  -3  302.87    8.60
  -7   2  -3  297.27    8.70
  -7   2  -3  311.27    9.40
   7   2   3  302.47    9.30
   8  -2   3  190.08    5.20
  -8  -2  -3  185.88    6.10
   8  -2   3  181.88    6.00
   8  -2   3  180.28    5.10
   8  -2   3  193.38    7.30
   8   2   3  187.58    6.10
   8   2   3  181.88    6.50
  -8   2  -3  196.48    6.20
  -8   2  -3  188.58    6.10
  -8   2  -3  181.58    5.40
  -9  -2  -3   37.20    1.80
  -9  -2  -3   38.20    1.70
   9  -2   3   38.30    1.80
  -9   2  -3   36.60    1.80
   9   2   3   40.30    1.90
  -9   2  -3   37.30    1.80
 -11  -3   3  134.39    4.20
  11  -3  -3  132.69    3.70
 -11   3   3  134.69    4.00
  11   3  -3  129.89    4.00
 -10  -3   3    0.60    0.30
  10  -3  -3    0.20    0.20
 -10  -3   3    0.20    0.20
 -10  -3   3    0.20    0.30
  10   3  -3    0.80    0.30
 -10   3   3    0.20    0.20
  10   3  -3    0.50    0.30
  -9  -3   3   23.30    1.30
   9  -3  -3   21.70    2.20
   9  -3  -3   21.50    1.00
  -9  -3   3   22.20    1.40
  -9  -3   3   22.40    1.20
   9  -3  -3   21.40    1.60
   9  -3  -3   21.20    1.50
  -9  -3   3   19.80    1.50
   9   3  -3   20.60    1.20
   9   3  -3   22.50    1.50
   9   3  -3   21.30    1.50
   9   3  -3   20.10    1.50
  -9   3   3   21.60    1.50
   9   3  -3   16.00    2.10
  -8  -3   3   24.40    2.40
   8  -3  -3   25.80    1.70
   8  -3  -3   26.20    1.30
  -8  -3   3   26.00    1.40
  -8  -3   3   24.50    1.40
  -8  -3   3   26.60    1.80
   8  -3  -3   26.20    2.40
   8  -3  -3   24.10    1.30
   8  -3  -3   26.30    1.80
  -8  -3   3   26.00    1.60
   8   3  -3   25.20    1.80
   8   3  -3   27.00    1.80
   8   3  -3   25.70    2.20
   8   3  -3   26.70    1.70
  -8   3   3   22.70    1.30
   8   3  -3   25.70    1.50
  -8   3   3   26.40    1.40
   8   3  -3   26.30    1.60
   8   3  -3   25.00    1.70
  -8   3   3   25.10    1.70
   7  -3  -3  199.58    5.80
  -7  -3   3  197.48    5.90
  -7  -3   3  211.18    7.60
   7  -3  -3  199.48    5.80
  -7  -3   3  195.18    5.80
   7  -3  -3  185.08    9.40
   7   3  -3  205.38    6.20
   7   3  -3  200.38    6.60
   7   3  -3  200.28    6.40
   7   3  -3  216.28    7.00
   7   3  -3  206.68    6.40
   7   3  -3  228.28    8.20
   7   3  -3  198.98    7.30
  -7   3   3  186.78    5.80
  -7   3   3  188.08    5.90
  -6  -3   3  341.77    9.40
   6  -3  -3  341.37   10.90
   6  -3  -3  349.07    9.50
  -6  -3   3  353.26   11.00
   6  -3  -3  368.66    9.60
   6   3  -3  350.86   10.00
   6   3  -3  351.26   10.20
   6   3  -3  343.37    9.60
   6   3  -3  363.06   10.90
  -6   3   3  344.37   10.20
  -6   3   3  346.37    9.90
  -6   3   3  357.36   10.20
   6   3  -3  359.96   10.00
  -6   3   3  343.77    9.60
   6   3  -3  368.76   10.30
   6   3  -3  348.67    9.70
   5  -3  -3 1402.66   36.30
  -5  -3   3 1403.66   36.10
  -5  -3   3 1337.77   34.70
   5  -3  -3 1417.16   36.30
   5  -3  -3 1400.76   34.90
   5  -3  -3 1321.17   35.20
   5   3  -3 1360.26   35.00
   5   3  -3 1402.36   35.50
   5   3  -3 1392.76   35.30
   5   3  -3 1404.46   35.70
  -5   3   3 1390.96   35.80
   5   3  -3 1418.46   35.40
  -5   3   3 1436.26   35.60
   5   3  -3 1425.26   35.30
   5   3  -3 1483.35   36.20
   5   3  -3 1422.56   36.90
   5   3  -3 1375.76   35.10
   3  -3  -3   30.70    2.10
   3  -3  -3   29.50    1.40
   3   3  -3   31.70    1.70
   3   3  -3   32.30    1.50
  -3   3   3   34.80    1.70
  -3   3   3   34.00    1.90
   3   3  -3   33.50    2.00
   2  -3  -3   77.49    3.60
   2   3  -3   85.69    3.10
   2   3  -3   74.79    2.90
  -2   3   3   80.19    3.10
   2   3  -3   74.09    3.10
   1  -3  -3  696.13   19.30
   1  -3  -3  697.33   17.80
   1   3  -3  695.33   18.20
  -1   3   3  702.23   18.50
   1   3  -3  702.53   18.50
   1   3  -3  716.43   19.70
   0  -3  -3    1.00    0.40
   0  -3  -3    1.00    0.50
   0   3  -3    1.60    0.40
   0   3   3    1.40    0.50
   0   3  -3    0.90    0.30
   0   3   3    1.10    0.50
  -1  -3  -3    8.70    0.70
   1  -3   3    9.90    0.80
  -1  -3  -3    9.80    1.00
  -1  -3  -3    9.60    1.20
   1   3   3    9.90    1.20
   1   3   3    9.10    0.90
  -1   3  -3    8.40    0.80
  -1   3  -3    9.90    0.90
   1   3   3   10.20    0.90
  -2  -3  -3  594.44   17.20
  -2  -3  -3  598.34   16.50
  -2  -3  -3  597.14   15.40
  -2   3  -3  610.54   16.10
   2   3   3  613.74   16.50
   2   3   3  595.44   15.80
  -2   3  -3  582.24   15.80
   2   3   3  596.44   16.10
  -2   3  -3  591.64   15.80
   3  -3   3  552.44   15.00
  -3  -3  -3  533.65   15.30
   3  -3   3  507.15   13.60
  -3  -3  -3  488.25   15.60
  -3  -3  -3  550.64   13.90
  -3  -3  -3  509.95   14.00
  -3   3  -3  521.05   14.30
   3   3   3  520.45   14.50
  -3   3  -3  527.55   13.90
  -3   3  -3  529.65   14.60
   3   3   3  528.65   14.70
   3   3   3  514.85   14.00
  -3   3  -3  536.25   14.30
  -3   3  -3  528.15   14.00
   3   3   3  547.75   15.10
  -3   3  -3  543.35   14.30
   3   3   3  522.45   14.20
  -4  -3  -3  299.87   10.40
  -4  -3  -3  300.17    8.70
  -4  -3  -3  301.37   10.10
  -4  -3  -3  299.57    8.30
   4  -3   3  296.77    8.20
  -4  -3  -3  285.07    8.20
   4  -3   3  292.87    9.60
  -4   3  -3  305.77    8.50
   4   3   3  289.97    8.50
   4   3   3  303.67    9.00
  -4   3  -3  303.77    8.50
   4   3   3  298.07    8.50
   4   3   3  302.47    9.70
  -4   3  -3  276.37    8.40
   4   3   3  302.97    9.20
  -4   3  -3  296.67    9.20
   4   3   3  296.07    8.80
  -4   3  -3  304.87    8.90
  -4   3  -3  292.87    8.90
  -5  -3  -3 1366.76   34.80
   5  -3   3 1313.77   34.00
  -5  -3  -3 1307.47   36.80
  -5  -3  -3 1371.16   34.10
  -5  -3  -3 1384.76   34.70
  -5  -3  -3 1340.57   34.00
  -5  -3  -3 1372.16   36.80
   5   3   3 1306.47   34.20
   5   3   3 1338.07   34.40
  -5   3  -3 1417.86   34.90
  -5   3  -3 1312.27   34.20
   5   3   3 1337.87   34.80
  -5   3  -3 1372.66   34.30
   5   3   3 1354.06   34.90
   5   3   3 1327.27   36.10
  -5   3  -3 1293.57   35.10
   5   3   3 1484.05   35.60
   6  -3   3   -0.40    0.50
  -6  -3  -3    0.20    0.30
  -6  -3  -3    0.20    0.20
  -6  -3  -3    0.10    0.80
  -6  -3  -3   -0.40    0.20
   6  -3   3   -0.20    0.20
  -6  -3  -3    0.00    0.20
   6  -3   3    0.30    0.30
   6  -3   3   -0.10    0.20
  -6   3  -3   -0.40    0.30
  -6   3  -3   -0.10    0.30
   6   3   3    0.30    0.30
   6   3   3   -0.20    0.30
  -6   3  -3    0.20    0.30
   6   3   3   -0.40    0.50
  -6   3  -3   -1.10    0.50
  -6   3  -3   -0.10    0.20
   6   3   3    0.90    0.40
   7  -3   3    1.00    0.30
   7  -3   3    0.60    0.30
   7  -3   3    0.90    0.30
  -7  -3  -3    0.80    0.20
  -7  -3  -3    0.90    0.40
   7  -3   3    0.50    0.70
  -7  -3  -3    0.40    0.30
   7   3   3    0.00    0.30
  -7   3  -3    0.60    0.30
   7   3   3    0.90    0.70
  -7   3  -3    0.30    0.30
  -7   3  -3    0.80    0.30
   7   3   3    0.30    0.30
  -7   3  -3    1.20    0.40
   8  -3   3    2.10    0.40
   8  -3   3    0.90    0.30
   8  -3   3    2.00    0.40
  -8  -3  -3    1.30    0.40
  -8   3  -3    2.20    0.60
  -8   3  -3    1.40    0.40
   8   3   3    1.00    0.30
   8   3   3    1.40    0.50
   9  -3   3    0.00    0.20
  -9  -3  -3    0.70    0.30
   9  -3   3    1.00    0.30
  -9  -3  -3    0.80    0.50
   9   3   3    0.50    0.20
  -9   3  -3    0.40    0.20
 -10  -4   3    0.00    0.30
 -10  -4   3    0.60    0.20
  10  -4  -3    0.50    0.20
 -10  -4   3    0.00    0.40
  10  -4  -3    0.20    0.20
  10   4  -3    0.40    0.20
  10   4  -3   -0.10    0.30
 -10   4   3    0.30    0.20
  10   4  -3    0.90    0.40
  10   4  -3   -0.10    0.30
   9  -4  -3  266.47    7.90
   9  -4  -3  270.47    7.20
  -9  -4   3  278.57    7.70
  -9  -4   3  266.07    8.10
  -9  -4   3  270.27    7.60
   9  -4  -3  286.67   10.60
  -9  -4   3  270.67    7.40
   9  -4  -3  267.67    8.10
   9   4  -3  272.47    8.00
   9   4  -3  271.87    8.20
   9   4  -3  269.27    7.60
   9   4  -3  259.27    8.10
  -9   4   3  248.48    7.80
  -9   4   3  274.77    7.80
   9   4  -3  265.47    8.00
   8  -4  -3  188.58    6.80
  -8  -4   3  176.68    5.50
  -8  -4   3  184.98    6.10
  -8  -4   3  180.18    6.00
   8  -4  -3  187.78    5.50
  -8   4   3  177.38    5.40
  -8   4   3  181.98    5.80
   8   4  -3  179.08    6.20
   8   4  -3  170.18    6.80
   8   4  -3  181.08    6.10
  -8   4   3  174.48    5.70
   8   4  -3  201.48    6.50
  -7  -4   3  153.08    4.80
   7  -4  -3  157.38    4.80
   7  -4  -3  155.58    4.80
  -7  -4   3  148.99    4.70
  -7  -4   3  153.18    6.50
   7  -4  -3  159.58    6.50
  -7   4   3  152.68    4.80
   7   4  -3  153.18    5.30
   7   4  -3  155.58    5.50
   7   4  -3  154.58    6.20
  -7   4   3  155.98    5.20
   7   4  -3  158.08    5.00
  -7   4   3  151.88    4.90
   7   4  -3  154.38    5.40
   7   4  -3  153.68    5.60
   6  -4  -3  357.06    9.90
  -6  -4   3  353.06    9.70
   6  -4  -3  355.46    9.90
   6  -4  -3  379.16   11.60
  -6  -4   3  359.36   12.00
   6   4  -3  382.26   10.80
   6   4  -3  370.76   11.40
  -6   4   3  369.06   10.00
  -6   4   3  356.26   10.70
  -6   4   3  349.67    9.90
   6   4  -3  362.76   10.50
  -6   4   3  353.66   10.20
  -5  -4   3  495.85   13.10
   5  -4  -3  498.95   13.40
   5  -4  -3  520.95   15.00
  -5  -4   3  519.05   14.80
   5  -4  -3  471.55   13.70
   5  -4  -3  482.15   13.50
   5  -4  -3  474.55   13.50
   5   4  -3  514.85   14.20
   5   4  -3  552.14   14.30
   5   4  -3  512.85   13.50
  -5   4   3  484.45   13.40
   5   4  -3  511.85   13.50
  -5   4   3  518.35   14.20
   5   4  -3  529.45   13.70
  -5   4   3  500.65   13.40
   5   4  -3  522.35   13.90
   5   4  -3  521.15   14.70
   5   4  -3  501.95   13.80
  -5   4   3  531.05   14.40
  -4  -4   3    3.00    0.70
   4  -4  -3    2.50    0.90
   4  -4  -3    2.60    0.60
   4  -4  -3    4.40    0.90
   4   4  -3    2.40    0.50
   4   4  -3    2.70    0.70
   4   4  -3    2.50    0.70
  -4   4   3    1.80    0.40
  -4   4   3    2.70    0.50
   4   4  -3    3.30    0.60
   3  -4  -3  111.89    4.20
   3  -4  -3  117.59    5.10
   3  -4  -3  113.79    3.70
   3   4  -3  121.39    4.10
  -3   4   3  122.89    4.20
   3   4  -3  110.39    3.90
  -3   4   3  124.59    4.70
   3   4  -3  123.69    4.50
   3   4  -3  115.79    3.80
   2  -4  -3 1310.87   34.60
   2  -4  -3 1287.77   33.70
   2   4  -3 1282.37   33.30
  -2   4   3 1296.17   33.10
   2   4  -3 1343.27   33.10
  -2   4   3 1298.37   33.70
   2   4  -3 1301.57   32.80
   2   4  -3 1304.47   33.00
   1  -4  -3   11.90    1.50
   1  -4  -3   10.00    0.90
   1  -4  -3   10.50    0.80
  -1   4   3   12.30    1.20
   1   4  -3    9.50    0.90
   1   4  -3   11.30    1.00
   1   4  -3    9.50    0.90
   1   4  -3   12.00    1.00
   1   4  -3   11.00    1.10
  -1   4   3   11.10    1.00
  -1   4   3   12.40    1.20
   0  -4  -3  244.88    7.20
   0  -4  -3  238.08    8.60
   0   4  -3  251.47    7.30
   0   4   3  247.18    7.90
   0   4  -3  233.28    6.90
   0   4  -3  246.98    7.20
   0   4   3  245.18    7.50
   0   4   3  242.88    7.10
   0   4  -3  235.98    7.50
  -1  -4  -3  441.56   13.80
   1  -4   3  448.26   12.00
  -1  -4  -3  432.86   11.60
  -1  -4  -3  445.06   12.50
   1   4   3  440.96   12.80
   1   4   3  442.16   12.40
  -1   4  -3  422.56   11.90
  -1   4  -3  431.06   11.90
  -1   4  -3  442.16   12.00
   1   4   3  438.66   12.00
  -2  -4  -3   59.49    3.10
  -2  -4  -3   58.49    2.30
  -2  -4  -3   61.59    3.80
   2   4   3   52.79    2.50
  -2   4  -3   57.39    2.50
   2   4   3   55.19    2.50
  -2   4  -3   56.69    2.60
  -2   4  -3   56.49    2.50
   2   4   3   61.29    2.70
   2   4   3   55.29    2.40
   2   4   3   57.39    3.00
  -2   4  -3   57.99    2.50
  -3  -4  -3  146.09    4.70
  -3  -4  -3  157.88    6.90
  -3  -4  -3  153.08    4.80
   3  -4   3  153.28    5.80
  -3  -4  -3  151.38    6.10
  -3  -4  -3  141.59    4.80
  -3   4  -3  153.28    4.90
   3   4   3  152.98    5.50
   3   4   3  151.58    5.00
   3   4   3  154.58    4.90
   3   4   3  149.19    5.00
   3   4   3  153.48    5.50
  -3   4  -3  149.09    5.10
  -3   4  -3  150.98    4.80
  -3   4  -3  149.49    5.10
   3   4   3  154.58    5.30
  -3   4  -3  144.99    5.10
   3   4   3  149.49    5.90
  -4  -4  -3   20.40    2.70
  -4  -4  -3   22.80    1.40
   4  -4   3   20.10    1.20
  -4  -4  -3   24.40    1.50
  -4  -4  -3   23.40    2.40
   4  -4   3   20.30    2.00
  -4  -4  -3   22.70    1.60
  -4  -4  -3   25.90    1.70
  -4   4  -3   23.10    1.60
   4   4   3   23.90    1.50
   4   4   3   21.80    2.00
   4   4   3   20.80    1.50
   4   4   3   22.20    1.70
   4   4   3   23.20    1.50
   4   4   3   22.70    1.80
  -4   4  -3   24.10    1.70
   5  -4   3  972.40   24.30
   5  -4   3  927.61   24.20
   5  -4   3  916.11   26.20
  -5  -4  -3  942.91   24.40
  -5  -4  -3  898.81   27.80
  -5  -4  -3  951.50   24.40
  -5  -4  -3  956.60   24.80
  -5  -4  -3  971.10   27.20
  -5   4  -3  970.60   25.10
   5   4   3  963.40   24.50
   5   4   3  950.30   24.70
   5   4   3  958.90   25.40
   5   4   3  940.11   25.30
  -5   4  -3  965.60   25.00
  -5   4  -3  943.81   24.60
   5   4   3  949.80   24.60
   5   4   3  908.81   26.30
   5   4   3  988.30   25.70
  -6  -4  -3    0.70    0.30
  -6  -4  -3    0.80    0.40
   6  -4   3    1.50    1.20
   6  -4   3    2.40    0.60
  -6  -4  -3    0.70    0.30
   6  -4   3    0.50    0.30
  -6  -4  -3    0.20    0.40
  -6   4  -3    0.80    0.50
   6   4   3    0.60    0.80
  -6   4  -3    1.30    0.50
  -6   4  -3    0.90    0.50
   6   4   3    1.10    0.50
  -7  -4  -3    0.10    0.40
   7  -4   3    0.00    0.20
   7  -4   3    0.30    0.30
  -7  -4  -3    0.60    0.40
  -7   4  -3    0.00    0.40
  -7   4  -3    0.30    0.30
   7   4   3    0.60    0.30
   7   4   3    0.70    0.30
   7   4   3   -0.10    0.30
   7   4   3    0.40    0.70
  -7   4  -3    0.90    0.30
  -7   4  -3    0.80    0.30
   8  -4   3   89.09    2.70
  -8  -4  -3   81.29    3.40
  -8  -4  -3   85.29    3.10
   8  -4   3   89.79    3.30
   8  -4   3   83.39    2.60
  -8  -4  -3   81.49    3.20
  -8   4  -3   84.59    3.10
  -8   4  -3   88.89    3.20
   8   4   3   88.59    3.30
  10  -5  -3    0.30    0.30
  10  -5  -3    1.00    0.20
 -10  -5   3    2.00    0.40
  10   5  -3    1.00    0.20
   9  -5  -3   42.30    1.50
  -9  -5   3   48.00    2.60
  -9  -5   3   48.50    2.20
   9  -5  -3   47.00    1.70
   9  -5  -3   44.90    2.20
   9  -5  -3   49.20    2.00
  -9   5   3   45.40    1.70
   9   5  -3   47.00    2.20
   9   5  -3   46.40    2.10
   9   5  -3   44.90    1.90
   9   5  -3   47.00    2.10
   8  -5  -3    0.10    0.20
   8  -5  -3    0.60    0.30
   8  -5  -3   -1.20    1.00
  -8  -5   3   -0.40    0.20
  -8  -5   3    0.10    0.20
   8  -5  -3    0.10    0.30
  -8   5   3    0.00    0.20
   8   5  -3    0.20    0.20
  -8   5   3    0.20    0.20
   8   5  -3    0.60    0.30
   8   5  -3    0.00    0.30
   8   5  -3    0.20    0.30
   8   5  -3    0.20    0.30
   8   5  -3   -1.90    1.90
  -7  -5   3   33.70    2.90
  -7  -5   3   35.50    1.70
   7  -5  -3   33.80    1.70
  -7  -5   3   34.30    1.90
  -7  -5   3   30.50    2.10
   7  -5  -3   34.60    1.70
   7  -5  -3   28.60    2.60
   7   5  -3   33.50    2.00
   7   5  -3   36.00    2.20
   7   5  -3   34.20    2.20
   7   5  -3   33.10    2.00
   7   5  -3   33.40    1.80
  -7   5   3   35.00    1.70
  -7   5   3   34.30    1.80
   6  -5  -3  116.09    5.30
  -6  -5   3  114.69    3.70
   6  -5  -3  113.79    3.90
   6  -5  -3  111.69    3.90
  -6  -5   3  114.79    5.30
  -6   5   3  108.69    3.90
   6   5  -3  117.69    4.40
   6   5  -3  116.09    4.30
   6   5  -3  113.99    5.10
   6   5  -3  115.89    4.00
   6   5  -3  114.99    4.00
  -6   5   3  114.49    3.90
   6   5  -3  113.19    4.50
  -6   5   3  114.29    4.50
   5  -5  -3   71.29    2.90
  -5  -5   3   73.79    3.90
  -5  -5   3   69.39    2.50
   5  -5  -3   67.89    2.80
   5  -5  -3   70.59    2.80
   5   5  -3   71.29    2.80
   5   5  -3   73.79    3.10
   5   5  -3   68.89    3.10
  -5   5   3   77.09    3.40
   5   5  -3   75.89    3.40
  -5   5   3   71.29    3.00
   5   5  -3   72.59    3.30
  -5   5   3   73.49    2.80
   5   5  -3   72.39    3.70
  -5   5   3   75.29    3.40
   5   5  -3   74.79    2.80
   4  -5  -3  234.68    7.20
  -4  -5   3  247.08    8.20
   4  -5  -3  248.58    9.30
   4  -5  -3  245.88    7.10
   4  -5  -3  236.28    7.60
   4   5  -3  241.68    7.50
   4   5  -3  247.48    7.20
  -4   5   3  244.78    7.10
  -4   5   3  244.68    7.10
   4   5  -3  247.68    7.50
   4   5  -3  250.67    8.30
  -4   5   3  254.87    8.00
   4   5  -3  248.58    7.10
  -4   5   3  244.48    7.70
   4   5  -3  242.58    7.70
   4   5  -3  256.07    7.80
   4   5  -3  242.48    7.10
   3  -5  -3    0.20    0.40
   3  -5  -3    0.10    0.30
  -3  -5   3    1.30    0.50
   3   5  -3   -0.10    0.20
   3   5  -3   -0.50    0.30
   3   5  -3   -0.40    0.20
  -3   5   3   -0.60    0.30
  -3   5   3   -0.10    0.40
   3   5  -3    0.60    0.40
  -3   5   3   -0.10    0.20
   3   5  -3    0.00    0.40
   3   5  -3    0.00    0.20
  -3   5   3    0.10    0.30
   3   5  -3   -0.10    0.20
  -3   5   3    0.00    0.20
  -3   5   3   -0.10    0.20
   2  -5  -3    0.40    0.30
   2   5  -3    0.60    0.30
   2   5  -3    0.30    0.30
  -2   5   3    0.10    0.30
  -2   5   3    0.50    0.20
   2   5  -3    0.60    0.40
   2   5  -3    0.30    0.40
  -2   5   3   -0.20    0.30
  -2   5   3    0.90    0.50
   2   5  -3    0.30    0.50
  -2   5   3    0.40    0.20
  -2   5   3    0.60    0.30
   2   5  -3   -0.30    0.30
   2   5  -3    0.30    0.20
   1  -5  -3  581.54   15.30
   1  -5  -3  611.44   18.30
  -1  -5   3  596.74   16.80
   1   5  -3  532.85   15.20
  -1   5   3  591.34   15.90
  -1   5   3  590.34   15.40
   1   5  -3  571.84   15.20
   1   5  -3  588.64   15.60
   1   5  -3  581.54   15.30
  -1   5   3  588.54   16.80
   1   5  -3  573.44   15.70
   1   5  -3  594.84   15.70
   1   5  -3  593.54   16.40
  -1   5   3  588.74   16.10
  -1   5   3  584.04   15.70
   0  -5  -3   30.60    2.80
   0  -5  -3   25.40    2.20
   0  -5  -3   27.00    1.50
   0  -5   3   29.40    2.20
   0   5   3   27.50    1.40
   0   5   3   28.00    1.50
   0   5   3   27.80    1.80
   0   5  -3   28.00    1.70
   0   5   3   29.90    1.70
   0   5   3   29.10    1.90
   0   5  -3   28.30    1.60
   0   5  -3   28.60    1.70
   0   5  -3   26.70    1.90
   0   5   3   26.90    1.90
   0   5   3   29.10    2.00
   0   5  -3   24.70    1.70
   0   5  -3   27.80    1.60
   0   5   3   30.40    2.20
   1  -5   3    3.90    0.90
  -1  -5  -3    3.40    0.80
  -1  -5  -3    3.00    0.70
   1   5   3    3.50    0.90
  -1   5  -3    2.90    0.60
   1   5   3    3.40    0.80
  -1   5  -3    3.80    0.60
  -1   5  -3    3.10    0.60
  -1   5  -3    3.00    0.70
   1   5   3    2.20    0.70
  -1   5  -3    3.10    0.70
   1   5   3    4.60    0.80
   1   5   3    2.30    0.50
   1   5   3    2.50    0.50
  -1   5  -3    3.40    0.70
   1   5   3    3.10    0.80
   1   5   3    2.50    0.50
  -2  -5  -3   23.50    2.00
  -2  -5  -3   20.40    1.30
  -2  -5  -3   18.10    1.40
   2   5   3   22.60    1.90
   2   5   3   21.10    1.40
   2   5   3   23.00    1.60
   2   5   3   21.10    1.80
  -2   5  -3   19.10    1.50
   2   5   3   22.00    1.60
  -2   5  -3   21.20    1.40
   2   5   3   20.50    1.90
  -2   5  -3   20.30    1.50
  -2   5  -3   21.40    1.50
  -3  -5  -3 1304.37   35.20
  -3  -5  -3 1314.07   33.30
   3  -5   3 1306.47   35.30
  -3  -5  -3 1290.07   33.30
  -3  -5  -3 1309.87   33.30
  -3  -5  -3 1275.77   37.00
   3   5   3 1351.56   33.40
   3   5   3 1336.17   34.40
   3   5   3 1326.37   34.50
  -3   5  -3 1372.56   33.40
   3   5   3 1315.37   33.60
   3   5   3 1294.77   35.20
   3   5   3 1343.37   34.00
  -3   5  -3 1278.87   33.80
  -3   5  -3 1253.47   33.40
  -3   5  -3 1313.87   33.40
   4  -5   3 1101.09   31.20
  -4  -5  -3 1140.49   31.80
  -4  -5  -3 1172.08   29.60
  -4  -5  -3 1162.88   29.70
  -4  -5  -3 1263.27   36.90
  -4  -5  -3 1135.79   29.50
   4   5   3 1136.99   31.50
   4   5   3 1156.88   30.70
   4   5   3 1148.69   30.00
   4   5   3 1171.98   29.60
   4   5   3 1159.38   29.80
  -4   5  -3 1128.19   29.70
  -4   5  -3 1169.58   29.60
  -4   5  -3 1123.49   29.90
   4   5   3 1151.28   30.70
   4   5   3 1145.79   30.20
  -4   5  -3 1188.78   29.70
  -5  -5  -3   20.20    1.30
  -5  -5  -3   22.50    1.40
   5  -5   3   19.60    1.20
   5  -5   3   17.00    2.00
  -5  -5  -3   20.50    1.40
  -5  -5  -3   17.70    2.50
   5   5   3   16.40    2.00
   5   5   3   18.20    1.50
  -5   5  -3   19.80    1.40
   5   5   3   20.30    1.40
  -5   5  -3   18.90    1.30
  -5   5  -3   17.40    1.40
   5   5   3   18.50    1.40
   5   5   3   18.10    1.70
   5   5   3   16.20    1.40
  -5   5  -3   20.20    1.70
   5   5   3   17.40    1.70
  -6  -5  -3    9.70    0.80
  -6  -5  -3    9.70    0.90
  -6  -5  -3   10.60    1.00
   6  -5   3    9.10    1.00
   6  -5   3   11.60    1.80
   6  -5   3   10.10    0.80
  -6   5  -3   10.70    1.00
  -6   5  -3   10.40    1.00
   6   5   3    7.70    0.90
   6   5   3    8.50    0.90
   6   5   3    7.00    1.60
  -6   5  -3    9.60    0.90
   6   5   3   10.50    0.80
  -7  -5  -3   43.20    2.00
   7  -5   3   44.70    1.80
   7  -5   3   44.30    2.10
  -7   5  -3   46.40    2.10
  -7   5  -3   42.60    1.80
   7   5   3   49.50    2.60
  -7   5  -3   47.10    2.00
   8  -5   3   29.70    1.10
  -8  -5  -3   28.10    1.60
   8  -5   3   28.80    1.40
  -8   5  -3   28.00    1.30
   8   5   3   27.80    1.40
   9  -6  -3    0.20    0.20
  -9  -6   3   -0.10    0.20
   9  -6  -3    0.20    0.20
   9   6  -3    0.50    0.40
   9   6  -3    0.10    0.20
   9   6  -3    0.50    0.30
  -9   6   3    0.40    0.20
   8  -6  -3    8.30    0.70
   8  -6  -3    7.60    1.20
  -8  -6   3    9.20    0.80
  -8  -6   3    7.50    0.90
  -8  -6   3    8.30    0.80
   8   6  -3    7.60    1.00
  -8   6   3    7.70    0.60
   8   6  -3    9.10    1.00
   8   6  -3    9.00    0.80
  -8   6   3    8.50    0.70
   8   6  -3    7.80    0.90
   7  -6  -3  217.58    8.10
   7  -6  -3  220.18    6.50
  -7  -6   3  217.98    6.40
  -7  -6   3  221.88    6.60
   7  -6  -3  214.98    6.20
  -7  -6   3  228.48    6.30
   7   6  -3  219.98    6.80
   7   6  -3  190.18    7.70
   7   6  -3  217.18    6.90
   7   6  -3  215.38    6.50
   7   6  -3  218.08    7.20
   7   6  -3  224.68    6.40
  -7   6   3  210.98    6.40
  -7   6   3  218.08    6.30
  -6  -6   3  549.15   14.80
   6  -6  -3  551.84   14.90
  -6  -6   3  533.55   17.10
  -6  -6   3  569.04   15.20
   6  -6  -3  569.74   17.00
   6  -6  -3  584.44   15.00
   6   6  -3  537.35   15.90
   6   6  -3  599.54   17.00
   6   6  -3  626.34   16.90
   6   6  -3  563.54   15.50
   6   6  -3  543.85   16.60
  -6   6   3  556.74   15.00
   6   6  -3  546.85   14.90
   6   6  -3  585.04   15.90
  -6   6   3  550.04   15.30
  -6   6   3  561.34   15.80
   5  -6  -3   -0.40    0.40
  -5  -6   3    0.80    0.40
   5  -6  -3    0.00    0.30
  -5  -6   3    0.20    0.70
   5  -6  -3    0.30    0.30
  -5   6   3    0.10    0.20
   5   6  -3    0.00    0.30
   5   6  -3    0.00    0.20
   5   6  -3    0.30    0.80
   5   6  -3    0.00    0.40
   5   6  -3    0.00    0.30
  -5   6   3    1.00    0.40
  -5   6   3    0.20    0.30
   5   6  -3   -0.20    0.20
   5   6  -3    0.50    0.40
   4  -6  -3  153.48    5.30
  -4  -6   3  162.28    7.60
   4  -6  -3  163.48    5.50
   4  -6  -3  165.38    5.70
   4   6  -3  172.68    6.80
  -4   6   3  172.08    5.40
   4   6  -3  162.58    5.90
   4   6  -3  172.08    5.40
  -4   6   3  172.78    6.10
   4   6  -3  168.48    5.90
   4   6  -3  167.98    5.20
  -4   6   3  166.58    5.90
   4   6  -3  172.78    5.80
   4   6  -3  166.08    6.50
  -4   6   3  172.98    5.40
   3  -6  -3  329.27   12.30
   3  -6  -3  321.37    9.70
   3  -6  -3  335.47    9.30
   3  -6  -3  324.87   10.10
  -3  -6   3  315.27   11.60
   3   6  -3  329.17    9.80
   3   6  -3  337.87   10.90
   3   6  -3  343.07    9.80
  -3   6   3  326.87   10.00
  -3   6   3  328.27    9.30
  -3   6   3  319.57   11.00
   3   6  -3  336.97    9.40
  -3   6   3  330.17   10.10
   3   6  -3  321.27    9.10
   3   6  -3  328.37    9.80
   3   6  -3  333.67   10.00
  -3   6   3  333.47    9.60
  -3   6   3  334.77    9.30
  -2  -6   3  100.59    5.20
   2  -6  -3   97.69    3.60
   2  -6  -3   94.79    5.80
  -2  -6   3  101.59    4.30
   2   6  -3  114.49    4.90
   2   6  -3  101.29    3.90
   2   6  -3   94.49    3.40
   2   6  -3  102.89    4.60
   2   6  -3  102.59    4.00
  -2   6   3  104.99    3.70
   2   6  -3  103.19    4.10
  -2   6   3  111.79    4.40
  -2   6   3  101.69    4.20
  -2   6   3  113.79    4.30
   2   6  -3   99.89    3.40
   2   6  -3  106.39    4.30
  -1  -6   3  111.79    4.30
  -1  -6   3  110.59    5.50
   1  -6  -3  104.99    6.10
   1  -6  -3  109.39    3.80
  -1   6   3  109.99    5.10
   1   6  -3  103.79    3.90
   1   6  -3  106.19    3.70
  -1   6   3  112.89    4.40
   1   6  -3  103.59    4.10
   1   6  -3  108.39    3.80
   1   6  -3  115.19    4.90
   1   6  -3  107.09    4.10
  -1   6   3  109.99    3.70
   1   6  -3  110.89    4.10
   1   6  -3  105.69    3.60
   0  -6  -3   10.50    1.00
   0  -6  -3    9.40    2.10
   0   6  -3    8.80    1.30
   0   6   3   12.80    1.40
   0   6   3   11.40    1.20
   0   6   3   10.80    0.90
   0   6  -3   10.00    0.90
   0   6   3   10.70    1.20
   0   6  -3    9.90    1.20
   0   6  -3   13.00    1.60
   0   6   3   12.50    1.00
   0   6  -3   11.20    1.20
   0   6  -3   11.60    1.20
   0   6   3   10.30    1.40
   0   6   3    9.20    2.00
  -1  -6  -3   19.00    1.50
  -1  -6  -3   20.90    1.40
  -1   6  -3   20.10    1.30
   1   6   3   19.00    1.30
   1   6   3   22.90    1.70
  -1   6  -3   23.70    1.60
   1   6   3   19.90    1.70
  -1   6  -3   15.50    1.80
   1   6   3   23.00    2.10
   1   6   3   19.70    1.70
   1   6   3   22.00    1.90
  -1   6  -3   20.50    1.30
   1   6   3   21.30    1.70
   1   6   3   22.90    1.40
  -2  -6  -3   70.09    2.90
  -2  -6  -3   62.89    3.90
  -2  -6  -3   63.09    2.80
  -2  -6  -3   64.69    5.00
   2   6   3   65.09    3.90
   2   6   3   70.59    3.20
  -2   6  -3   67.59    3.10
   2   6   3   67.39    3.40
   2   6   3   69.59    3.10
  -2   6  -3   67.79    2.80
   2   6   3   68.89    3.30
  -2   6  -3   66.69    2.80
  -2   6  -3   63.49    2.90
   2   6   3   71.39    2.80
   2   6   3   69.79    3.60
  -3  -6  -3  473.15   12.80
  -3  -6  -3  467.35   12.90
  -3  -6  -3  419.96   12.90
   3  -6   3  454.55   14.40
  -3  -6  -3  456.35   14.60
   3   6   3  477.35   14.00
  -3   6  -3  474.35   13.30
  -3   6  -3  470.25   13.00
   3   6   3  461.55   14.70
  -3   6  -3  475.55   13.00
   3   6   3  485.15   13.90
   3   6   3  480.15   13.50
   3   6   3  482.85   13.20
  -3   6  -3  483.45   12.90
   3   6   3  475.65   12.80
   3   6   3  468.75   13.40
  -4  -6  -3  308.57   11.20
   4  -6   3  330.87   10.80
  -4  -6  -3  327.57    9.20
  -4  -6  -3  322.17    9.10
   4  -6   3  321.27    8.80
  -4  -6  -3  313.97    9.00
   4   6   3  320.97    9.00
  -4   6  -3  307.17    9.90
  -4   6  -3  329.57    9.60
   4   6   3  324.27    9.70
   4   6   3  328.47    9.50
   4   6   3  313.27    9.50
  -4   6  -3  315.87    9.30
   4   6   3  318.67   10.20
   4   6   3  289.47   11.10
   5  -6   3    5.90    1.30
   5  -6   3    7.80    0.80
  -5  -6  -3    8.70    0.80
  -5  -6  -3    8.00    0.90
   5  -6   3    7.50    0.80
  -5  -6  -3    8.50    1.00
   5   6   3    9.50    0.90
   5   6   3    8.80    1.00
  -5   6  -3    8.40    0.80
  -5   6  -3    7.10    0.90
  -5   6  -3    9.50    0.90
   5   6   3    7.30    0.80
   5   6   3    7.10    1.40
   5   6   3    8.70    1.20
   6  -6   3   35.60    1.50
  -6  -6  -3   31.20    1.40
   6  -6   3   32.80    1.80
  -6  -6  -3   33.00    1.50
  -6  -6  -3   30.90    1.50
   6  -6   3   34.80    1.80
   6   6   3   33.90    1.90
   6   6   3   31.70    1.60
  -6   6  -3   33.30    1.60
  -6   6  -3   30.60    1.60
  -6   6  -3   32.40    1.60
   6   6   3   33.00    1.50
   7  -6   3    3.20    0.40
  -7  -6  -3    2.10    0.40
   7  -6   3    2.40    0.40
  -7  -6  -3    2.20    0.60
   7   6   3    3.70    0.60
  -7   6  -3    2.00    0.30
  -7   6  -3    2.30    0.50
  -8  -7   3   78.29    2.50
   8  -7  -3   76.99    2.80
   8  -7  -3   77.69    2.60
  -8  -7   3   76.89    2.40
   8  -7  -3   72.29    2.30
   8  -7  -3   76.49    2.50
  -8   7   3   73.79    2.50
   8   7  -3   77.59    2.60
   8   7  -3   78.79    2.90
   8   7  -3   70.69    2.90
   8   7  -3   78.69    3.10
   7  -7  -3   22.80    1.10
  -7  -7   3   18.50    1.40
  -7  -7   3   21.50    1.20
   7  -7  -3   22.20    1.10
   7  -7  -3   21.00    1.30
  -7   7   3   21.70    1.10
   7   7  -3   20.40    1.50
   7   7  -3   20.30    1.20
   7   7  -3   20.70    1.40
   7   7  -3   17.70    1.30
  -7   7   3   19.90    1.10
   7   7  -3   20.50    1.50
   6  -7  -3    2.90    1.00
   6  -7  -3    5.70    0.70
  -6  -7   3    5.10    0.70
   6  -7  -3    5.60    0.60
   6   7  -3    5.40    0.90
  -6   7   3    6.10    0.60
   6   7  -3    6.20    0.80
  -6   7   3    5.40    0.80
   6   7  -3    4.30    0.70
  -6   7   3    5.70    0.70
   6   7  -3    5.50    0.80
   5  -7  -3  175.48    5.30
   5  -7  -3  178.48    7.10
   5  -7  -3  175.28    5.40
  -5  -7   3  183.78    5.30
  -5   7   3  174.28    6.00
   5   7  -3  176.18    5.60
   5   7  -3  171.98    6.10
  -5   7   3  167.78    5.40
   5   7  -3  159.78    6.60
  -5   7   3  176.28    5.40
  -5   7   3  175.48    6.00
   5   7  -3  177.68    6.00
   5   7  -3  168.58    6.00
   5   7  -3  169.78    5.10
   5   7  -3  180.58    5.80
   4  -7  -3   34.60    1.80
   4  -7  -3   34.50    1.80
  -4   7   3   36.10    2.20
   4   7  -3   34.90    2.10
  -4   7   3   36.00    1.80
  -4   7   3   36.80    2.30
   4   7  -3   35.60    2.20
   4   7  -3   34.90    1.60
   4   7  -3   33.40    2.00
  -4   7   3   37.20    1.80
   4   7  -3   36.80    2.80
   4   7  -3   33.30    1.90
   4   7  -3   36.10    2.30
   3  -7  -3  432.46   12.30
   3  -7  -3  408.06   11.60
   3  -7  -3  413.56   11.50
  -3   7   3  417.36   12.40
  -3   7   3  420.66   11.50
   3   7  -3  413.66   12.00
  -3   7   3  421.26   11.60
   3   7  -3  405.16   13.00
   3   7  -3  422.26   11.70
  -3   7   3  432.96   12.50
   3   7  -3  425.46   12.40
   3   7  -3  418.66   12.00
   3   7  -3  423.16   12.10
   2  -7  -3  511.55   13.90
   2  -7  -3  490.85   13.90
   2   7  -3  492.05   13.50
  -2   7   3  515.25   14.70
   2   7  -3  523.15   14.40
  -2   7   3  522.25   13.70
   2   7  -3  498.15   14.40
   2   7  -3  523.95   14.40
  -2   7   3  488.65   14.60
  -2   7   3  520.35   13.90
   2   7  -3  521.55   13.90
   2   7  -3  510.25   14.10
  -2   7   3  504.45   14.10
   2   7  -3  558.64   16.30
   1  -7  -3  149.09    4.90
   1  -7  -3  136.89    4.90
   1   7  -3  144.39    4.60
  -1   7   3  147.49    4.70
  -1   7   3  163.48    7.50
   1   7  -3  152.48    4.80
   1   7  -3  147.79    5.20
  -1   7   3  146.69    4.90
  -1   7   3  142.29    5.10
  -1   7   3  150.98    5.50
  -1   7   3  145.99    5.50
   1   7  -3  144.59    5.20
   1   7  -3  147.19    5.30
   0  -7  -3    4.10    0.80
   0  -7  -3    1.90    0.60
   0   7  -3    1.90    0.50
   0   7  -3    2.90    0.70
   0   7  -3    3.30    0.60
   0   7   3    3.20    1.70
   0   7   3    1.60    0.50
   0   7   3    1.60    0.50
   0   7   3    1.80    0.40
   0   7   3    1.60    0.50
   0   7  -3    3.20    0.60
   0   7   3    3.60    0.80
  -1  -7  -3  586.54   15.50
  -1  -7  -3  560.24   15.50
   1   7   3  595.64   15.50
  -1   7  -3  583.14   15.40
   1   7   3  566.94   17.50
  -1   7  -3  561.54   15.90
  -1   7  -3  576.24   15.40
  -1   7  -3  619.84   16.40
   1   7   3  583.64   15.90
   1   7   3  567.84   16.20
   1   7   3  556.64   16.20
  -2  -7  -3  837.52   21.20
  -2  -7  -3  792.72   21.10
  -2   7  -3  806.42   21.00
   2   7   3  801.82   23.20
  -2   7  -3  803.82   21.60
   2   7   3  794.92   21.80
   2   7   3  832.32   21.10
   2   7   3  804.12   21.60
   2   7   3  788.22   21.70
  -2   7  -3  823.52   21.10
  -3  -7  -3    5.30    0.80
  -3  -7  -3    5.30    0.80
   3   7   3    5.30    0.90
   3   7   3    7.60    1.00
  -3   7  -3    7.70    0.80
   3   7   3    6.20    0.70
  -3   7  -3    5.90    0.70
   3   7   3    6.10    0.90
   3   7   3    4.30    1.10
  -4  -7  -3    2.60    0.60
  -4  -7  -3    2.70    0.60
   4   7   3    2.70    0.50
   4   7   3    2.50    0.60
   4   7   3    3.30    0.70
  -4   7  -3    2.30    0.50
  -4   7  -3    3.00    0.50
   4   7   3    2.80    0.70
  -5  -7  -3    4.40    0.60
  -5  -7  -3    3.00    0.60
   5   7   3    2.40    0.50
   5   7   3    3.60    0.60
   5   7   3    3.50    0.70
  -5   7  -3    3.90    0.60
   5   7   3    3.70    0.60
  -5   7  -3    4.30    0.60
   6  -7   3  450.45   12.60
  -6  -7  -3  477.95   12.00
   6  -7   3  461.65   11.60
   6  -7   3  463.55   11.60
   6   7   3  455.95   12.20
   6   7   3  398.36   12.30
  -6   7  -3  458.35   11.80
  -7  -8   3    1.20    0.30
   7  -8  -3    2.10    0.40
   7  -8  -3    1.60    0.30
  -7   8   3    1.40    0.30
   7   8  -3    1.50    0.40
   7   8  -3    1.60    0.40
   7   8  -3    1.60    0.30
   6  -8  -3   85.79    2.90
  -6  -8   3   81.59    2.70
   6  -8  -3   84.79    2.70
   6   8  -3   83.59    2.90
  -6   8   3   83.59    2.70
  -6   8   3   84.29    2.70
   6   8  -3   79.39    3.00
   6   8  -3   83.09    3.10
   6   8  -3   81.39    3.20
   5  -8  -3   79.99    2.70
   5  -8  -3   80.19    2.60
  -5  -8   3   78.79    2.70
   5   8  -3   75.89    3.00
   5   8  -3   68.39    2.80
   5   8  -3   77.89    3.30
   5   8  -3   75.19    2.80
  -5   8   3   75.99    3.10
  -5   8   3   75.19    2.70
   5   8  -3   77.49    3.00
   4  -8  -3    1.80    0.40
   4  -8  -3    1.70    0.40
  -4   8   3    1.30    0.40
  -4   8   3    0.90    0.30
   4   8  -3    0.90    0.30
  -4   8   3    1.70    0.40
   4   8  -3    1.20    0.40
   4   8  -3    1.60    0.50
  -4   8   3    2.30    0.50
   4   8  -3    1.20    0.40
   3  -8  -3   31.10    1.60
   3  -8  -3   30.10    1.60
   3   8  -3   31.60    1.70
  -3   8   3   31.40    2.00
   3   8  -3   28.60    1.90
   3   8  -3   30.50    1.80
   3   8  -3   30.10    1.90
  -3   8   3   31.10    1.60
  -3   8   3   30.60    1.50
  -3   8   3   32.20    2.00
   3   8  -3   30.70    1.80
   2  -8  -3    4.80    1.10
   2  -8  -3    5.20    0.80
   2  -8  -3    5.30    0.70
   2   8  -3    4.30    1.00
   2   8  -3    5.00    0.70
   2   8  -3    5.90    0.80
  -2   8   3    5.70    0.70
  -2   8   3    7.40    1.00
  -2   8   3    5.80    0.60
  -2   8   3    5.60    0.90
   2   8  -3    5.60    0.80
  -2   8   3    3.90    1.10
   2   8  -3    4.00    1.30
   1  -8  -3    0.40    0.40
   1  -8  -3   -0.20    0.30
   1  -8  -3    0.60    0.40
  -1   8   3    0.10    0.20
  -1   8   3    0.30    0.30
  -1   8   3   -0.10    0.30
  -1   8   3    0.00    0.20
   1   8  -3   -0.20    0.20
  -1   8   3    0.40    0.30
   1   8  -3    0.00    0.20
   1   8  -3   -0.10    0.40
   1   8  -3   -0.30    0.20
   0  -8  -3  160.28    5.00
   0  -8  -3  159.48    5.10
   0   8   3  160.68    5.60
   0   8   3  162.58    5.00
   0   8  -3  153.88    5.10
   0   8   3  157.98    6.60
   0   8  -3  161.68    4.80
   0   8   3  145.29    4.80
   0   8   3  160.98    5.30
   0   8  -3  161.58    5.30
   0   8  -3  151.58    5.30
   0   8   3  154.18    5.60
  -1  -8  -3   55.89    2.40
  -1  -8  -3   57.39    2.40
  -1   8  -3   57.39    2.20
   1   8   3   54.99    2.70
  -1   8  -3   56.09    2.20
   1   8   3   55.69    2.70
   1   8   3   60.99    2.40
   1   8   3   53.09    4.20
  -1   8  -3   58.09    2.60
   1   8   3   55.99    2.60
  -1   8  -3   55.49    2.40
  -2  -8  -3  453.05   11.90
  -2  -8  -3  466.05   13.30
   2   8   3  431.86   12.40
   2   8   3  446.06   11.70
  -2   8  -3  449.66   11.80
   2   8   3  450.55   12.40
   2   8   3  402.76   15.50
   2   8   3  419.56   12.10
  -2   8  -3  428.46   11.70
   3  -8   3   55.49    2.10
  -3  -8  -3   56.79    2.20
  -3  -8  -3   59.79    2.50
   3   8   3   58.09    2.60
  -3   8  -3   58.99    2.30
  -3   8  -3   59.29    2.20
   3   8   3   58.19    2.10
   3   8   3   66.89    3.20
  -4  -8  -3   14.00    0.90
   4  -8   3   13.50    0.90
  -4  -8  -3   15.40    0.90
  -4   8  -3   15.30    0.90
   4   8   3   15.40    1.10
  -4   8  -3   14.70    0.90
   4   8   3   15.20    0.80
   4   8   3   13.80    1.00
  -5  -8  -3    7.30    0.70
  -5  -8  -3    8.40    0.50
   5   8   3    7.10    0.50
  -5   8  -3    7.30    0.50
  -5   8  -3    7.90    0.50
   4  -9  -3    0.50    0.20
   4   9  -3    0.50    0.30
  -4   9   3    0.60    0.20
   4   9  -3    0.10    0.20
  -4   9   3    0.10    0.20
  -4   9   3    0.40    0.20
   3  -9  -3   20.10    1.10
   3  -9  -3   20.80    1.00
   3   9  -3   20.60    1.40
  -3   9   3   20.40    1.20
  -3   9   3   20.40    1.10
  -3   9   3   20.50    1.30
   3   9  -3   22.90    1.10
  -3   9   3   21.30    1.30
   2  -9  -3   87.09    2.80
   2  -9  -3   81.29    2.80
  -2   9   3   83.69    2.60
  -2   9   3   84.59    3.20
  -2   9   3   88.29    2.80
   2   9  -3   83.19    2.60
  -2   9   3   84.79    3.20
   2   9  -3   85.59    3.10
   1  -9  -3  122.49    3.70
   1  -9  -3  111.09    4.80
   1  -9  -3  120.29    3.70
  -1   9   3  119.19    4.10
   1   9  -3  118.69    3.70
  -1   9   3  125.99    3.70
  -1   9   3  129.39    5.00
   1   9  -3  114.49    3.90
   0  -9  -3 1323.87   32.20
   0  -9  -3 1271.07   32.80
   0  -9  -3 1317.87   32.30
   0   9   3 1345.47   32.90
   0   9   3 1289.47   32.80
   0   9  -3 1249.77   31.90
   0   9  -3 1211.38   32.30
   0   9   3 1322.57   32.20
  -1  -9  -3  206.18    6.60
  -1  -9  -3  229.08    6.10
   1   9   3  218.48    6.50
   1   9   3  212.68    6.40
  -1   9  -3  223.08    5.80
  -2  -9  -3    5.80    0.80
  -2  -9  -3    6.70    0.60
  -2  -9  -3    6.70    0.60
   2   9   3    7.10    0.70
   2   9   3    6.80    0.70
   2   9   3    7.70    0.50
  -2   9  -3    6.50    0.50
   2   9   3    7.30    0.70
  11   0  -4  110.29    3.70
  11   0  -4  116.29    3.70
 -11   0   4  106.29    4.20
 -10   0   4   10.30    1.00
 -10   0   4   11.00    1.00
 -10   0   4   10.80    1.80
  10   0  -4   10.00    1.00
  10   0  -4   11.30    2.10
  10   0  -4    8.00    1.00
  -9   0   4   72.29    3.10
   9   0  -4   66.59    2.50
  -9   0   4   70.09    2.30
  -9   0   4   71.89    3.20
   9   0  -4   75.49    5.10
   9   0  -4   69.29    3.00
   9   0  -4   67.39    3.00
  -8   0   4  548.15   15.70
   8   0  -4  544.85   14.90
  -8   0   4  566.24   14.20
  -8   0   4  554.74   14.10
  -8   0   4  556.24   15.00
   8   0  -4  545.25   16.10
   8   0  -4  541.55   14.70
   8   0  -4  520.55   14.40
   8   0  -4  550.54   16.30
   8   0  -4  562.94   15.00
   8   0  -4  539.55   14.40
   7   0  -4 1257.07   32.90
   7   0  -4 1214.68   30.90
   7   0  -4 1224.28   31.70
  -7   0   4 1207.08   30.20
   7   0  -4 1190.38   30.50
  -7   0   4 1233.68   31.60
   7   0  -4 1176.08   30.80
  -7   0   4 1213.88   30.30
   7   0  -4 1210.58   31.00
  -6   0   4   84.79    3.40
   6   0  -4   86.59    3.20
  -6   0   4   89.69    2.80
   6   0  -4   87.09    3.20
   6   0  -4   87.59    3.20
   6   0  -4   93.19    3.60
   6   0  -4   85.09    3.90
   6   0  -4   90.79    3.20
   5   0  -4 2273.77   56.89
  -5   0   4 2227.38   55.29
   5   0  -4 2218.08   55.99
   5   0  -4 2285.37   56.09
   4   0  -4  111.99    3.70
   4   0  -4  111.19    4.20
   4   0  -4  109.09    3.50
   3   0  -4 3477.45   85.49
   3   0  -4 3447.95   84.89
   3   0  -4 3490.75   86.19
   2   0  -4 1291.97   32.90
   2   0  -4 1288.17   32.40
   1   0  -4   87.59    3.10
   1   0  -4   87.69    3.30
  -1   0  -4  794.92   20.90
   1   0   4  770.92   20.10
  -1   0  -4  809.72   20.60
   3   0   4   56.39    2.00
  -3   0  -4   54.79    2.40
  -3   0  -4   56.29    3.00
   3   0   4   53.69    2.30
   3   0   4   56.39    2.60
   4   0   4  109.29    3.40
  -4   0  -4  105.69    3.80
   4   0   4  101.79    3.30
   4   0   4  103.19    4.30
  -4   0  -4  108.99    3.60
  -4   0  -4  110.09    3.60
  -4   0  -4  103.39    4.10
  -4   0  -4  110.69    4.90
  -4   0  -4  106.79    4.00
   5   0   4   11.30    1.20
   5   0   4   11.30    0.80
   5   0   4   11.40    1.40
  -5   0  -4   10.60    1.60
  -5   0  -4    8.80    1.00
   5   0   4   13.30    0.90
  -5   0  -4   12.10    1.20
  -5   0  -4   11.50    1.20
  -6   0  -4 2434.86   61.69
   6   0   4 2487.55   60.29
  -6   0  -4 2450.05   61.49
   6   0   4 2433.66   61.39
   6   0   4 2425.56   60.29
  -6   0  -4 2417.26   60.69
  -6   0  -4 2432.46   61.29
  -6   0  -4 2485.65   63.59
   7   0   4  289.37   10.30
  -7   0  -4  305.37    9.00
  -7   0  -4  321.77    9.30
   7   0   4  311.57    9.30
   7   0   4  306.87    8.00
  -7   0  -4  307.27    9.50
  -8   0  -4 1460.75   36.60
   8   0   4 1432.26   37.40
  -8   0  -4 1426.56   37.10
   8   0   4 1486.15   36.90
  -8   0  -4 1449.76   36.80
   9   0   4  184.58    5.60
  -9   0  -4  207.98    6.00
  -9   0  -4  205.08    5.50
   9   0   4  206.08    6.00
  -9   0  -4  199.98    5.60
  11  -1  -4   57.49    2.20
 -11  -1   4   56.29    2.40
 -11  -1   4   49.10    2.00
  11  -1  -4   51.09    2.20
 -11  -1   4   55.89    2.30
  11   1  -4   50.59    2.60
  11   1  -4   54.29    2.20
 -11   1   4   50.59    2.20
 -11   1   4   57.19    2.30
  10  -1  -4  253.57    7.50
 -10  -1   4  253.07    6.60
 -10  -1   4  254.57    9.00
 -10  -1   4  247.88    7.60
  10  -1  -4  253.67    7.50
  10   1  -4  253.47    7.50
  10   1  -4  229.18    8.60
  10   1  -4  249.38    7.50
 -10   1   4  255.77    7.60
 -10   1   4  250.07    7.60
  -9  -1   4    8.00    0.70
   9  -1  -4    7.40    1.00
   9  -1  -4    7.70    1.00
  -9  -1   4    7.30    1.00
  -9  -1   4    7.70    0.70
  -9  -1   4    4.30    1.30
   9  -1  -4    4.40    1.10
  -9  -1   4    6.90    1.00
  -9   1   4    8.00    1.00
   9   1  -4    7.00    1.70
   9   1  -4    7.30    0.90
   9   1  -4    5.50    0.90
   9   1  -4    9.20    0.80
   9   1  -4    5.60    0.90
  -9   1   4    7.20    1.00
  -8  -1   4   11.30    0.90
   8  -1  -4   11.00    1.20
   8  -1  -4    9.40    0.90
   8  -1  -4    9.80    1.10
  -8  -1   4   12.50    0.90
   8  -1  -4   10.20    1.40
  -8  -1   4    9.30    1.60
   8   1  -4   10.70    1.00
   8   1  -4    9.00    0.90
   8   1  -4    8.60    1.10
  -8   1   4    9.60    0.60
   8   1  -4   12.20    1.20
   8   1  -4    8.20    1.10
   8   1  -4   10.50    1.10
  -8   1   4   11.00    1.10
   8   1  -4    8.40    1.60
   7  -1  -4  497.95   13.30
   7  -1  -4  488.75   14.30
   7  -1  -4  482.15   13.00
   7  -1  -4  500.55   13.50
   7  -1  -4  500.15   12.60
  -7  -1   4  504.15   12.90
   7  -1  -4  529.15   14.70
  -7  -1   4  480.85   12.80
  -7  -1   4  506.95   14.30
   7  -1  -4  494.65   13.50
   7   1  -4  506.75   15.00
   7   1  -4  505.35   13.50
   7   1  -4  497.05   13.50
  -7   1   4  434.36   13.50
  -7   1   4  493.05   13.30
   7   1  -4  495.25   14.20
   7   1  -4  485.45   13.30
  -7   1   4  490.95   12.60
   7   1  -4  500.25   13.20
   7   1  -4  476.65   14.80
   7   1  -4  499.45   13.10
   6  -1  -4  522.05   13.50
  -6  -1   4  537.15   13.70
   6  -1  -4  545.15   15.30
  -6  -1   4  559.54   14.80
   6  -1  -4  526.55   14.30
   6  -1  -4  532.65   14.30
   6  -1  -4  526.75   14.20
   6  -1  -4  534.15   13.60
   6   1  -4  520.05   14.10
  -6   1   4  542.05   14.30
  -6   1   4  513.05   13.50
   6   1  -4  536.65   14.20
   6   1  -4  547.65   15.60
  -6   1   4  551.04   13.60
   6   1  -4  536.35   14.30
   6   1  -4  516.45   14.20
   6   1  -4  536.15   14.70
   6   1  -4  524.35   14.00
   6   1  -4  544.05   14.20
   5  -1  -4  597.94   15.60
   5  -1  -4  573.14   14.70
  -5  -1   4  566.24   14.80
   5  -1  -4  598.54   16.40
   5  -1  -4  576.04   15.40
  -5   1   4  589.04   15.20
  -5   1   4  573.84   14.70
   5   1  -4  575.54   16.30
   5   1  -4  601.94   15.50
   5   1  -4  588.94   15.30
   5   1  -4  583.54   15.40
   4  -1  -4 3411.36   84.19
   4  -1  -4 3411.86   83.39
  -4   1   4 3351.26   82.49
   4   1  -4 3411.76   82.99
   4   1  -4 3371.86   82.99
   4   1  -4 3383.66   83.99
   4   1  -4 3390.66   83.49
   4   1  -4 3275.77   83.09
   3  -1  -4  214.78    6.00
   3  -1  -4  210.68    6.90
   3   1  -4  209.68    5.70
   3   1  -4  216.58    6.40
   3   1  -4  221.38    6.80
   2  -1  -4 1181.98   29.00
   2  -1  -4 1173.98   30.00
   2   1  -4 1118.59   29.40
   2   1  -4 1164.48   29.30
  -2   1   4 1124.99   29.40
   1  -1  -4   77.59    2.80
  -1   1   4   79.19    2.60
   1   1  -4   76.89    2.90
   1   1  -4   77.59    2.90
   0  -1  -4 1447.86   36.80
   0  -1   4 1419.06   35.80
   0  -1  -4 1444.06   36.50
   0   1   4 1445.66   36.00
   0   1  -4 1476.55   36.20
   0   1  -4 1440.36   36.60
   1  -1   4   -0.50    0.30
  -1  -1  -4    0.20    0.30
   1  -1   4    0.70    0.30
  -1  -1  -4    0.40    0.40
  -1   1  -4    0.10    0.20
   1   1   4    0.10    0.20
  -2  -1  -4    0.40    0.40
  -2  -1  -4    0.70    0.50
   2  -1   4    0.60    0.30
   2   1   4    0.60    0.20
   2   1   4    0.20    0.30
  -2   1  -4    1.10    0.40
   3  -1   4 1665.83   42.40
  -3  -1  -4 1716.43   43.10
  -3  -1  -4 1724.53   43.80
   3  -1   4 1662.53   42.00
   3  -1   4 1765.42   43.20
  -3  -1  -4 1602.44   41.70
  -3  -1  -4 1674.13   42.60
   3   1   4 1673.83   43.70
   3   1   4 1674.63   42.40
   3   1   4 1701.33   42.00
  -3   1  -4 1685.33   42.70
  -3   1  -4 1813.82   43.80
  -4  -1  -4  237.88    7.20
   4  -1   4  234.68    7.10
   4  -1   4  245.78    8.00
  -4  -1  -4  227.88    6.30
  -4  -1  -4  240.68    8.40
  -4  -1  -4  237.48    7.40
  -4  -1  -4  217.58    7.10
   4  -1   4  232.48    6.70
  -4   1  -4  239.68    7.40
  -4   1  -4  243.38    7.00
  -4   1  -4  235.68    7.10
   4   1   4  243.08    8.00
   4   1   4  235.38    7.10
  -4   1  -4  235.98    7.10
   4   1   4  242.88    6.50
  -4   1  -4  233.38    7.30
   4   1   4  239.98    6.50
  -4   1  -4  249.68    8.40
   5  -1   4  242.18    7.50
  -5  -1  -4  234.08    7.70
   5  -1   4  242.58    6.90
  -5  -1  -4  248.48    7.80
   5  -1   4  245.88    6.80
   5  -1   4  243.98    8.40
  -5  -1  -4  234.38    7.40
  -5  -1  -4  246.58    9.10
   5   1   4  240.18    7.50
   5   1   4  236.28    6.50
  -5   1  -4  249.38    7.80
  -5   1  -4  241.38    7.10
  -5   1  -4  234.98    8.70
   5   1   4  232.18    8.40
  -5   1  -4  253.87    7.60
   6  -1   4 1389.06   35.50
   6  -1   4 1359.76   36.60
  -6  -1  -4 1359.66   37.60
   6  -1   4 1365.06   34.60
  -6  -1  -4 1375.66   35.40
   6  -1   4 1382.26   34.50
  -6  -1  -4 1393.96   35.80
  -6  -1  -4 1371.56   35.40
  -6   1  -4 1401.56   35.70
   6   1   4 1383.36   35.50
  -6   1  -4 1354.86   34.80
  -6   1  -4 1377.46   35.20
   6   1   4 1358.86   36.80
   6   1   4 1375.26   34.10
  -6   1  -4 1351.06   37.20
   6   1   4 1417.16   35.20
  -6   1  -4 1416.46   35.80
  -7  -1  -4 1370.96   35.00
  -7  -1  -4 1368.76   35.40
   7  -1   4 1349.96   35.10
   7  -1   4 1377.96   34.10
   7  -1   4 1364.96   36.60
   7  -1   4 1367.56   34.10
  -7  -1  -4 1356.66   35.00
  -7   1  -4 1391.46   35.50
   7   1   4 1364.06   34.70
   7   1   4 1322.87   36.50
   7   1   4 1376.96   35.20
  -7   1  -4 1405.86   35.30
  -7   1  -4 1369.66   34.80
  -8  -1  -4  709.83   18.40
   8  -1   4  692.93   18.60
  -8  -1  -4  689.43   18.80
  -8  -1  -4  712.13   18.30
  -8   1  -4  708.63   18.60
  -8   1  -4  702.93   18.80
  -8   1  -4  706.33   18.20
   8   1   4  708.63   18.60
   8   1   4  688.03   18.00
   9  -1   4   59.19    2.20
  -9  -1  -4   61.29    2.30
  -9   1  -4   59.09    2.30
  -9   1  -4   57.79    2.50
 -11  -2   4   30.50    2.10
 -11  -2   4   26.80    1.40
  11  -2  -4   28.40    1.30
 -11   2   4   27.20    1.40
  11   2  -4   26.40    1.40
 -10  -2   4  160.88    4.50
 -10  -2   4  155.08    5.10
  10  -2  -4  139.49    6.50
 -10  -2   4  158.18    5.30
  10  -2  -4  156.98    5.20
  10  -2  -4  161.88    5.10
  10   2  -4  152.28    5.10
  10   2  -4  161.38    5.20
 -10   2   4  157.18    5.20
  -9  -2   4   40.20    4.30
   9  -2  -4   43.60    4.00
   9  -2  -4   46.60    2.40
  -9  -2   4   45.50    1.90
  -9  -2   4   48.00    2.00
   9  -2  -4   45.40    2.30
  -9  -2   4   45.60    2.40
  -9  -2   4   43.90    2.30
   9   2  -4   45.60    2.30
   9   2  -4   54.59    4.50
   9   2  -4   45.70    2.10
   9   2  -4   46.60    2.20
   9   2  -4   46.90    2.40
   9   2  -4   49.40    2.40
  -9   2   4   45.20    2.20
  -9   2   4   47.30    2.40
  -8  -2   4  121.89    3.80
   8  -2  -4  122.09    3.60
   8  -2  -4  111.89    4.00
   8  -2  -4  123.39    5.20
  -8  -2   4  121.89    3.90
   8  -2  -4  120.99    4.50
   8   2  -4  123.99    4.00
  -8   2   4  114.89    4.20
   8   2  -4  123.59    4.20
   8   2  -4  120.79    4.30
   8   2  -4  118.19    4.40
  -8   2   4  121.19    4.40
   8   2  -4  120.29    4.40
   8   2  -4  121.39    4.30
   8   2  -4  120.09    5.10
  -7  -2   4  191.88    7.00
   7  -2  -4  187.78    6.00
   7  -2  -4  204.58    7.10
  -7  -2   4  191.88    5.60
   7  -2  -4  197.48    6.90
   7  -2  -4  191.48    6.20
  -7  -2   4  197.58    5.70
   7  -2  -4  199.58    5.50
   7  -2  -4  189.58    5.70
   7   2  -4  199.88    6.40
   7   2  -4  209.38    6.20
  -7   2   4  199.38    6.10
   7   2  -4  201.18    6.30
   7   2  -4  208.58    6.90
  -7   2   4  196.78    6.00
   7   2  -4  192.38    6.10
   7   2  -4  196.88    6.00
   7   2  -4  191.48    5.80
   7   2  -4  193.38    7.60
  -7   2   4  181.48    5.60
   6  -2  -4  198.88    5.70
   6  -2  -4  184.38    6.50
   6  -2  -4  206.28    6.90
   6  -2  -4  203.88    7.10
   6  -2  -4  214.68    5.90
  -6  -2   4  230.98    9.10
   6  -2  -4  191.28    6.10
  -6  -2   4  197.38    5.70
   6   2  -4  206.68    6.50
   6   2  -4  202.48    6.30
   6   2  -4  186.18    6.00
   6   2  -4  202.08    6.00
   6   2  -4  230.38    7.80
  -6   2   4  194.88    5.30
   6   2  -4  194.28    9.60
  -6   2   4  197.98    6.00
   6   2  -4  206.18    6.60
   6   2  -4  200.88    6.20
   6   2  -4  222.28    6.30
   6   2  -4  212.48    6.30
   5  -2  -4  105.59    3.80
   5  -2  -4  107.09    3.30
   5  -2  -4  112.89    4.10
  -5  -2   4  113.59    3.40
   5   2  -4  111.19    3.90
   5   2  -4  113.59    3.90
  -5   2   4  110.39    3.80
   5   2  -4  110.29    3.70
   5   2  -4  109.69    4.60
   4  -2  -4 1571.34   40.30
   4  -2  -4 1619.34   41.40
   4  -2  -4 1614.84   39.60
  -4   2   4 1583.84   39.30
   4   2  -4 1522.75   41.20
   4   2  -4 1649.13   40.00
   4   2  -4 1650.83   40.20
   3  -2  -4   29.10    1.20
   3  -2  -4   29.00    1.20
   3  -2  -4   30.50    2.10
  -3   2   4   30.90    1.60
   3   2  -4   29.90    1.80
   3   2  -4   28.90    1.30
   3   2  -4   28.80    1.40
   3   2  -4   27.70    1.40
   3   2  -4   28.00    1.60
   2  -2  -4 1566.44   39.10
   2   2  -4 1664.73   39.90
   2   2  -4 1596.54   39.70
   2   2  -4 1437.46   39.20
  -2   2   4 1608.24   39.40
   1  -2  -4  429.16   11.60
   1  -2  -4  427.86   12.50
  -1   2   4  431.46   11.50
   1   2  -4  446.46   12.60
   1   2  -4  427.76   11.70
   0  -2  -4 1150.68   29.90
   0  -2  -4 1136.49   30.60
   0   2   4 1176.18   29.70
   0   2  -4 1195.88   30.10
   0   2  -4 1204.58   29.60
   1  -2   4   77.09    2.90
  -1  -2  -4   78.39    3.60
  -1  -2  -4   75.89    2.60
  -1  -2  -4   81.09    3.40
   1   2   4   79.99    3.10
  -1   2  -4   76.59    2.90
   1   2   4   80.49    3.40
  -1   2  -4   78.99    3.30
  -2  -2  -4  464.05   11.80
   2  -2   4  448.86   12.50
  -2  -2  -4  459.15   13.20
  -2  -2  -4  441.46   12.10
  -2  -2  -4  454.15   13.40
   2   2   4  432.86   12.10
   2   2   4  460.45   12.70
  -2   2  -4  459.85   13.00
   2   2   4  442.56   11.50
   2   2   4  464.45   12.50
  -2   2  -4  463.15   12.40
  -3  -2  -4  234.78    7.10
  -3  -2  -4  241.98    6.60
   3  -2   4  240.58    7.60
  -3  -2  -4  236.98    8.20
  -3  -2  -4  242.48    8.20
   3  -2   4  235.18    6.60
  -3  -2  -4  242.98    6.70
  -3  -2  -4  227.98    7.00
   3   2   4  243.48    7.00
   3   2   4  230.78    7.00
  -3   2  -4  244.78    8.00
   3   2   4  239.58    6.70
  -3   2  -4  243.38    7.30
  -3   2  -4  240.48    6.90
   3   2   4  236.88    6.40
   3   2   4  246.48    7.80
  -3   2  -4  228.48    7.20
  -3   2  -4  244.18    7.00
   4  -2   4  875.31   23.20
  -4  -2  -4  911.61   25.00
  -4  -2  -4  881.21   22.50
  -4  -2  -4  882.21   23.20
  -4  -2  -4  883.91   24.40
  -4  -2  -4  823.32   23.00
  -4  -2  -4  876.81   23.30
   4  -2   4  872.21   24.00
   4  -2   4  882.61   22.60
  -4  -2  -4  890.81   22.40
  -4   2  -4  890.51   22.90
   4   2   4  887.61   23.20
  -4   2  -4  907.81   23.50
   4   2   4  867.31   22.10
  -4   2  -4  878.61   22.90
   4   2   4  890.81   24.20
   4   2   4  909.71   23.10
  -4   2  -4  934.71   23.60
  -4   2  -4  929.51   24.50
  -4   2  -4  906.61   23.10
  -5  -2  -4  138.89    5.10
  -5  -2  -4  142.29    6.30
   5  -2   4  136.79    4.40
  -5  -2  -4  138.39    4.10
  -5  -2  -4  145.39    5.00
   5  -2   4  136.69    4.90
   5  -2   4  130.49    5.60
  -5  -2  -4  134.39    4.70
   5  -2   4  140.09    4.40
  -5   2  -4  141.79    5.20
   5   2   4  139.39    5.00
   5   2   4  133.79    4.70
  -5   2  -4  136.79    4.70
  -5   2  -4  139.29    5.10
  -5   2  -4  133.89    4.60
  -5   2  -4  137.89    4.60
   5   2   4  134.89    5.70
  -5   2  -4  141.39    6.10
   6  -2   4 1357.76   33.60
  -6  -2  -4 1277.37   33.90
  -6  -2  -4 1320.17   36.70
  -6  -2  -4 1352.66   34.30
   6  -2   4 1324.67   33.40
   6  -2   4 1307.07   34.20
  -6  -2  -4 1343.17   34.50
  -6  -2  -4 1299.67   34.40
   6   2   4 1367.66   33.90
  -6   2  -4 1351.16   34.60
  -6   2  -4 1293.87   33.80
  -6   2  -4 1319.47   34.50
   6   2   4 1328.27   34.30
  -6   2  -4 1364.56   33.80
  -6   2  -4 1340.27   33.80
   7  -2   4    1.70    0.50
   7  -2   4    2.50    1.10
  -7  -2  -4    1.90    0.50
   7  -2   4    2.30    0.50
   7  -2   4    0.70    0.30
  -7  -2  -4    3.50    0.80
  -7  -2  -4    1.50    0.40
   7   2   4    0.80    0.80
  -7   2  -4    2.00    0.50
  -7   2  -4    2.30    0.60
   7   2   4    1.30    0.40
  -7   2  -4    1.40    0.40
   7   2   4    1.10    0.40
  -7   2  -4    1.60    0.50
   8  -2   4   29.00    1.10
   8  -2   4   29.20    1.60
  -8  -2  -4   26.60    1.60
  -8  -2  -4   32.60    1.70
  -8   2  -4   31.40    1.90
  -8   2  -4   24.40    1.50
   8   2   4   25.60    1.30
  -8   2  -4   29.50    1.70
   8   2   4   25.40    1.70
  -9  -2  -4   62.19    2.20
  -9   2  -4   65.59    2.30
 -11  -3   4   13.10    0.90
  11  -3  -4   13.40    0.80
 -11  -3   4   14.00    1.00
 -11  -3   4   12.30    0.80
 -11   3   4   15.10    1.30
  11   3  -4   13.40    1.00
  10  -3  -4  220.08    6.50
 -10  -3   4  212.48    6.70
 -10  -3   4  216.78    6.40
 -10  -3   4  214.08    6.00
  10   3  -4  216.78    6.10
  10   3  -4  222.48    7.30
  10   3  -4  200.78    6.30
  10   3  -4  215.58    6.40
  10   3  -4  223.18    6.50
 -10   3   4  216.88    6.50
  -9  -3   4   47.90    1.90
   9  -3  -4   47.30    1.60
   9  -3  -4   43.70    3.00
   9  -3  -4   48.30    2.40
  -9  -3   4   47.80    2.00
  -9  -3   4   48.90    2.30
   9  -3  -4   48.20    2.40
  -9  -3   4   46.90    2.40
   9   3  -4   44.70    2.30
  -9   3   4   49.20    2.30
   9   3  -4   44.40    2.30
   9   3  -4   45.60    2.00
   9   3  -4   45.40    2.30
   9   3  -4   40.90    2.40
   9   3  -4   43.30    3.20
   9   3  -4   47.10    2.20
  -8  -3   4  152.88    4.80
   8  -3  -4  149.49    6.20
   8  -3  -4  153.08    4.50
  -8  -3   4  148.79    4.60
   8  -3  -4  150.08    4.40
   8  -3  -4  155.28    5.30
  -8  -3   4  156.28    6.50
   8   3  -4  151.38    5.00
   8   3  -4  153.38    5.30
  -8   3   4  145.99    4.60
   8   3  -4  154.68    5.50
   8   3  -4  154.28    6.10
   8   3  -4  157.98    4.90
  -8   3   4  150.98    5.10
   8   3  -4  154.08    5.50
   8   3  -4  160.68    5.30
   7  -3  -4   69.49    3.80
  -7  -3   4   65.79    3.70
  -7  -3   4   67.69    2.50
   7  -3  -4   69.19    2.60
   7  -3  -4   68.19    2.50
   7  -3  -4   69.59    2.50
  -7  -3   4   70.59    2.50
  -7   3   4   79.09    4.20
  -7   3   4   65.29    2.50
   7   3  -4   67.39    3.40
   7   3  -4   68.79    2.90
   7   3  -4   68.59    2.80
   7   3  -4   65.69    3.10
   7   3  -4   66.79    2.70
   7   3  -4   67.19    3.20
   7   3  -4   69.89    3.00
   6  -3  -4  201.48    5.70
  -6  -3   4  201.08    7.00
   6  -3  -4  180.28    5.80
   6  -3  -4  199.48    6.90
  -6  -3   4  196.78    5.50
   6  -3  -4  186.18    6.00
   6  -3  -4  198.48    7.20
   6  -3  -4  192.78    5.70
  -6   3   4  188.28    6.20
   6   3  -4  204.98    6.30
   6   3  -4  198.78    6.40
   6   3  -4  198.58    6.10
   6   3  -4  203.68    7.80
  -6   3   4  187.98    5.70
   6   3  -4  200.98    6.10
   6   3  -4  204.78    6.70
   6   3  -4  194.78    5.90
  -6   3   4  191.98    6.00
   6   3  -4  193.38    5.80
  -6   3   4  186.28    5.70
   5  -3  -4  418.66   11.90
   5  -3  -4  443.86   13.20
   5  -3  -4  441.96   12.50
   5  -3  -4  428.16   11.40
   5   3  -4  433.36   11.70
   5   3  -4  406.46   12.40
   5   3  -4  437.56   12.20
  -5   3   4  438.06   11.90
   5   3  -4  446.66   12.40
  -5   3   4  418.26   11.40
   5   3  -4  445.46   13.40
   5   3  -4  433.26   11.70
   5   3  -4  402.26   12.20
   5   3  -4  429.66   11.70
   4  -3  -4    0.60    0.60
   4  -3  -4    1.00    0.40
   4   3  -4    0.90    0.30
   4   3  -4    0.00    0.30
   4   3  -4    0.30    0.30
   4   3  -4    0.60    0.30
   3  -3  -4  894.61   23.00
   3  -3  -4  899.91   23.80
   3   3  -4  937.31   23.50
   3   3  -4  910.71   23.30
  -3   3   4  908.31   23.40
   3   3  -4  904.91   24.40
   3   3  -4  933.21   23.50
  -3   3   4  939.51   24.00
   3   3  -4  902.31   23.90
   2  -3  -4   19.40    0.90
   2  -3  -4   19.40    1.80
   2  -3  -4   18.90    1.20
   2   3  -4   20.60    1.20
  -2   3   4   21.10    1.40
   2   3  -4   21.30    1.50
   2   3  -4   19.40    1.20
   2   3  -4   19.80    1.30
   1  -3  -4   10.40    1.50
   1  -3  -4    9.80    0.80
   1   3  -4    9.80    0.90
   1   3  -4   10.80    1.00
  -1   3   4   12.50    1.10
   0  -3  -4 1590.54   40.20
   0  -3  -4 1489.35   39.00
   0  -3  -4 1526.95   38.10
   0   3   4 1606.34   39.00
   0   3   4 1507.75   38.40
   0   3  -4 1492.65   38.50
   0   3  -4 1541.95   39.00
   0   3   4 1511.15   38.90
  -1  -3  -4  341.77   11.30
  -1  -3  -4  346.57    9.40
  -1  -3  -4  360.56   10.50
  -1   3  -4  337.27    9.60
  -1   3  -4  355.96    9.90
  -1   3  -4  363.26   10.30
   1   3   4  356.56    9.80
   1   3   4  366.86   10.40
   1   3   4  340.57   10.10
   2  -3   4  332.37    9.80
  -2  -3  -4  333.17    9.00
  -2  -3  -4  316.47   10.90
  -2  -3  -4  329.47   10.30
  -2  -3  -4  313.87    9.10
   2   3   4  327.07    9.40
  -2   3  -4  331.97    9.20
  -2   3  -4  321.27    9.40
  -2   3  -4  328.37    9.10
   2   3   4  333.37    9.80
   2   3   4  324.17    9.10
   2   3   4  345.07   10.10
  -2   3  -4  323.47    9.20
  -2   3  -4  328.27    9.40
   2   3   4  333.47    9.70
  -2   3  -4  339.17    9.90
  -3  -3  -4  903.91   24.40
   3  -3   4  928.91   25.20
   3  -3   4  918.51   23.80
  -3  -3  -4  920.01   24.00
  -3  -3  -4  951.40   24.10
  -3  -3  -4  922.01   26.00
  -3  -3  -4  931.51   24.40
  -3   3  -4  959.50   24.30
   3   3   4  966.90   25.50
   3   3   4  971.10   25.20
  -3   3  -4  945.91   24.70
   3   3   4  969.30   24.60
  -3   3  -4  972.30   24.70
  -3   3  -4  948.81   24.30
   3   3   4  943.61   24.30
  -3   3  -4  983.50   25.30
   3   3   4  898.51   24.20
  -3   3  -4  968.40   24.20
  -4  -3  -4 1801.72   44.30
   4  -3   4 1725.23   44.20
  -4  -3  -4 1787.12   44.30
  -4  -3  -4 1776.52   44.80
  -4  -3  -4 1789.02   46.90
  -4  -3  -4 1751.32   44.90
  -4  -3  -4 1744.73   47.00
   4  -3   4 1827.82   46.00
  -4   3  -4 1744.53   44.50
   4   3   4 1721.43   44.50
   4   3   4 1765.92   44.60
  -4   3  -4 1826.82   45.20
   4   3   4 1731.13   44.60
  -4   3  -4 1854.31   44.70
  -4   3  -4 1828.22   45.20
  -4   3  -4 1776.52   44.60
   4   3   4 1782.12   45.00
   4   3   4 1721.43   46.10
  -4   3  -4 1773.42   45.80
   5  -3   4 2149.98   55.59
   5  -3   4 2152.38   53.59
   5  -3   4 2173.68   54.29
  -5  -3  -4 2204.18   54.29
  -5  -3  -4 2169.28   56.69
   5  -3   4 2087.99   53.49
  -5  -3  -4 2112.79   54.49
  -5  -3  -4 2111.49   53.29
  -5  -3  -4 2215.28   53.49
  -5   3  -4 2136.49   53.89
   5   3   4 2013.60   55.59
  -5   3  -4 2203.18   53.99
  -5   3  -4 2179.18   54.59
   5   3   4 2151.68   53.99
  -5   3  -4 2187.78   53.89
   5   3   4 2189.28   54.49
  -5   3  -4 2219.48   54.59
  -6  -3  -4  239.48    7.90
   6  -3   4  233.68    6.80
   6  -3   4  235.28    7.40
  -6  -3  -4  218.98   12.00
  -6  -3  -4  237.68    7.40
  -6   3  -4  245.98    8.10
  -6   3  -4  230.58    7.30
   6   3   4  232.38    7.60
  -6   3  -4  238.88    7.60
   6   3   4  227.18    9.80
  -6   3  -4  221.68    6.80
   7  -3   4    6.10    0.90
  -7  -3  -4    5.20    0.80
   7  -3   4    7.50    0.70
  -7  -3  -4    6.90    0.90
   7  -3   4    5.00    1.30
  -7  -3  -4    6.20    0.90
   7  -3   4    6.10    0.70
  -7   3  -4    5.90    0.70
  -7   3  -4    6.50    0.90
  -7   3  -4    7.90    1.00
  -7   3  -4    6.50    0.70
   7   3   4    7.20    0.90
   7   3   4    4.40    2.20
   7   3   4    5.90    0.70
  -8  -3  -4   83.89    3.10
   8  -3   4   90.39    2.50
   8  -3   4   84.19    3.00
  -8  -3  -4   86.19    3.00
  -8   3  -4   80.59    3.10
  -8   3  -4   87.29    3.10
   8   3   4   81.09    3.10
   8   3   4   77.39    2.50
 -11  -4   4    0.10    0.20
  10  -4  -4   25.60    1.40
 -10  -4   4   23.60    1.10
 -10  -4   4   22.70    1.20
 -10  -4   4   22.70    1.10
  10  -4  -4   24.00    1.30
 -10  -4   4   24.10    1.40
  10   4  -4   21.60    1.80
  10   4  -4   24.40    1.40
 -10   4   4   21.50    1.20
  -9  -4   4    5.60    0.70
   9  -4  -4    4.00    0.80
   9  -4  -4    5.50    0.50
  -9  -4   4    6.90    0.70
  -9  -4   4    5.30    0.80
  -9  -4   4    4.90    0.70
   9  -4  -4    6.30    0.80
  -9   4   4    5.20    0.80
   9   4  -4    4.90    0.80
  -9   4   4    5.60    0.80
   9   4  -4    5.50    0.80
   9   4  -4    4.90    0.80
   9   4  -4    4.30    1.00
   9   4  -4    5.60    0.70
  -8  -4   4   16.40    1.10
   8  -4  -4   14.80    1.30
  -8  -4   4   17.00    1.40
   8   4  -4   15.90    1.30
   8   4  -4   15.10    1.40
   8   4  -4   13.30    1.30
  -8   4   4   16.20    1.30
   8   4  -4   15.40    1.60
   8   4  -4   19.10    1.40
   8   4  -4   17.60    1.30
   8   4  -4   14.10    2.10
  -8   4   4   14.10    1.00
  -8   4   4   13.70    1.50
   7  -4  -4   47.50    3.10
  -7  -4   4   44.50    3.10
   7  -4  -4   42.30    2.00
   7  -4  -4   46.30    2.00
  -7  -4   4   45.40    1.90
   7  -4  -4   47.70    2.00
  -7  -4   4   46.20    2.00
   7   4  -4   44.70    2.90
  -7   4   4   47.90    2.30
   7   4  -4   46.60    2.30
   7   4  -4   46.30    2.20
   7   4  -4   47.60    2.40
   7   4  -4   48.00    2.60
  -7   4   4   47.80    2.00
   7   4  -4   47.00    2.60
   7   4  -4   45.50    2.10
  -7   4   4   45.00    2.00
   6  -4  -4  133.69    4.80
   6  -4  -4  143.59    4.50
   6  -4  -4  149.29    5.90
   6  -4  -4  142.39    5.00
  -6  -4   4  136.89    4.30
   6  -4  -4  137.19    4.60
   6   4  -4  150.58    4.90
   6   4  -4  154.08    6.60
   6   4  -4  138.49    4.70
   6   4  -4  145.69    4.90
  -6   4   4  152.48    5.20
   6   4  -4  156.28    5.00
  -6   4   4  144.69    5.10
   6   4  -4  134.19    5.10
   6   4  -4  154.98    5.60
   6   4  -4  140.39    4.90
  -6   4   4  138.49    4.50
   6   4  -4  145.39    5.60
  -5  -4   4   10.20    1.20
   5  -4  -4   10.40    0.90
   5  -4  -4   11.90    1.80
   5  -4  -4    9.40    1.10
   5  -4  -4   11.50    0.90
   5  -4  -4   10.40    1.90
   5   4  -4   11.40    1.20
   5   4  -4   12.20    1.00
   5   4  -4   11.80    1.00
  -5   4   4   11.50    1.20
   5   4  -4    9.40    1.00
   5   4  -4   11.80    1.00
   5   4  -4   10.30    1.10
  -5   4   4   10.40    0.90
  -5   4   4   11.00    1.20
   5   4  -4    8.50    1.20
  -5   4   4   11.60    0.90
   5   4  -4   10.50    1.00
   4  -4  -4  185.38    7.40
   4  -4  -4  179.78    6.10
   4  -4  -4  184.98    5.50
   4  -4  -4  182.88    5.50
   4   4  -4  181.38    5.70
   4   4  -4  187.08    6.00
  -4   4   4  177.58    5.40
  -4   4   4  177.78    5.40
  -4   4   4  186.88    6.20
   4   4  -4  194.28    5.90
   4   4  -4  178.18    6.90
   4   4  -4  187.78    5.50
   4   4  -4  176.68    5.60
  -4   4   4  187.68    6.00
   4   4  -4  189.08    6.20
   4   4  -4  181.38    5.50
   3  -4  -4  505.05   13.20
   3  -4  -4  471.55   15.30
   3  -4  -4  511.15   14.00
   3   4  -4  490.45   13.70
   3   4  -4  495.75   13.20
   3   4  -4  499.75   13.40
   3   4  -4  506.55   13.80
   3   4  -4  501.65   13.50
  -3   4   4  497.65   13.60
  -3   4   4  498.75   13.20
   3   4  -4  492.35   13.10
   3   4  -4  508.15   13.40
  -3   4   4  507.45   13.90
  -3   4   4  506.65   13.70
  -3   4   4  518.35   14.40
   3   4  -4  508.25   14.70
   2  -4  -4  266.07    9.40
   2  -4  -4  262.37    7.40
   2   4  -4  269.77    8.20
   2   4  -4  255.87    7.60
   2   4  -4  272.47    8.60
  -2   4   4  275.07    8.40
  -2   4   4  264.77    7.80
   2   4  -4  264.17    7.60
   2   4  -4  250.97    7.50
   2   4  -4  267.57    7.90
   1  -4  -4  471.75   14.30
   1  -4  -4  438.56   12.00
   1  -4  -4  440.76   12.10
   1   4  -4  456.15   12.60
  -1   4   4  475.05   12.50
   1   4  -4  435.06   12.10
   1   4  -4  454.95   12.20
   1   4  -4  456.85   12.70
  -1   4   4  458.85   13.00
   1   4  -4  441.46   12.20
   0  -4  -4    1.50    0.60
   0  -4  -4    0.40    0.30
   0   4  -4    0.90    0.30
   0   4  -4    0.60    0.30
   0   4   4    0.40    0.40
   0   4   4    0.10    0.20
   0   4   4    0.40    0.30
   0   4   4   -0.30    0.40
  -1  -4  -4  438.36   12.70
  -1   4  -4  439.46   12.30
   1   4   4  441.26   12.10
  -1   4  -4  424.26   12.10
   1   4   4  444.26   12.10
  -1   4  -4  433.06   12.00
   1   4   4  426.36   12.00
  -1   4  -4  424.56   11.90
   1   4   4  443.56   12.80
  -1   4  -4  422.06   11.60
  -2  -4  -4    3.20    1.20
   2  -4   4    3.00    0.80
  -2  -4  -4    4.10    0.60
  -2  -4  -4    2.80    0.90
  -2  -4  -4    3.80    0.70
   2   4   4    3.20    0.70
   2   4   4    2.70    0.60
  -2   4  -4    4.70    0.80
   2   4   4    3.10    0.80
  -2   4  -4    3.50    0.80
   2   4   4    3.90    0.90
   2   4   4    2.70    0.50
  -2   4  -4    3.90    0.80
  -2   4  -4    4.60    0.70
   2   4   4    2.50    0.60
  -2   4  -4    4.10    0.80
   2   4   4    4.30    0.90
  -2   4  -4    3.80    0.60
  -2   4  -4    2.80    0.60
  -3  -4  -4  405.26   11.50
  -3  -4  -4  425.26   11.40
   3  -4   4  408.26   11.10
   3  -4   4  415.76   12.60
  -3  -4  -4  415.06   11.30
  -3  -4  -4  421.56   13.30
  -3  -4  -4  423.66   14.40
  -3   4  -4  407.56   11.80
   3   4   4  414.66   12.40
  -3   4  -4  401.56   11.20
  -3   4  -4  415.06   11.50
   3   4   4  416.76   12.90
   3   4   4  417.56   11.70
  -3   4  -4  423.36   12.00
  -3   4  -4  422.06   11.40
   3   4   4  414.76   11.60
   3   4   4  401.36   11.90
   3   4   4  424.96   11.60
   3   4   4  414.26   12.30
  -4  -4  -4  280.97    8.50
   4  -4   4  291.47    8.10
  -4  -4  -4  287.47    8.30
  -4  -4  -4  286.57    8.60
   4  -4   4  291.17    9.70
  -4  -4  -4  286.17   11.60
  -4  -4  -4  280.07   10.40
  -4   4  -4  290.37    8.90
   4   4   4  301.97   10.30
   4   4   4  286.07    8.60
   4   4   4  298.77    8.50
  -4   4  -4  298.27    8.90
  -4   4  -4  264.57    8.40
   4   4   4  294.67    9.30
   4   4   4  290.37    9.90
  -4   4  -4  295.57    8.60
  -4   4  -4  293.77    8.50
   4   4   4  287.97    8.50
  -5  -4  -4   57.89    4.00
   5  -4   4   59.89    2.40
   5  -4   4   60.69    2.90
  -5  -4  -4   61.69    2.40
   5  -4   4   62.09    3.60
  -5  -4  -4   60.59    2.40
  -5  -4  -4   61.79    2.80
  -5  -4  -4   63.69    2.80
   5  -4   4   60.39    2.40
   5   4   4   63.09    2.70
  -5   4  -4   61.09    2.90
   5   4   4   58.89    3.00
   5   4   4   57.19    2.50
  -5   4  -4   62.69    3.00
  -5   4  -4   60.89    2.70
   5   4   4   59.79    3.70
  -5   4  -4   61.99    2.60
   5   4   4   59.99    2.60
  -6  -4  -4   25.00    1.20
  -6  -4  -4   24.20    1.60
   6  -4   4   23.70    1.30
   6  -4   4   24.80    1.80
   6  -4   4   21.80    2.10
   6  -4   4   24.30    1.40
  -6  -4  -4   22.70    1.60
  -6   4  -4   25.10    1.70
  -6   4  -4   24.70    1.70
   6   4   4   22.50    1.70
  -6   4  -4   23.00    1.40
  -6   4  -4   24.90    1.50
   6   4   4   20.50    2.20
   6   4   4   25.10    1.40
  -7  -4  -4   21.90    1.40
   7  -4   4   23.30    1.20
   7  -4   4   23.10    1.10
  -7  -4  -4   22.10    1.50
  -7  -4  -4   20.80    1.40
   7  -4   4   22.00    1.50
  -7   4  -4   22.90    2.00
   7   4   4   22.80    1.50
  -7   4  -4   22.30    1.50
  -7   4  -4   22.30    1.20
   7   4   4   21.50    1.10
  -7   4  -4   22.90    1.20
  -8  -4  -4    7.60    0.70
   8  -4   4    7.70    0.50
   8   4   4    7.10    0.80
  -8   4  -4    7.00    0.70
 -10  -5   4    7.80    0.60
 -10  -5   4   11.30    0.90
  10   5  -4   11.10    1.20
  10   5  -4    9.50    0.60
  10   5  -4   10.70    0.80
   9  -5  -4   52.09    2.30
   9  -5  -4   50.49    1.70
  -9  -5   4   54.39    2.10
  -9  -5   4   49.20    2.30
   9  -5  -4   53.19    2.30
   9   5  -4   51.69    2.30
  -9   5   4   52.99    1.90
   9   5  -4   48.40    2.40
   9   5  -4   51.89    2.80
   8  -5  -4    3.90    0.50
   8  -5  -4    4.00    0.80
  -8  -5   4    2.60    0.70
   8  -5  -4    3.90    0.50
  -8  -5   4    3.80    0.70
   8  -5  -4    3.60    1.20
  -8  -5   4    4.50    0.60
   8   5  -4    4.70    0.70
   8   5  -4    3.40    0.70
   8   5  -4    5.80    1.00
   8   5  -4    4.10    0.80
  -8   5   4    5.60    0.60
   8   5  -4    3.80    0.80
  -8   5   4    4.80    0.60
  -7  -5   4  164.98    5.10
   7  -5  -4  164.68    6.70
   7  -5  -4  171.58    5.10
   7  -5  -4  171.38    5.10
  -7  -5   4  169.88    7.00
   7   5  -4  167.58    5.30
   7   5  -4  160.88    5.30
   7   5  -4  173.58    6.00
  -7   5   4  162.78    5.20
   7   5  -4  164.98    5.50
   7   5  -4  168.08    5.70
   7   5  -4  162.58    6.90
   7   5  -4  164.68    5.90
   6  -5  -4  134.29    4.60
   6  -5  -4  142.89    4.60
   6  -5  -4  144.79    4.60
  -6  -5   4  140.19    4.40
   6  -5  -4  150.68    6.20
  -6  -5   4  150.48    6.20
   6   5  -4  140.39    5.30
   6   5  -4  144.09    4.70
  -6   5   4  142.39    4.60
   6   5  -4  139.99    4.90
   6   5  -4  145.09    5.30
   6   5  -4  146.49    5.10
   6   5  -4  143.49    4.70
  -6   5   4  146.09    4.70
   6   5  -4  145.79    5.80
  -6   5   4  147.99    5.30
   5  -5  -4    3.00    0.70
   5  -5  -4    3.90    0.70
   5  -5  -4    2.30    1.90
  -5  -5   4    5.20    1.20
   5  -5  -4    3.60    0.80
   5   5  -4    4.60    1.00
   5   5  -4    6.20    0.80
  -5   5   4    4.80    0.80
   5   5  -4    4.20    0.90
   5   5  -4    3.50    0.70
  -5   5   4    4.20    0.90
   5   5  -4    4.60    0.90
   5   5  -4    4.90    0.90
   5   5  -4    5.20    1.10
  -5   5   4    5.90    0.70
  -5   5   4    4.40    0.70
   5   5  -4    5.10    0.70
   4  -5  -4   33.40    1.70
   4  -5  -4   32.50    3.30
   4  -5  -4   33.50    2.10
   4  -5  -4   29.70    1.80
   4   5  -4   32.90    1.70
   4   5  -4   31.80    1.70
  -4   5   4   35.00    2.20
   4   5  -4   32.10    1.90
   4   5  -4   31.30    1.90
  -4   5   4   33.00    1.70
   4   5  -4   31.60    1.80
   4   5  -4   37.10    1.80
  -4   5   4   32.80    2.00
   4   5  -4   31.50    2.20
   4   5  -4   34.50    2.10
   3  -5  -4   66.69    3.20
   3  -5  -4   65.99    2.60
   3  -5  -4   61.79    2.70
   3  -5  -4   62.79    4.30
  -3   5   4   64.09    2.80
   3   5  -4   65.09    2.50
   3   5  -4   62.69    3.10
   3   5  -4   67.09    2.80
   3   5  -4   64.89    2.90
  -3   5   4   62.89    2.50
  -3   5   4   66.59    3.10
  -3   5   4   67.39    3.50
   3   5  -4   67.09    2.90
   3   5  -4   61.29    2.70
   3   5  -4   63.59    2.70
   3   5  -4   63.59    2.50
   3   5  -4   68.49    2.70
  -3   5   4   65.99    2.60
  -3   5   4   64.99    3.00
   2  -5  -4  120.99    4.40
   2  -5  -4  131.89    4.30
   2  -5  -4  131.19    6.40
   2   5  -4  145.59    5.00
  -2   5   4  136.09    5.50
   2   5  -4  136.19    4.70
  -2   5   4  143.49    4.70
  -2   5   4  132.29    4.30
   2   5  -4  131.59    4.40
   2   5  -4  135.29    4.60
   2   5  -4  131.29    4.20
  -2   5   4  139.59    4.90
   2   5  -4  136.59    5.10
  -2   5   4  131.09    4.30
   2   5  -4  132.09    4.60
   2   5  -4  132.69    4.60
   2   5  -4  129.59    4.20
  -2   5   4  138.09    4.90
   1  -5  -4  757.72   21.00
   1  -5  -4  856.01   24.30
   1  -5  -4  830.52   21.00
   1   5  -4  788.12   21.20
  -1   5   4  831.02   21.40
   1   5  -4  820.92   20.90
   1   5  -4  807.42   21.10
   1   5  -4  786.52   21.80
  -1   5   4  824.62   21.60
   1   5  -4  768.52   20.70
  -1   5   4  823.72   21.70
   1   5  -4  869.61   21.10
  -1   5   4  805.22   21.00
  -1   5   4  840.42   22.50
   1   5  -4  769.42   21.10
   1   5  -4  800.92   21.20
  -1   5   4  823.72   20.90
   0  -5  -4  587.44   16.20
   0  -5  -4  613.64   18.90
   0  -5   4  608.64   16.80
   0  -5  -4  612.14   15.80
   0   5   4  613.64   15.90
   0   5   4  617.04   16.20
   0   5  -4  558.44   15.50
   0   5  -4  585.64   15.80
   0   5  -4  581.74   15.60
   0   5   4  616.44   16.40
   0   5  -4  596.34   16.30
   0   5  -4  573.54   16.00
   0   5   4  610.64   16.40
   0   5   4  583.64   15.50
   0   5   4  610.54   17.20
   0   5  -4  582.84   16.00
   0   5  -4  592.94   15.70
  -1  -5  -4   61.89    4.40
  -1  -5  -4   59.59    2.50
  -1  -5  -4   55.19    2.50
  -1   5  -4   57.69    2.70
  -1   5  -4   60.19    2.40
   1   5   4   62.79    2.90
   1   5   4   61.29    2.50
  -1   5  -4   60.59    2.70
   1   5   4   64.69    3.50
   1   5   4   60.69    2.80
   1   5   4   56.09    2.20
  -1   5  -4   56.79    2.80
  -1   5  -4   56.99    2.60
   1   5   4   62.09    2.90
   1   5   4   58.69    3.20
  -1   5  -4   56.99    2.50
  -2  -5  -4  267.37    7.80
   2  -5   4  266.07    8.90
  -2  -5  -4  256.47    7.70
  -2  -5  -4  263.67   10.90
  -2  -5  -4  250.17    7.70
  -2  -5  -4  271.67    9.30
  -2   5  -4  263.47    8.10
   2   5   4  277.37    7.90
  -2   5  -4  262.57    8.40
   2   5   4  266.67    8.90
   2   5   4  287.37    9.30
  -2   5  -4  254.37    7.90
  -2   5  -4  275.07    8.00
   2   5   4  264.17    8.20
   2   5   4  266.17    8.30
  -2   5  -4  263.87    7.90
  -3  -5  -4 2271.47   57.59
  -3  -5  -4 2276.67   61.89
  -3  -5  -4 2324.17   57.59
   3  -5   4 2252.27   59.09
  -3  -5  -4 2271.27   60.09
  -3  -5  -4 2326.87   57.59
   3  -5   4 2242.78   57.29
  -3   5  -4 2391.16   58.19
   3   5   4 2212.48   57.99
  -3   5  -4 2389.66   59.69
  -3   5  -4 2321.07   57.59
   3   5   4 2369.86   57.69
   3   5   4 2359.06   57.99
   3   5   4 2324.37   59.59
  -3   5  -4 2294.47   57.69
   3   5   4 2268.97   58.19
   3   5   4 2359.16   58.99
  -4  -5  -4    4.60    1.30
  -4  -5  -4    6.60    0.80
   4  -5   4    7.10    1.60
   4  -5   4    5.60    0.70
  -4  -5  -4    6.50    1.00
  -4  -5  -4    6.70    0.80
  -4   5  -4    5.90    0.90
  -4   5  -4    5.60    0.80
  -4   5  -4    6.90    0.90
   4   5   4    6.20    1.00
  -4   5  -4    6.40    1.00
   4   5   4    6.70    0.90
   4   5   4    6.60    0.80
   4   5   4    8.00    1.50
   5  -5   4    7.50    1.80
   5  -5   4   10.50    1.00
   5  -5   4    9.00    1.10
  -5  -5  -4   11.50    0.90
  -5  -5  -4   10.00    1.00
   5  -5   4    9.70    0.80
   5   5   4    9.30    1.10
  -5   5  -4   10.40    1.10
   5   5   4   10.20    1.00
  -5   5  -4    8.60    1.10
  -5   5  -4    9.70    1.00
   5   5   4    9.50    1.70
   5   5   4    8.90    0.90
   5   5   4   10.30    1.10
  -5   5  -4   10.20    1.00
   6  -5   4    0.00    0.20
  -6  -5  -4    0.00    0.20
  -6  -5  -4    0.20    0.20
   6  -5   4   -0.40    0.20
  -6   5  -4    0.00    0.50
  -6   5  -4    0.30    0.20
   6   5   4    0.40    0.20
   6   5   4    0.00    1.00
  -6   5  -4    0.00    0.20
  -6   5  -4    0.10    0.20
  -7  -5  -4  518.25   14.00
   7  -5   4  549.95   13.70
   7  -5   4  544.05   13.70
   7  -5   4  521.85   14.00
  -7  -5  -4  578.94   16.00
  -7   5  -4  551.64   14.60
  -7   5  -4  504.75   13.80
  -7   5  -4  548.25   14.20
   7   5   4  512.25   14.20
   9  -6  -4   14.00    0.90
  -9  -6   4   12.30    0.80
   9  -6  -4   12.40    1.40
  -9   6   4   12.90    0.70
   9   6  -4   12.20    0.80
   9   6  -4   13.80    1.10
   9   6  -4   12.80    0.90
   8  -6  -4    0.40    0.20
  -8  -6   4    0.50    0.40
  -8  -6   4    0.50    0.30
  -8  -6   4    0.90    0.30
   8  -6  -4    0.40    0.20
  -8   6   4    1.00    0.30
   8   6  -4    0.60    0.40
   8   6  -4    0.80    0.30
   8   6  -4    0.50    0.30
   8   6  -4    0.60    0.30
  -7  -6   4   86.49    3.00
  -7  -6   4   81.19    3.20
  -7  -6   4   85.29    3.00
   7  -6  -4   81.69    4.30
   7  -6  -4   83.99    2.90
   7  -6  -4   85.69    3.00
   7   6  -4   87.59    3.50
  -7   6   4   83.29    2.90
   7   6  -4   85.79    3.10
   7   6  -4   88.79    3.90
   7   6  -4   86.89    3.60
   7   6  -4   83.49    3.30
  -7   6   4   84.29    3.00
   7   6  -4   81.49    3.10
   6  -6  -4  192.08    7.40
   6  -6  -4  184.28    5.50
   6  -6  -4  188.48    5.70
  -6  -6   4  181.28    7.40
   6  -6  -4  194.78    5.70
  -6  -6   4  190.38    5.60
  -6   6   4  189.58    6.40
   6   6  -4  186.58    6.00
   6   6  -4  179.38    6.10
   6   6  -4  182.48    5.70
  -6   6   4  189.38    5.70
   6   6  -4  193.48    5.90
   6   6  -4  184.78    6.50
   6   6  -4  195.28    6.50
  -6   6   4  180.98    5.70
   6   6  -4  178.48    6.90
   5  -6  -4  117.69    4.00
   5  -6  -4  110.29    4.30
  -5  -6   4  116.69    5.30
   5  -6  -4  112.09    4.00
   5  -6  -4  120.69    4.10
   5   6  -4  118.29    4.10
   5   6  -4  119.89    4.70
  -5   6   4  120.29    4.80
  -5   6   4  113.59    4.00
  -5   6   4  119.99    4.70
   5   6  -4  124.29    4.70
   5   6  -4  118.69    4.00
   5   6  -4  124.29    4.50
   5   6  -4  111.39    4.30
   5   6  -4  119.99    5.40
  -5   6   4  118.69    4.00
   4  -6  -4  370.76   11.00
   4  -6  -4  353.96   10.20
   4  -6  -4  371.76   10.30
   4  -6  -4  350.66   13.40
  -4  -6   4  350.16   11.50
   4   6  -4  367.76   10.20
   4   6  -4  370.76   10.90
   4   6  -4  376.96   10.90
   4   6  -4  373.26   11.60
  -4   6   4  372.86   10.20
  -4   6   4  370.06   11.00
  -4   6   4  378.16   11.20
   4   6  -4  366.76   10.70
  -4   6   4  374.86   10.30
   4   6  -4  365.76   10.60
   4   6  -4  372.36   10.30
   4   6  -4  348.37   10.00
   3  -6  -4  396.16   14.40
   3  -6  -4  392.76   11.20
   3  -6  -4  410.56   11.20
  -3  -6   4  391.56   12.20
   3  -6  -4  405.36   12.10
   3   6  -4  384.56   10.80
  -3   6   4  418.36   12.10
  -3   6   4  408.06   12.90
   3   6  -4  395.16   12.30
   3   6  -4  425.66   12.00
   3   6  -4  391.06   11.40
  -3   6   4  409.26   11.10
  -3   6   4  413.96   12.10
  -3   6   4  407.46   11.10
   3   6  -4  399.66   11.50
   3   6  -4  384.26   11.00
   3   6  -4  407.26   11.10
   3   6  -4  396.86   11.60
   2  -6  -4   53.69    2.40
  -2  -6   4   49.80    3.70
  -2  -6   4   52.29    2.90
   2  -6  -4   52.29    2.50
   2  -6  -4   55.29    4.50
   2   6  -4   51.99    2.50
  -2   6   4   52.39    2.20
   2   6  -4   52.09    2.60
  -2   6   4   49.20    3.20
   2   6  -4   51.59    2.50
   2   6  -4   52.59    2.30
   2   6  -4   46.60    2.20
  -2   6   4   53.49    2.80
  -2   6   4   56.39    2.40
  -2   6   4   51.49    2.70
   2   6  -4   48.90    2.10
  -2   6   4   52.99    2.60
   2   6  -4   51.29    2.50
   1  -6  -4  216.28    6.50
   1  -6  -4  210.88    6.50
  -1  -6   4  210.48    8.20
   1  -6  -4  205.48    9.30
   1   6  -4  212.68    6.70
   1   6  -4  198.38    6.30
   1   6  -4  237.98    6.80
  -1   6   4  214.18    6.50
   1   6  -4  185.58    8.30
  -1   6   4  211.78    7.90
   1   6  -4  210.98    6.60
  -1   6   4  220.18    6.30
   1   6  -4  190.98    6.00
   1   6  -4  204.18    6.50
  -1   6   4  225.18    7.20
   1   6  -4  201.08    6.40
  -1   6   4  219.58    7.00
   0  -6  -4    8.70    1.10
   0  -6  -4    7.60    2.70
   0  -6  -4    7.30    0.90
   0   6   4    4.70    1.20
   0   6   4    6.60    0.90
   0   6   4    6.80    0.70
   0   6  -4    6.90    1.10
   0   6  -4    3.60    1.30
   0   6  -4    7.40    0.80
   0   6  -4    6.80    1.00
   0   6   4    7.30    1.10
   0   6   4    6.80    1.00
   0   6   4    6.60    1.10
   0   6  -4    7.50    0.80
  -1  -6  -4  279.67    8.30
  -1  -6  -4  292.57    8.40
  -1  -6  -4  274.57   11.60
   1   6   4  291.47    8.30
   1   6   4  282.67    9.00
   1   6   4  292.77    9.00
   1   6   4  287.77    9.90
   1   6   4  285.77    7.90
  -1   6  -4  294.87    8.20
  -1   6  -4  275.47    9.30
   1   6   4  289.37    8.70
  -1   6  -4  278.37    8.40
  -1   6  -4  276.17    8.30
   2  -6   4   10.00    1.70
  -2  -6  -4   13.60    1.20
  -2  -6  -4   12.50    1.10
   2   6   4   15.70    1.20
  -2   6  -4   14.60    1.30
   2   6   4   11.80    1.70
   2   6   4   13.20    1.40
   2   6   4   13.20    1.30
   2   6   4   13.80    1.30
  -2   6  -4   13.30    1.10
  -2   6  -4   12.50    1.10
  -2   6  -4   11.80    1.20
  -3  -6  -4  982.30   24.80
  -3  -6  -4  994.20   24.80
   3  -6   4  923.01   24.80
   3   6   4  968.40   25.00
   3   6   4  968.20   25.40
   3   6   4  952.40   25.10
  -3   6  -4  956.40   24.70
  -3   6  -4  944.91   24.80
  -3   6  -4  945.81   26.00
   3   6   4  915.91   26.60
   3   6   4  982.60   26.40
  -4  -6  -4   91.39    3.20
   4  -6   4   79.89    4.20
   4  -6   4   88.79    3.10
  -4  -6  -4   85.39    3.20
  -4  -6  -4   88.39    3.20
  -4   6  -4   87.89    3.20
  -4   6  -4   85.09    3.30
   4   6   4   90.29    3.40
   4   6   4   87.59    3.70
   4   6   4   84.09    3.40
  -4   6  -4   85.99    3.40
   4   6   4   86.99    3.20
   4   6   4   81.19    4.40
   5  -6   4   52.29    2.00
   5  -6   4   50.89    2.00
  -5  -6  -4   49.90    2.00
  -5  -6  -4   49.70    2.00
   5  -6   4   50.09    2.60
  -5  -6  -4   52.19    2.00
   5   6   4   49.30    2.20
  -5   6  -4   51.09    2.10
   5   6   4   48.60    2.40
   5   6   4   48.90    2.40
  -5   6  -4   50.69    2.20
   5   6   4   51.39    2.10
  -6  -6  -4  228.88    6.70
   6  -6   4  202.98    6.10
   6  -6   4  220.58    5.90
  -6  -6  -4  207.78    5.60
  -6  -6  -4  219.58    5.90
  -6   6  -4  206.68    6.10
   6   6   4  211.58    6.40
  -6   6  -4  205.38    5.90
   6   6   4  199.88    5.70
  -6   6  -4  214.98    6.10
   8  -7  -4   15.10    0.90
  -8  -7   4   15.60    0.90
   8  -7  -4   14.90    1.00
   8   7  -4   18.90    1.40
   8   7  -4   16.00    1.10
  -8   7   4   15.00    0.80
   8   7  -4   14.90    1.10
   7  -7  -4    6.10    0.60
  -7  -7   4    6.80    0.70
   7  -7  -4    6.40    0.60
  -7   7   4    6.60    0.60
   7   7  -4    7.50    1.00
   7   7  -4    6.70    0.70
   7   7  -4    7.70    0.80
   7   7  -4    6.70    0.90
  -7   7   4    7.00    0.60
  -6  -7   4    9.80    1.00
   6  -7  -4   13.30    0.90
   6  -7  -4   12.90    0.90
   6   7  -4   12.60    1.20
   6   7  -4   12.00    1.00
  -6   7   4   11.60    0.90
  -6   7   4   11.90    1.10
   6   7  -4   12.80    1.20
   6   7  -4   11.50    0.90
   6   7  -4   12.20    1.20
  -6   7   4   11.50    0.90
   6   7  -4   12.40    1.10
   5  -7  -4  161.78    5.00
   5  -7  -4  165.38    6.60
   5  -7  -4  159.38    4.90
   5  -7  -4  158.78    5.00
   5   7  -4  160.68    5.20
   5   7  -4  157.68    5.20
   5   7  -4  155.88    4.80
   5   7  -4  159.48    5.50
  -5   7   4  158.38    5.70
  -5   7   4  157.28    5.00
  -5   7   4  158.88    5.00
   5   7  -4  160.08    5.50
   4  -7  -4   65.29    2.60
   4  -7  -4   66.09    2.70
   4  -7  -4   63.29    3.30
   4   7  -4   60.89    2.40
   4   7  -4   68.49    2.80
  -4   7   4   66.69    3.10
   4   7  -4   65.69    3.00
   4   7  -4   67.99    3.00
  -4   7   4   66.49    3.30
   4   7  -4   62.29    3.10
  -4   7   4   67.99    2.70
  -4   7   4   69.19    2.70
   4   7  -4   65.59    3.20
   4   7  -4   62.39    3.70
   3  -7  -4    5.70    0.80
   3  -7  -4    9.00    1.20
   3  -7  -4    7.60    1.00
  -3   7   4    7.60    0.90
   3   7  -4    7.40    1.10
  -3   7   4    7.90    1.30
   3   7  -4    5.50    0.90
   3   7  -4    6.30    1.00
  -3   7   4    8.10    1.20
   3   7  -4    6.60    1.00
   3   7  -4    6.80    1.20
  -3   7   4    6.90    1.60
   3   7  -4    5.70    0.80
   3   7  -4    4.40    1.20
  -3   7   4    7.30    1.00
   2  -7  -4  178.88    6.60
   2  -7  -4  183.58    5.80
   2  -7  -4  183.28    5.80
   2   7  -4  188.88    6.00
   2   7  -4  174.08    7.70
   2   7  -4  191.38    6.20
   2   7  -4  181.68    6.00
  -2   7   4  184.18    7.30
  -2   7   4  188.98    5.80
  -2   7   4  185.88    6.50
  -2   7   4  184.68    6.10
  -2   7   4  188.28    5.70
   2   7  -4  181.58    6.10
  -2   7   4  175.88    6.30
   1  -7  -4    9.30    1.00
   1  -7  -4   10.10    1.00
   1  -7  -4   10.00    1.40
   1   7  -4   12.30    1.50
   1   7  -4   12.10    1.20
  -1   7   4    9.50    1.30
   1   7  -4   10.20    1.30
  -1   7   4    9.50    1.60
  -1   7   4   11.20    1.30
  -1   7   4   10.10    1.10
  -1   7   4   10.70    1.00
  -1   7   4   11.20    0.90
   0  -7  -4    0.50    0.30
   0   7   4    0.70    0.40
   0   7   4    0.10    0.30
   0   7   4    0.20    0.20
   0   7  -4    0.40    0.40
   0   7   4    0.10    0.30
   0   7  -4    0.00    0.40
   0   7   4    0.20    0.20
   0   7   4    0.20    0.60
   0   7  -4   -0.20    0.30
  -1  -7  -4 1447.56   35.80
   1  -7   4 1422.96   37.40
  -1  -7  -4 1370.76   35.70
  -1   7  -4 1408.36   36.10
   1   7   4 1460.55   35.80
   1   7   4 1439.36   36.60
  -1   7  -4 1409.06   35.60
   1   7   4 1385.36   36.50
   1   7   4 1394.66   37.90
  -1   7  -4 1390.16   35.70
   1   7   4 1403.46   36.20
  -2  -7  -4 1021.80   26.50
   2  -7   4 1003.90   28.00
  -2  -7  -4 1071.79   26.60
  -2   7  -4 1032.00   26.80
   2   7   4 1029.80   26.90
   2   7   4 1074.79   26.50
  -2   7  -4 1022.20   26.50
  -2   7  -4 1033.10   26.40
   2   7   4 1019.20   28.60
   2   7   4  999.00   27.10
   2   7   4 1070.29   27.30
  -3  -7  -4   37.00    1.70
   3  -7   4   32.10    1.70
  -3  -7  -4   35.40    1.80
   3   7   4   35.10    2.00
   3   7   4   35.90    2.10
   3   7   4   38.60    4.00
  -3   7  -4   37.10    1.70
  -3   7  -4   38.30    1.90
   3   7   4   35.10    1.90
   3   7   4   35.10    1.70
  -4  -7  -4    8.50    0.70
  -4  -7  -4    9.10    0.80
  -4   7  -4    8.80    0.80
  -4   7  -4    8.20    0.80
   4   7   4    7.90    0.90
   4   7   4    8.70    0.90
   4   7   4    8.50    0.90
   4   7   4    8.80    0.70
  -5  -7  -4   -0.20    0.40
  -5  -7  -4    0.20    0.30
  -5  -7  -4    0.20    0.20
  -5  -7  -4    0.30    0.10
   5  -7   4   -0.50    0.20
   5  -7   4    0.00    0.20
   5   7   4    0.10    0.20
   5   7   4    0.10    0.20
   5   7   4   -0.50    0.20
  -5   7  -4    0.30    0.20
  -5   7  -4    0.00    0.10
   5   7   4   -0.10    0.30
   7  -8  -4    1.50    0.30
   7  -8  -4    1.30    0.30
   7   8  -4    2.10    0.40
  -7   8   4    1.50    0.30
   7   8  -4    2.10    0.40
   6  -8  -4    1.00    0.20
   6  -8  -4    0.50    0.20
  -6  -8   4    1.00    0.30
  -6   8   4    0.50    0.20
  -6   8   4    0.50    0.20
   6   8  -4    0.80    0.40
   6   8  -4    0.30    0.20
   5  -8  -4  658.33   16.20
  -5  -8   4  599.84   16.30
   5  -8  -4  650.03   16.20
   5   8  -4  629.34   16.60
   5   8  -4  619.94   16.40
   5   8  -4  631.24   16.70
   5   8  -4  642.64   17.10
  -5   8   4  625.44   16.20
  -5   8   4  630.54   16.30
  -5   8   4  624.14   16.80
   4  -8  -4   92.89    3.10
   4  -8  -4   90.99    3.10
   4  -8  -4   92.39    3.10
  -4   8   4   96.39    3.10
  -4   8   4   90.49    3.60
   4   8  -4   90.79    3.30
  -4   8   4   86.49    3.50
  -4   8   4   88.89    3.10
   4   8  -4   90.29    4.10
   4   8  -4   91.79    3.70
   3  -8  -4  181.08    5.60
   3  -8  -4  188.88    6.10
   3  -8  -4  190.88    5.80
   3   8  -4  189.48    5.70
  -3   8   4  195.48    6.30
  -3   8   4  190.68    5.70
   3   8  -4  184.48    5.80
  -3   8   4  198.08    5.70
   3   8  -4  203.78    7.50
   3   8  -4  204.28    6.50
  -3   8   4  191.28    6.40
   3   8  -4  190.38    6.10
   2  -8  -4   35.60    1.70
   2  -8  -4   35.30    2.10
   2  -8  -4   35.10    1.70
   2   8  -4   35.10    2.40
  -2   8   4   39.30    2.20
   2   8  -4   38.50    2.00
   2   8  -4   31.90    2.10
  -2   8   4   37.10    3.00
   2   8  -4   34.50    1.90
  -2   8   4   38.00    1.80
  -2   8   4   38.80    2.20
  -2   8   4   38.10    1.60
   1  -8  -4  217.98    6.50
   1  -8  -4  219.78    6.50
   1  -8  -4  211.98    7.30
   1   8  -4  210.58    6.00
  -1   8   4  212.88    7.00
  -1   8   4  245.58    9.70
  -1   8   4  223.88    6.20
  -1   8   4  219.58    6.50
   1   8  -4  211.28    6.50
   1   8  -4  223.78    7.70
  -1   8   4  217.58    7.00
   0  -8  -4    2.50    0.60
   0  -8  -4    4.10    0.60
   0  -8  -4    4.30    0.90
   0  -8  -4    3.90    0.60
   0   8  -4    1.90    0.40
   0   8   4    3.50    0.80
   0   8   4    2.10    0.50
   0   8   4    3.50    0.50
   0   8   4    1.60    0.60
   0   8   4    2.80    1.10
   0   8   4    1.30    0.40
  -1  -8  -4  191.38    5.60
  -1  -8  -4  184.18    5.50
  -1  -8  -4  183.18    5.90
   1   8   4  187.18    6.10
  -1   8  -4  185.88    5.40
   1   8   4  190.98    5.60
  -1   8  -4  179.48    5.60
   1   8   4  184.18    5.80
  -1   8  -4  184.88    6.60
   1   8   4  178.08    6.00
  -2  -8  -4  222.78    7.00
  -2  -8  -4  236.68    6.50
   2   8   4  232.58    6.90
   2   8   4  227.48    6.40
  -2   8  -4  233.18    6.40
  -2   8  -4  225.48    6.50
   2   8   4  219.38    6.80
  -3  -8  -4    3.30    0.60
  -3  -8  -4    3.30    0.50
  -3  -8  -4    3.20    0.50
  -3   8  -4    3.00    0.50
   3   8   4    3.30    0.70
   3   8   4    3.40    0.50
  -3   8  -4    3.10    0.40
   3   8   4    2.80    0.60
   3   8   4    2.80    0.50
  -4  -8  -4    9.00    1.00
  -4  -8  -4    8.40    0.60
  -4  -8  -4    6.50    0.80
  -4   8  -4    9.10    0.60
   4   8   4    7.10    0.60
   4  -9  -4  133.59    3.60
   4  -9  -4  126.79    3.80
  -4   9   4  127.29    3.60
  -4   9   4  118.99    3.80
  -4   9   4  128.79    4.00
   3  -9  -4    6.40    0.60
   3  -9  -4    6.60    0.90
  -3   9   4    6.20    0.70
  -3   9   4    5.60    0.50
  -3   9   4    6.80    0.60
  -3   9   4    6.70    0.70
   2  -9  -4  105.09    3.20
   2  -9  -4  105.59    3.20
  -2   9   4  104.19    3.60
  -2   9   4  102.79    3.60
  -2   9   4   98.39    3.00
  -2   9   4  106.79    3.20
   1  -9  -4   95.19    3.00
   1  -9  -4   95.89    3.00
  -1   9   4   95.89    3.40
  -1   9   4   93.59    3.40
  -1   9   4   97.49    3.00
   0  -9  -4  699.03   17.30
   0  -9  -4  650.03   17.80
   0  -9  -4  669.63   17.30
   0   9   4  696.03   17.80
   0   9   4  692.03   18.20
   0   9   4  680.63   17.80
  -1  -9  -4   46.60    2.30
  -1  -9  -4   46.10    1.70
  -1  -9  -4   45.30    2.00
   1   9   4   45.90    1.90
   1   9   4   44.30    1.90
  12   0  -5    0.20    0.20
 -12   0   5    0.20    0.20
 -11   0   5   -0.20    0.10
  11   0  -5   -0.10    0.20
  10   0  -5   -0.60    0.40
  10   0  -5   -0.50    0.30
 -10   0   5    0.50    0.30
  10   0  -5    0.00    0.20
  -9   0   5    0.40    0.20
   9   0  -5   -0.10    0.40
   9   0  -5    1.60    0.50
   9   0  -5    0.30    0.30
   9   0  -5    0.40    0.90
  -9   0   5   -0.10    0.30
  -9   0   5    0.20    0.30
   9   0  -5    0.00    0.20
   8   0  -5   -0.50    0.70
   8   0  -5    0.30    0.40
   8   0  -5   -0.30    0.30
   8   0  -5   -0.10    0.30
  -8   0   5    0.10    0.20
  -8   0   5   -1.50    0.70
   8   0  -5    0.30    0.30
  -8   0   5    0.20    0.20
   8   0  -5   -0.20    1.10
   8   0  -5    0.00    0.20
  -7   0   5    0.30    0.20
  -7   0   5    1.20    0.50
   7   0  -5    0.00    0.30
  -7   0   5    0.10    0.20
   7   0  -5    1.40    0.80
   7   0  -5    0.30    0.40
   7   0  -5    0.40    0.40
   7   0  -5    0.20    0.20
   7   0  -5    0.10    0.40
   7   0  -5    0.70    0.60
   6   0  -5    0.30    0.30
  -6   0   5    2.30    0.40
   6   0  -5    0.40    0.30
   6   0  -5    1.20    0.40
  -6   0   5    0.80    0.40
   5   0  -5    0.10    0.40
   5   0  -5    0.50    0.30
   5   0  -5    0.10    0.30
  -5   0   5   -0.20    0.10
   5   0  -5   -0.20    0.60
   4   0  -5   -0.50    0.20
   4   0  -5   -0.30    0.30
   4   0  -5    0.00    0.20
   4   0  -5    0.60    0.30
   4   0  -5    0.00    0.60
   3   0  -5    0.10    0.20
   3   0  -5   -0.20    0.20
   2   0  -5    0.00    0.30
   2   0  -5   -0.10    0.20
   1   0  -5    0.20    0.20
   1   0  -5   -0.10    0.30
  -1   0  -5    0.30    0.40
  -1   0  -5    0.00    0.30
   1   0   5   -0.10    0.20
   1   0   5    0.00    0.40
  -1   0  -5    0.30    0.40
  -2   0  -5    0.40    0.30
   2   0   5   -0.20    0.30
  -2   0  -5    0.10    0.30
  -2   0  -5    0.10    0.50
   2   0   5    0.30    0.20
  -3   0  -5    0.80    0.30
  -3   0  -5    0.90    0.30
   3   0   5    0.10    0.20
  -3   0  -5    0.00    0.40
  -3   0  -5    0.50    0.40
  -3   0  -5   -0.20    0.30
   3   0   5   -0.10    0.20
   3   0   5    0.30    0.40
   3   0   5    0.20    0.30
  -4   0  -5    0.30    0.40
   4   0   5    0.40    0.30
   4   0   5    1.00    0.60
  -4   0  -5    0.20    0.60
  -4   0  -5    1.00    0.40
  -5   0  -5    0.30    0.90
  -5   0  -5   -0.10    0.30
   5   0   5   -0.50    0.40
   5   0   5    0.30    0.30
  -5   0  -5    0.90    0.50
  -5   0  -5    0.40    0.40
  -5   0  -5   -0.50    0.30
   5   0   5    0.20    0.30
  -6   0  -5   -0.10    0.30
  -6   0  -5    0.00    0.30
  -6   0  -5   -0.70    1.00
  -6   0  -5    0.20    0.30
   6   0   5    0.10    0.20
   6   0   5    0.00    0.20
   6   0   5    0.00    0.70
   7   0   5   -0.90    1.00
   8   0   5   -0.10    0.20
   8   0   5    0.50    0.30
  -8   0  -5    0.10    0.20
  -8   0  -5   -0.20    0.20
 -12  -1   5   83.69    2.70
 -12   1   5   84.19    2.70
  12   1  -5   82.49    2.60
  11  -1  -5   18.30    1.20
 -11  -1   5   16.40    1.40
 -11  -1   5   16.60    1.20
 -11   1   5   16.60    1.10
 -11   1   5   15.80    1.20
  11   1  -5   15.60    1.20
 -10  -1   5   78.49    2.40
  10  -1  -5   77.39    3.10
 -10  -1   5   78.69    3.20
  10  -1  -5   77.09    3.00
  10   1  -5   75.79    3.00
 -10   1   5   76.49    3.10
  10   1  -5   76.09    3.10
  10   1  -5   77.29    2.70
 -10   1   5   78.89    3.20
  -9  -1   5 1850.21   46.40
   9  -1  -5 1835.22   46.50
  -9  -1   5 1872.61   45.70
  -9  -1   5 1849.61   45.60
   9  -1  -5 1853.11   45.70
   9  -1  -5 1869.31   46.40
  -9  -1   5 1852.41   46.60
   9  -1  -5 1800.82   47.40
  -9  -1   5 1765.32   47.80
  -9   1   5 1855.91   46.40
   9   1  -5 1820.12   46.20
   9   1  -5 1870.31   46.50
   9   1  -5 1861.81   46.40
  -9   1   5 1883.31   46.50
   9   1  -5 1730.43   47.30
   9   1  -5 1880.51   45.90
   9   1  -5 1837.82   46.00
   8  -1  -5  443.26   12.30
   8  -1  -5  438.06   12.20
   8  -1  -5  444.86   14.00
  -8  -1   5  447.06   11.60
  -8  -1   5  454.45   11.80
   8  -1  -5  445.36   11.90
  -8  -1   5  441.46   13.40
   8  -1  -5  440.66   12.40
  -8   1   5  448.26   12.30
  -8   1   5  449.16   12.30
   8   1  -5  452.15   12.40
   8   1  -5  441.36   12.50
   8   1  -5  445.96   11.90
   8   1  -5  443.26   13.00
   8   1  -5  439.16   12.00
  -8   1   5  441.96   11.40
   8   1  -5  422.26   12.10
   8   1  -5  429.96   14.00
   7  -1  -5  178.38    5.70
   7  -1  -5  180.88    5.60
   7  -1  -5  175.28    4.70
   7  -1  -5  174.78    5.40
   7  -1  -5  181.88    7.00
  -7  -1   5  182.18    6.30
   7  -1  -5  188.38    6.30
   7  -1  -5  182.08    5.80
  -7  -1   5  181.38    5.20
  -7  -1   5  177.78    5.20
   7   1  -5  180.18    5.70
  -7   1   5  180.78    5.00
   7   1  -5  176.88    5.60
   7   1  -5  177.78    5.90
   7   1  -5  187.38    8.50
   7   1  -5  180.78    5.80
   7   1  -5  176.58    5.70
   7   1  -5  175.28    5.40
  -7   1   5  180.08    5.00
   7   1  -5  177.78    5.40
   7   1  -5  179.38    6.10
   6  -1  -5  241.08    7.20
  -6  -1   5  251.47    6.90
   6  -1  -5  254.37    7.60
   6  -1  -5  253.27    8.70
   6  -1  -5  253.97    6.70
   6  -1  -5  249.08    7.20
   6  -1  -5  256.57    7.70
   6  -1  -5  270.27    9.30
   6   1  -5  253.67    8.60
   6   1  -5  244.08    8.00
  -6   1   5  258.67    6.80
  -6   1   5  249.97    7.40
   6   1  -5  255.87    7.30
   6   1  -5  262.17    7.60
   6   1  -5  269.17    7.70
   6   1  -5  259.27    8.80
   6   1  -5  243.48    7.10
   6   1  -5  255.67    7.40
   5  -1  -5  160.68    6.30
   5  -1  -5  169.08    5.50
   5  -1  -5  175.88    5.40
   5  -1  -5  172.28    5.10
  -5  -1   5  168.88    4.80
   5   1  -5  179.48    5.50
  -5   1   5  176.78    4.80
   5   1  -5  178.58    6.40
   5   1  -5  180.08    5.30
   5   1  -5  178.48    5.30
   4  -1  -5  499.65   12.70
   4  -1  -5  477.45   14.10
   4  -1  -5  496.75   12.90
   4   1  -5  468.55   14.20
   4   1  -5  471.65   12.30
   4   1  -5  489.85   13.30
   4   1  -5  481.15   16.50
  -4   1   5  491.75   12.30
   4   1  -5  482.25   13.00
   3  -1  -5 1473.05   36.20
   3  -1  -5 1444.56   36.30
   3  -1  -5 1365.56   35.70
   3  -1  -5 1428.96   37.40
   3   1  -5 1458.45   37.00
   3   1  -5 1403.66   36.10
   3   1  -5 1493.15   36.10
  -3   1   5 1424.86   35.50
   3   1  -5 1474.15   36.60
   2  -1  -5  717.83   18.90
   2   1  -5  722.93   19.10
   2   1  -5  743.53   19.40
  -2   1   5  713.43   18.10
   1  -1  -5   13.50    1.40
   1  -1  -5   14.30    1.20
   1   1  -5   14.40    1.20
  -1   1   5   14.40    0.90
   1   1  -5   14.40    1.20
   0  -1  -5 3353.16   81.39
   0  -1   5 3155.48   80.09
   0  -1  -5 3290.87   81.79
   0   1  -5 3287.87   81.39
   0   1   5 3333.87   80.49
   0   1   5 3103.29   80.09
   0   1  -5 3246.68   80.69
   0   1  -5 3384.76   80.89
  -1  -1  -5 3451.15   86.59
  -1  -1  -5 3444.16   87.59
   1  -1   5 3534.55   86.59
  -1  -1  -5 3658.73   87.79
  -1   1  -5 3416.46   86.69
  -1   1  -5 3552.64   86.49
   1   1   5 3470.25   86.09
  -1   1  -5 3604.24   87.69
   1   1   5 3501.75   86.69
   2  -1   5    2.40    0.50
   2  -1   5    2.80    0.70
  -2  -1  -5    3.90    1.00
  -2  -1  -5    2.70    0.80
   2  -1   5    2.00    0.40
   2   1   5    2.70    0.70
  -2   1  -5    3.90    0.90
  -2   1  -5    2.60    0.60
   2   1   5    4.10    0.80
   3  -1   5   33.10    1.70
  -3  -1  -5   33.70    2.10
  -3  -1  -5   37.90    1.90
  -3  -1  -5   36.50    1.70
  -3  -1  -5   34.30    1.20
   3  -1   5   35.90    2.20
  -3  -1  -5   36.30    2.00
   3  -1   5   35.30    1.60
  -3  -1  -5   39.40    2.70
   3  -1   5   32.90    1.80
   3   1   5   34.10    1.50
  -3   1  -5   34.50    1.70
   3   1   5   37.60    2.20
   3   1   5   36.20    1.50
   3   1   5   36.80    1.90
  -3   1  -5   36.30    2.00
  -3   1  -5   36.40    1.80
  -3   1  -5   36.90    1.90
  -3   1  -5   35.90    2.60
  -3   1  -5   38.50    2.10
   4  -1   5  574.24   15.60
   4  -1   5  606.54   16.20
   4  -1   5  620.94   15.80
  -4  -1  -5  599.54   16.70
  -4  -1  -5  602.74   16.50
  -4  -1  -5  604.24   18.00
  -4  -1  -5  592.64   15.80
  -4  -1  -5  586.24   16.30
   4  -1   5  602.84   17.00
  -4  -1  -5  606.14   16.30
  -4   1  -5  606.64   16.60
  -4   1  -5  594.54   16.20
  -4   1  -5  608.24   16.00
  -4   1  -5  594.14   16.00
   4   1   5  583.84   15.40
  -4   1  -5  604.84   16.50
  -4   1  -5  620.74   18.00
   4   1   5  607.44   17.20
   4   1   5  607.44   15.40
   4   1   5  595.64   16.20
   5  -1   5  539.05   14.30
  -5  -1  -5  562.14   15.20
  -5  -1  -5  541.15   15.40
  -5  -1  -5  526.25   15.00
   5  -1   5  554.74   14.50
  -5  -1  -5  546.45   17.20
   5  -1   5  554.64   16.10
  -5  -1  -5  527.45   15.20
   5   1   5  556.14   15.00
  -5   1  -5  546.55   15.30
  -5   1  -5  541.15   14.70
  -5   1  -5  557.84   15.50
  -5   1  -5  550.04   15.00
   5   1   5  568.94   15.60
  -5   1  -5  534.25   16.70
   5   1   5  539.05   16.10
   5   1   5  543.15   14.10
  -6  -1  -5  340.07   15.30
  -6  -1  -5  363.06   10.90
  -6  -1  -5  374.26   11.70
   6  -1   5  368.76    9.90
  -6  -1  -5  372.26   11.10
   6  -1   5  361.76    9.80
   6  -1   5  357.96   10.50
  -6   1  -5  330.17   12.10
  -6   1  -5  391.56   11.90
  -6   1  -5  364.56   10.20
   6   1   5  366.46   10.60
  -6   1  -5  361.56   10.90
   7  -1   5  242.08    7.50
   7  -1   5  246.78    6.60
   7  -1   5  232.58    8.60
  -7  -1  -5  252.77    7.50
  -7  -1  -5  252.97    7.80
  -7  -1  -5  247.48    7.30
  -7   1  -5  255.97    7.80
  -7   1  -5  246.38    7.60
   7   1   5  248.28    7.20
  -7   1  -5  248.38    7.30
   7   1   5  255.17    7.50
   7   1   5  234.48    8.60
   8  -1   5   55.99    2.30
  -8  -1  -5   58.49    2.10
   8  -1   5   59.89    2.20
  -8  -1  -5   58.79    2.30
  -8  -1  -5   57.79    2.50
  -8   1  -5   57.89    2.10
   8   1   5   61.99    2.70
  -8   1  -5   60.19    2.50
  -8   1  -5   60.59    2.40
   8   1   5   57.29    2.40
 -11  -2   5  412.66   11.40
  11  -2  -5  423.66   11.30
 -11  -2   5  478.35   12.90
 -11   2   5  413.56   11.40
  11   2  -5  402.16   11.30
  10  -2  -5  132.49    4.60
 -10  -2   5  141.19    4.10
 -10  -2   5  146.09    4.80
 -10  -2   5  139.39    4.10
 -10  -2   5  135.99    4.90
  10   2  -5  141.89    4.80
  10   2  -5  138.89    4.30
 -10   2   5  148.09    4.80
  -9  -2   5  303.87    8.20
   9  -2  -5  286.07    8.10
  -9  -2   5  300.07    8.10
   9  -2  -5  282.67   10.40
   9  -2  -5  297.07    8.70
  -9  -2   5  298.77    8.90
   9   2  -5  306.17    8.80
   9   2  -5  276.07    8.80
  -9   2   5  293.17    8.80
   9   2  -5  308.77    8.50
   9   2  -5  284.17    8.50
  -9   2   5  292.37    8.50
   9   2  -5  289.37    8.40
  -8  -2   5  244.68    6.90
   8  -2  -5  247.08    8.40
   8  -2  -5  251.97    7.60
  -8  -2   5  240.68    6.80
  -8  -2   5  250.77    8.60
   8  -2  -5  236.48    6.90
   8  -2  -5  235.48    7.20
   8  -2  -5  248.28    6.40
   8   2  -5  232.38    7.20
   8   2  -5  220.88    8.20
  -8   2   5  234.58    7.20
  -8   2   5  242.18    7.40
   8   2  -5  247.98    7.10
   8   2  -5  243.68    7.50
   8   2  -5  245.98    7.20
   8   2  -5  249.78    7.40
   8   2  -5  237.68    9.30
   8   2  -5  235.28    8.00
   7  -2  -5  362.26   10.20
   7  -2  -5  366.36   11.00
  -7  -2   5  351.06    9.70
   7  -2  -5  350.66    9.90
   7  -2  -5  367.56   10.50
   7  -2  -5  348.97    9.40
   7  -2  -5  360.16    9.50
   7  -2  -5  365.96   10.30
  -7  -2   5  364.36    9.70
   7  -2  -5  363.86   11.70
  -7  -2   5  373.46   11.30
  -7   2   5  354.56    9.70
   7   2  -5  366.36   10.60
   7   2  -5  367.56   10.80
   7   2  -5  350.66   10.00
   7   2  -5  371.36   10.00
  -7   2   5  355.46   10.00
  -7   2   5  356.36   10.10
   7   2  -5  364.06   10.20
   7   2  -5  373.86   10.60
   7   2  -5  367.66   12.10
   7   2  -5  370.36   10.30
  -7   2   5  355.96    9.20
   7   2  -5  378.16   10.10
   6  -2  -5  728.73   20.00
   6  -2  -5  734.73   19.60
   6  -2  -5  735.63   18.80
   6  -2  -5  737.43   21.00
   6  -2  -5  767.32   20.00
  -6  -2   5  768.02   20.30
   6   2  -5  738.53   19.40
   6   2  -5  707.23   21.00
  -6   2   5  724.53   19.10
   6   2  -5  751.62   19.70
   6   2  -5  739.03   19.70
   6   2  -5  754.32   19.20
   6   2  -5  764.02   19.70
   6   2  -5  755.82   19.50
   6   2  -5  749.82   19.20
  -6   2   5  712.83   19.00
  -6   2   5  733.43   18.50
   6   2  -5  769.32   19.50
   5  -2  -5 2006.90   51.29
   5  -2  -5 1937.11   49.70
   5  -2  -5 1966.70   49.80
  -5  -2   5 1899.01   48.90
   5  -2  -5 2001.30   48.90
   5  -2  -5 1878.81   48.90
   5   2  -5 2076.09   49.50
  -5   2   5 1961.90   48.60
  -5   2   5 1926.01   49.40
   5   2  -5 1881.21   49.10
   5   2  -5 1964.70   49.40
   5   2  -5 2053.59   49.70
   5   2  -5 2002.40   49.60
  -5   2   5 2073.19   48.80
   5   2  -5 2063.79   51.19
   5   2  -5 2031.10   49.50
   4  -2  -5   29.10    2.20
   4  -2  -5   26.00    1.20
   4  -2  -5   25.80    1.60
   4   2  -5   27.20    1.70
  -4   2   5   25.80    1.00
   4   2  -5   24.90    1.30
   4   2  -5   27.20    1.50
   4   2  -5   25.70    1.50
   4   2  -5   27.30    1.90
   3  -2  -5  156.48    4.60
   3  -2  -5  150.48    4.50
   3  -2  -5  149.99    5.00
   3  -2  -5  139.39    6.70
   3   2  -5  155.78    4.80
  -3   2   5  149.49    4.10
  -3   2   5  157.68    5.20
   3   2  -5  152.98    5.40
   2  -2  -5  546.75   14.50
   2  -2  -5  591.24   15.20
   2  -2  -5  565.94   15.30
   2  -2  -5  584.84   16.50
  -2   2   5  570.44   15.00
   2   2  -5  570.94   15.00
   2   2  -5  565.34   15.60
  -2   2   5  580.24   14.40
   2   2  -5  566.04   15.50
  -1  -2   5 2544.35   65.89
   1  -2  -5 2748.53   66.89
   1  -2  -5 2780.02   66.99
   1  -2  -5 2770.22   68.09
   1  -2  -5 2740.83   66.09
   1   2  -5 2715.23   66.89
   1   2  -5 2470.15   66.79
   1   2  -5 2756.02   67.19
  -1   2   5 2678.33   65.79
   0  -2  -5 1603.04   41.20
   0  -2   5 1515.45   39.50
   0  -2  -5 1649.44   40.60
   0  -2  -5 1540.15   39.30
   0   2  -5 1582.94   39.80
   0   2   5 1590.34   40.00
   0   2  -5 1614.14   40.60
   0   2  -5 1611.14   40.00
   0   2   5 1585.44   39.10
  -1  -2  -5 1090.49   28.90
  -1  -2  -5 1156.58   30.50
   1  -2   5 1114.09   29.00
  -1  -2  -5 1148.29   28.50
  -1  -2  -5 1134.69   30.00
   1   2   5 1148.49   28.30
  -1   2  -5 1125.09   29.20
   1   2   5 1122.69   28.90
   1   2   5 1180.88   29.40
  -1   2  -5 1184.58   30.00
  -2  -2  -5    3.60    0.90
  -2  -2  -5    3.10    0.60
  -2  -2  -5    3.90    1.00
   2  -2   5    0.70    0.30
  -2  -2  -5    1.80    0.40
  -2  -2  -5    1.00    0.50
   2  -2   5    2.60    0.50
   2  -2   5    2.20    0.60
  -2   2  -5    3.00    0.60
   2   2   5    2.70    0.70
  -2   2  -5    2.20    0.50
   2   2   5    1.60    0.40
  -2   2  -5    1.70    0.50
   2   2   5    1.70    0.40
  -2   2  -5    4.20    0.90
   2   2   5    1.30    0.40
  -2   2  -5    1.30    0.30
  -2   2  -5    2.40    0.50
  -3  -2  -5 1116.29   29.20
  -3  -2  -5 1104.39   30.90
  -3  -2  -5 1115.19   29.30
   3  -2   5 1110.99   28.60
   3  -2   5 1158.78   29.20
   3  -2   5 1154.48   29.90
  -3  -2  -5 1145.09   30.70
  -3  -2  -5 1135.79   28.50
   3   2   5 1125.19   29.10
  -3   2  -5 1199.48   30.70
   3   2   5 1132.99   28.30
  -3   2  -5 1114.29   29.40
  -3   2  -5 1163.38   29.60
   3   2   5 1152.98   30.10
  -3   2  -5 1142.99   29.10
   3   2   5 1151.48   29.10
  -3   2  -5 1140.49   28.90
  -3   2  -5 1097.09   29.00
   4  -2   5  199.78    6.00
   4  -2   5  194.78    6.40
  -4  -2  -5  208.88    6.00
  -4  -2  -5  203.28    6.60
  -4  -2  -5  203.28    6.60
  -4  -2  -5  184.18    6.20
  -4  -2  -5  216.88    9.70
   4  -2   5  207.48    7.30
   4   2   5  195.58    6.40
  -4   2  -5  226.08    7.40
  -4   2  -5  198.88    6.20
   4   2   5  215.68    6.50
  -4   2  -5  202.58    6.80
  -4   2  -5  196.78    6.70
   4   2   5  200.68    7.30
  -4   2  -5  203.48    7.70
   4   2   5  197.08    5.40
  -5  -2  -5  303.87    9.40
  -5  -2  -5  308.27    9.30
   5  -2   5  308.67    9.10
  -5  -2  -5  304.77    9.60
  -5  -2  -5  289.07    8.90
  -5  -2  -5  301.27   11.10
   5  -2   5  311.37    8.70
   5  -2   5  299.57    8.50
   5  -2   5  300.37   10.00
  -5   2  -5  311.37    9.50
   5   2   5  315.67    9.00
  -5   2  -5  312.67    8.90
   5   2   5  302.97   10.30
  -5   2  -5  315.17    9.60
  -5   2  -5  321.27    9.00
  -5   2  -5  318.07    9.10
  -5   2  -5  304.67   10.60
   5   2   5  299.17    9.20
  -6  -2  -5   56.79    2.70
   6  -2   5   55.99    2.20
  -6  -2  -5   54.19    4.00
   6  -2   5   54.89    2.60
  -6  -2  -5   56.69    2.80
   6  -2   5   53.29    3.40
  -6  -2  -5   48.70    2.40
  -6  -2  -5   51.39    2.60
   6  -2   5   55.19    2.20
  -6   2  -5   59.39    2.90
   6   2   5   56.79    2.50
   6   2   5   51.29    3.40
  -6   2  -5   54.79    2.40
  -6   2  -5   55.79    2.50
   6   2   5   53.89    2.60
  -6   2  -5   54.89    2.80
   7  -2   5  476.75   13.00
  -7  -2  -5  476.35   13.00
   7  -2   5  476.15   12.30
  -7  -2  -5  464.85   13.20
  -7   2  -5  474.35   13.20
   7   2   5  468.85   13.20
  -7   2  -5  480.55   13.30
  -7   2  -5  479.75   12.40
   7   2   5  481.75   12.70
  -7   2  -5  473.55   12.80
  -8  -2  -5   13.40    1.00
   8  -2   5   11.00    1.00
  -8  -2  -5   13.90    0.90
   8   2   5   14.20    1.00
   8   2   5   11.30    0.70
  -8   2  -5   12.30    1.00
  -8   2  -5   12.40    1.00
 -11  -3   5  190.48    5.50
 -11  -3   5  193.38    5.50
  11  -3  -5  194.98    5.60
 -11  -3   5  199.18    5.80
 -11   3   5  193.28    5.50
  11   3  -5  202.08    5.70
  10  -3  -5  175.48    5.70
 -10  -3   5  175.18    5.00
 -10  -3   5  179.18    5.50
 -10  -3   5  176.08    5.00
 -10  -3   5  165.58    5.70
  10  -3  -5  179.88    5.50
 -10   3   5  183.28    6.80
  10   3  -5  173.18    5.50
  10   3  -5  173.08    5.50
  10   3  -5  175.28    5.50
  -9  -3   5   60.49    2.20
   9  -3  -5   52.69    1.70
   9  -3  -5   53.99    3.40
   9  -3  -5   55.99    2.60
  -9  -3   5   54.29    2.70
  -9  -3   5   56.69    2.50
  -9  -3   5   56.49    2.30
   9   3  -5   52.39    2.60
   9   3  -5   64.99    2.80
   9   3  -5   55.79    2.30
  -9   3   5   54.99    2.50
   9   3  -5   55.09    2.60
   9   3  -5   58.69    2.50
   8  -3  -5  374.96   10.20
   8  -3  -5  374.96   11.80
  -8  -3   5  387.56   12.40
   8  -3  -5  382.76   11.00
  -8  -3   5  372.46   10.20
   8  -3  -5  391.96   10.00
   8  -3  -5  361.86    9.70
   8  -3  -5  382.66   10.80
  -8  -3   5  381.46   10.30
   8   3  -5  365.46   10.40
  -8   3   5  378.86   10.70
   8   3  -5  383.56   10.60
   8   3  -5  379.56   11.10
  -8   3   5  367.36   10.20
   8   3  -5  391.16   11.20
   7  -3  -5  394.66   10.40
  -7  -3   5  385.06   10.50
   7  -3  -5  436.86   11.70
   7  -3  -5  383.56   11.00
   7  -3  -5  380.06   12.70
   7  -3  -5  396.86   10.50
  -7  -3   5  385.86   10.50
   7  -3  -5  432.16   14.90
  -7  -3   5  402.06   12.40
   7   3  -5  378.06   11.00
   7   3  -5  392.26   11.40
   7   3  -5  396.46   11.50
   7   3  -5  392.76   10.90
   7   3  -5  398.76   11.20
   7   3  -5  386.26   11.00
   7   3  -5  399.86   10.80
   7   3  -5  382.56   11.70
   7   3  -5  384.76   13.20
   6  -3  -5  114.29    3.90
   6  -3  -5  124.69    5.50
  -6  -3   5  113.19    3.60
   6  -3  -5  120.59    3.70
   6  -3  -5  115.39    3.70
   6  -3  -5  116.39    4.30
  -6  -3   5  114.19    4.80
   6   3  -5  117.09    3.90
   6   3  -5  112.69    5.40
   6   3  -5  114.79    4.10
  -6   3   5  112.19    3.70
   6   3  -5  116.19    4.10
  -6   3   5  110.99    3.90
   6   3  -5  113.59    4.30
   6   3  -5  118.99    4.50
   6   3  -5  116.49    3.90
  -6   3   5  114.89    4.20
   6   3  -5  116.99    4.10
   6   3  -5  124.19    4.50
   5  -3  -5  322.47   11.00
  -5  -3   5  318.67    8.80
   5  -3  -5  329.37    9.00
   5  -3  -5  331.57   10.00
   5  -3  -5  335.07    8.90
   5  -3  -5  331.17    9.70
   5   3  -5  323.67    9.10
   5   3  -5  319.97   10.70
   5   3  -5  334.17    9.40
   5   3  -5  336.47    9.10
  -5   3   5  341.57    9.50
   5   3  -5  343.47    9.60
   5   3  -5  328.57    9.40
  -5   3   5  328.97    9.80
   5   3  -5  324.97    9.40
   5   3  -5  324.17    9.60
   4  -3  -5  108.09    4.10
   4  -3  -5  107.89    3.40
   4  -3  -5  106.79    5.00
   4   3  -5  111.49    4.40
   4   3  -5  112.09    3.70
  -4   3   5  102.09    3.50
   4   3  -5  110.59    4.00
   4   3  -5  112.99    3.80
   4   3  -5  102.89    3.50
   4   3  -5  103.79    3.60
   4   3  -5  114.29    4.80
  -4   3   5  108.29    3.80
   4   3  -5  108.89    3.90
   3  -3  -5  593.14   16.20
   3  -3  -5  580.44   17.70
   3  -3  -5  595.24   15.40
  -3   3   5  589.24   15.70
   3   3  -5  613.54   16.50
   3   3  -5  598.44   16.80
   3   3  -5  600.94   15.80
  -3   3   5  604.84   16.20
   3   3  -5  587.64   15.50
   3   3  -5  613.74   15.80
   2  -3  -5 1709.53   43.60
   2  -3  -5 1631.84   41.10
   2  -3  -5 1637.44   42.00
   2  -3  -5 1583.84   41.30
   2   3  -5 1635.44   41.20
  -2   3   5 1606.14   41.40
   2   3  -5 1705.43   42.30
   2   3  -5 1638.04   41.50
   2   3  -5 1718.63   43.70
   2   3  -5 1645.44   41.40
  -2   3   5 1701.33   41.90
   1  -3  -5  278.27    9.40
   1  -3  -5  268.37    7.40
   1  -3  -5  257.37    8.10
   1   3  -5  276.37    8.40
  -1   3   5  273.67    8.10
   1   3  -5  247.88    7.40
   1   3  -5  273.47    8.10
  -1   3   5  272.47    7.70
   1   3  -5  267.27    7.80
   0  -3  -5  741.53   19.70
   0  -3  -5  743.23   20.90
   0  -3  -5  710.53   18.60
   0  -3   5  706.73   18.90
   0   3  -5  724.53   19.10
   0   3   5  705.23   18.80
   0   3  -5  732.73   19.70
   0   3  -5  721.73   18.90
   0   3   5  752.72   19.50
  -1  -3  -5    0.70    0.50
  -1  -3  -5    1.80    0.40
   1  -3   5    2.60    0.70
  -1  -3  -5    1.30    0.30
  -1   3  -5    1.50    0.50
  -1   3  -5    1.30    0.40
   1   3   5    1.50    0.40
  -1   3  -5    1.20    0.40
   1   3   5    0.80    0.30
  -1   3  -5    1.80    0.60
   1   3   5    3.30    0.80
  -2  -3  -5    0.40    0.20
  -2  -3  -5    1.50    0.40
  -2  -3  -5    2.60    1.10
   2  -3   5    0.60    0.50
  -2  -3  -5    0.40    0.40
  -2  -3  -5    0.60    0.40
  -2  -3  -5    0.50    0.40
  -2   3  -5    0.80    0.30
   2   3   5    0.30    0.20
   2   3   5    1.00    0.30
  -2   3  -5    1.00    0.50
   2   3   5    0.50    0.50
  -2   3  -5    0.70    0.40
   2   3   5    0.20    0.30
   2   3   5   -1.00    0.40
  -2   3  -5    0.30    0.30
  -2   3  -5   -0.20    0.30
  -3  -3  -5  395.26   13.60
  -3  -3  -5  410.56   10.90
  -3  -3  -5  407.76   11.00
  -3  -3  -5  420.96   13.30
  -3  -3  -5  404.46   11.50
   3  -3   5  401.86   12.10
  -3  -3  -5  394.36   11.40
  -3   3  -5  414.86   11.40
   3   3   5  386.76   11.20
  -3   3  -5  419.96   12.60
   3   3   5  399.76   11.00
   3   3   5  406.56   11.60
   3   3   5  411.36   11.30
  -3   3  -5  416.76   11.80
  -3   3  -5  396.96   11.30
  -3   3  -5  416.36   11.20
   3   3   5  401.06   12.40
  -3   3  -5  418.16   11.80
  -4  -3  -5  548.75   14.30
   4  -3   5  554.64   16.00
  -4  -3  -5  553.44   15.00
  -4  -3  -5  529.65   17.90
  -4  -3  -5  529.65   15.00
   4  -3   5  542.95   14.90
   4  -3   5  556.24   14.40
   4  -3   5  523.75   14.40
  -4  -3  -5  529.95   14.00
  -4   3  -5  543.75   16.20
  -4   3  -5  554.04   14.80
   4   3   5  555.74   14.80
   4   3   5  559.54   15.20
  -4   3  -5  559.44   14.70
  -4   3  -5  549.95   15.30
   4   3   5  529.25   16.10
  -5  -3  -5    8.80    1.10
   5  -3   5   12.50    1.00
  -5  -3  -5   10.30    2.00
   5  -3   5   10.60    1.60
  -5  -3  -5   11.80    0.70
   5  -3   5   10.10    1.10
  -5  -3  -5   11.70    1.20
   5   3   5   12.70    1.80
  -5   3  -5   11.70    1.10
  -5   3  -5   11.40    1.30
  -5   3  -5   13.60    1.40
  -5   3  -5   12.70    1.10
   5   3   5   12.50    1.10
  -5   3  -5   12.40    1.10
   5   3   5   12.80    1.30
   6  -3   5   15.30    1.20
   6  -3   5   15.30    2.10
   6  -3   5   14.70    1.00
  -6  -3  -5   13.70    1.30
   6  -3   5   15.70    1.00
  -6  -3  -5   14.40    1.40
  -6   3  -5   14.40    1.10
  -6   3  -5   13.60    1.10
  -6   3  -5   15.60    1.40
   6   3   5   14.80    1.90
   6   3   5   16.20    1.20
  -6   3  -5   13.40    1.10
   7  -3   5    0.30    0.20
  -7  -3  -5    0.50    0.30
   7  -3   5    0.50    0.20
   7  -3   5    0.20    0.40
  -7  -3  -5    1.20    0.40
  -7  -3  -5    0.20    0.40
  -7   3  -5    0.50    0.20
   7   3   5    0.10    0.20
  -7   3  -5    0.80    0.30
   7   3   5    0.10    0.20
  -7   3  -5    1.00    0.30
  -8  -3  -5   79.39    2.70
   8  -3   5   84.29    2.60
  -8   3  -5   80.69    2.80
  11  -4  -5    2.40    0.40
 -11  -4   5    2.50    0.40
  11   4  -5    3.40    0.50
  10  -4  -5  146.59    4.50
 -10  -4   5  138.89    4.60
 -10  -4   5  145.39    4.30
 -10  -4   5  143.89    4.10
  10  -4  -5  134.69    4.40
 -10  -4   5  138.19    4.20
  10   4  -5  138.79    4.20
  10   4  -5  141.79    4.60
  10   4  -5  142.99    4.50
  10   4  -5  144.49    4.50
 -10   4   5  135.79    4.10
   9  -4  -5  206.98    5.50
  -9  -4   5  212.18    6.50
  -9  -4   5  202.58    5.90
  -9  -4   5  203.78    6.00
   9  -4  -5  205.68    6.40
   9  -4  -5  202.88    6.40
  -9  -4   5  209.08    6.20
   9   4  -5  204.88    6.60
   9   4  -5  204.28    6.20
   9   4  -5  201.58    6.50
  -9   4   5  209.18    6.30
   9   4  -5  204.18    6.10
   9   4  -5  205.58    6.40
  -8  -4   5   25.70    1.40
  -8  -4   5   21.10    2.50
   8  -4  -5   26.40    1.40
  -8  -4   5   26.30    1.40
   8  -4  -5   29.10    2.40
   8  -4  -5   26.20    2.60
  -8   4   5   24.60    1.40
  -8   4   5   26.10    1.60
   8   4  -5   28.70    1.90
   7  -4  -5  225.58    6.30
   7  -4  -5  205.08    7.80
   7  -4  -5  216.88    6.30
  -7  -4   5  226.68    8.30
  -7  -4   5  217.18    6.30
   7  -4  -5  216.88    6.50
  -7  -4   5  207.48    6.30
   7   4  -5  242.48    7.40
  -7   4   5  207.98    6.30
   7   4  -5  219.08    6.60
   7   4  -5  226.98    6.70
  -7   4   5  214.48    6.50
   7   4  -5  223.08    6.90
   7   4  -5  219.68    7.30
  -6  -4   5 2486.05   63.69
   6  -4  -5 2434.66   61.79
   6  -4  -5 2499.35   61.79
   6  -4  -5 2397.06   63.59
   6  -4  -5 2785.72   63.99
  -6  -4   5 2442.76   61.49
   6  -4  -5 2430.96   62.39
   6  -4  -5 2585.04   64.79
   6   4  -5 2488.25   62.69
   6   4  -5 2418.26   64.79
   6   4  -5 2430.16   62.59
   6   4  -5 2582.64   62.39
  -6   4   5 2415.46   61.79
   6   4  -5 2443.86   62.19
  -6   4   5 2509.65   62.49
  -6   4   5 2401.56   61.69
   6   4  -5 2532.75   61.99
   6   4  -5 2575.24   62.39
   6   4  -5 2547.55   62.09
   5  -4  -5  234.68   10.50
   5  -4  -5  260.47    7.30
   5  -4  -5  258.07    7.50
   5  -4  -5  244.68    7.90
   5  -4  -5  251.97    7.20
   5   4  -5  232.68    7.80
  -5   4   5  246.98    7.20
   5   4  -5  252.87    7.50
   5   4  -5  257.27    7.60
   5   4  -5  262.87    7.80
   5   4  -5  247.68    7.50
   5   4  -5  252.27    7.30
  -5   4   5  248.28    7.20
   5   4  -5  247.98    9.20
  -5   4   5  252.67    7.70
  -5   4   5  257.17    8.10
   5   4  -5  265.87    8.00
   5   4  -5  263.37    7.40
   4  -4  -5   72.99    3.30
   4  -4  -5   70.89    2.70
   4  -4  -5   75.09    2.70
   4  -4  -5   65.29    4.30
   4   4  -5   68.89    3.10
   4   4  -5   73.29    2.70
  -4   4   5   76.89    3.30
   4   4  -5   75.69    3.10
   4   4  -5   71.79    2.90
   4   4  -5   74.09    4.00
   4   4  -5   71.89    2.70
   4   4  -5   72.09    3.10
   4   4  -5   69.99    2.80
  -4   4   5   76.19    2.70
   4   4  -5   75.49    3.00
   3  -4  -5   80.89    3.60
   3  -4  -5   79.59    2.90
   3  -4  -5   79.29    3.00
  -3   4   5   77.39    2.90
   3   4  -5   81.59    3.40
  -3   4   5   80.39    3.20
   3   4  -5   80.29    3.20
   3   4  -5   81.09    3.40
   3   4  -5   91.49    4.50
  -3   4   5   86.79    3.80
   3   4  -5   84.29    2.90
   3   4  -5   83.99    3.10
   3   4  -5   79.89    3.20
  -3   4   5   78.09    2.90
   2  -4  -5  788.92   21.10
   2  -4  -5  814.62   27.90
   2  -4  -5  743.23   20.20
  -2   4   5  771.92   20.20
   2   4  -5  782.02   20.50
  -2   4   5  821.92   21.30
  -2   4   5  792.02   20.50
   2   4  -5  751.12   20.50
   2   4  -5  770.32   20.60
   2   4  -5  787.92   20.40
   2   4  -5  786.02   20.60
  -2   4   5  777.32   20.80
   2   4  -5  823.22   21.30
   2   4  -5  784.02   20.20
   2   4  -5  796.82   21.50
   1  -4  -5 1708.73   45.60
   1  -4  -5 1867.41   45.80
   1  -4  -5 1962.30   49.80
   1  -4  -5 1726.03   46.00
   1   4  -5 1824.82   46.70
   1   4  -5 1811.02   46.00
  -1   4   5 1907.81   46.10
  -1   4   5 1902.51   46.10
  -1   4   5 1748.82   46.20
   1   4  -5 1802.12   46.10
  -1   4   5 1884.61   46.80
  -1   4   5 1916.51   46.50
   1   4  -5 1781.62   45.70
   1   4  -5 1804.82   45.70
   0  -4  -5  834.12   21.20
   0  -4  -5  845.32   24.20
   0  -4  -5  825.52   22.10
   0   4  -5  850.31   22.30
   0   4  -5  784.22   21.20
   0   4   5  851.11   22.40
   0   4  -5  857.51   21.90
   0   4  -5  826.72   21.40
   0   4   5  824.92   21.60
   0   4   5  816.92   21.30
   0   4  -5  788.22   21.10
   0   4   5  804.72   21.70
   0   4  -5  803.62   21.20
   0   4  -5  819.82   21.70
   0   4   5  829.72   21.50
  -1  -4  -5   36.90    1.80
  -1  -4  -5   36.20    2.50
  -1  -4  -5   32.70    2.00
  -1  -4  -5   37.70    1.80
   1  -4   5   40.10    2.30
  -1   4  -5   37.80    1.80
   1   4   5   36.60    2.00
   1   4   5   36.00    2.40
  -1   4  -5   36.40    2.10
  -1   4  -5   36.70    1.90
   1   4   5   38.10    1.80
   1   4   5   39.10    1.90
  -1   4  -5   36.20    1.80
   1   4   5   37.70    2.00
  -1   4  -5   41.00    2.10
  -1   4  -5   38.00    2.50
  -2  -4  -5  146.29    7.20
  -2  -4  -5  150.28    5.00
  -2  -4  -5  157.78    4.90
  -2  -4  -5  150.88    4.90
  -2  -4  -5  150.88    6.40
   2  -4   5  156.48    5.80
  -2   4  -5  154.68    5.50
   2   4   5  156.68    4.80
  -2   4  -5  160.18    5.50
  -2   4  -5  154.68    5.00
   2   4   5  160.98    5.10
   2   4   5  156.08    5.30
   2   4   5  153.48    5.20
   2   4   5  160.48    5.30
   2   4   5  154.48    6.10
  -2   4  -5  155.88    5.10
  -2   4  -5  156.58    5.80
  -2   4  -5  153.58    5.00
   3  -4   5  419.56   12.80
  -3  -4  -5  381.26   14.00
   3  -4   5  389.56   10.70
  -3  -4  -5  402.56   10.90
  -3  -4  -5  393.26   10.90
  -3  -4  -5  387.46   11.20
  -3  -4  -5  397.86   13.20
   3   4   5  385.06   11.50
  -3   4  -5  382.26   10.90
   3   4   5  410.56   11.20
   3   4   5  399.26   12.60
  -3   4  -5  402.46   11.10
  -3   4  -5  398.66   11.60
  -3   4  -5  373.76   12.00
   3   4   5  406.76   11.50
   3   4   5  390.26   11.20
  -3   4  -5  414.56   11.70
  -3   4  -5  404.46   11.30
   4  -4   5 1384.96   35.30
   4  -4   5 1416.36   36.00
   4  -4   5 1366.56   35.40
  -4  -4  -5 1417.76   36.00
  -4  -4  -5 1417.46   38.50
   4  -4   5 1466.25   37.30
  -4  -4  -5 1447.66   35.40
  -4  -4  -5 1316.27   35.70
  -4  -4  -5 1435.96   35.30
  -4   4  -5 1412.86   35.50
  -4   4  -5 1435.76   36.40
   4   4   5 1438.26   35.80
   4   4   5 1443.36   36.30
  -4   4  -5 1416.36   35.70
   4   4   5 1346.97   35.60
   4   4   5 1374.36   37.50
  -4   4  -5 1399.66   35.90
  -4   4  -5 1396.76   36.30
  -5  -4  -5  150.68    5.50
   5  -4   5  150.48    6.20
  -5  -4  -5  151.38    5.10
  -5  -4  -5  149.99    4.40
   5  -4   5  149.69    4.70
   5  -4   5  149.39    5.10
   5  -4   5  147.19    4.60
   5   4   5  143.99    5.30
  -5   4  -5  152.78    5.40
   5   4   5  153.78    4.90
  -5   4  -5  154.58    4.90
  -5   4  -5  148.09    5.30
  -5   4  -5  145.29    4.90
   5   4   5  139.99    6.20
  -6  -4  -5  125.29    4.40
   6  -4   5  132.09    4.10
  -6  -4  -5  127.19    4.70
   6  -4   5  125.79    3.90
   6  -4   5  122.29    4.40
   6   4   5  129.99    4.10
   6   4   5  126.79    4.50
  -6   4  -5  131.39    4.60
  -6   4  -5  124.49    4.10
  -6   4  -5  131.69    4.50
  -6   4  -5  130.29    4.20
   7  -4   5  131.59    3.60
   7  -4   5  125.89    3.60
  -7  -4  -5  122.69    3.90
  -7  -4  -5  115.19    3.90
   7  -4   5  122.89    4.00
  -7   4  -5  120.39    3.60
   7   4   5  125.49    4.10
   7   4   5  113.99    3.90
  -7   4  -5  122.19    4.00
  -7   4  -5  108.69    4.30
 -10  -5   5   51.39    2.30
 -10  -5   5   53.09    1.80
  10  -5  -5   57.39    2.00
 -10  -5   5   49.10    2.10
  10   5  -5   51.49    1.90
  10   5  -5   56.29    2.10
  -9  -5   5    0.90    0.30
   9  -5  -5   -0.10    0.30
  -9  -5   5    0.40    0.20
   9  -5  -5    0.40    0.20
  -9  -5   5    0.60    0.30
  -9  -5   5    0.60    0.30
   9   5  -5    0.50    0.60
   9   5  -5    1.40    0.40
   9   5  -5    0.60    0.30
  -9   5   5    0.40    0.20
   9   5  -5    0.20    0.20
  -8  -5   5  466.25   11.80
   8  -5  -5  448.16   12.50
   8  -5  -5  397.56   15.40
  -8  -5   5  449.56   11.90
  -8  -5   5  448.36   11.90
   8  -5  -5  450.25   11.60
   8  -5  -5  448.26   11.70
   8   5  -5  432.86   12.60
  -8   5   5  431.26   11.80
   8   5  -5  448.76   12.10
   8   5  -5  450.45   12.40
   8   5  -5  448.76   14.60
   8   5  -5  449.66   12.10
   7  -5  -5   97.19    3.20
  -7  -5   5   91.39    3.20
   7  -5  -5   94.99    3.60
  -7  -5   5   92.89    3.20
   7  -5  -5   92.89    3.20
  -7  -5   5   82.39    5.80
   7  -5  -5   94.29    4.70
  -7   5   5   88.79    3.20
   7   5  -5  102.49    4.80
   7   5  -5   97.29    3.70
   7   5  -5   96.09    4.00
  -6  -5   5  185.08    7.20
   6  -5  -5  187.48    5.60
   6  -5  -5  181.68    5.70
   6  -5  -5  173.98    5.90
   6  -5  -5  184.98    5.60
  -6  -5   5  175.98    5.30
   6  -5  -5  175.98    7.00
   6   5  -5  185.18    5.90
   6   5  -5  192.08    6.10
  -6   5   5  179.08    6.10
  -6   5   5  180.98    5.60
   6   5  -5  187.38    5.70
   6   5  -5  184.98    5.70
   6   5  -5  179.68    6.30
  -6   5   5  182.48    5.60
   6   5  -5  176.38    5.60
   6   5  -5  187.58    6.30
   5  -5  -5    6.50    0.90
   5  -5  -5    6.00    1.00
   5  -5  -5    4.30    1.80
   5  -5  -5    6.40    1.10
  -5  -5   5    6.30    1.20
   5  -5  -5    5.80    0.90
   5   5  -5    8.60    1.60
  -5   5   5    6.90    1.00
   5   5  -5    7.20    0.90
  -5   5   5    6.60    1.00
  -5   5   5    6.80    0.80
  -5   5   5    6.60    0.80
   5   5  -5    6.70    0.90
   5   5  -5    7.00    1.00
   5   5  -5    6.10    0.80
   5   5  -5    6.10    0.90
   5   5  -5    7.90    1.10
   4  -5  -5  747.73   23.70
   4  -5  -5  763.72   21.30
   4  -5  -5  788.92   20.40
   4  -5  -5  784.12   20.40
   4   5  -5  813.02   21.80
  -4   5   5  790.82   21.00
   4   5  -5  791.12   20.70
   4   5  -5  780.12   21.10
   4   5  -5  783.02   20.60
  -4   5   5  788.02   20.40
  -4   5   5  804.62   21.80
  -4   5   5  773.32   20.50
   4   5  -5  792.42   20.60
   3  -5  -5   13.50    1.20
   3  -5  -5   16.60    1.60
   3  -5  -5   16.50    1.20
   3   5  -5   16.30    1.30
   3   5  -5   16.60    1.20
  -3   5   5   15.40    1.30
   3   5  -5   16.20    1.30
   3   5  -5   17.80    1.30
   3   5  -5   14.90    1.30
  -3   5   5   15.50    1.60
  -3   5   5   14.80    1.10
  -3   5   5   19.50    1.60
   3   5  -5   11.30    1.70
  -3   5   5   15.80    1.10
   3   5  -5   16.60    1.20
   3   5  -5   15.20    1.30
   3   5  -5   14.70    1.60
   2  -5  -5    8.30    0.90
   2  -5  -5    7.50    0.80
   2  -5  -5    7.00    1.20
   2  -5  -5    5.70    1.50
  -2   5   5    7.90    0.80
   2   5  -5    7.40    0.90
  -2   5   5    8.80    1.10
  -2   5   5    6.60    0.80
  -2   5   5    6.70    0.90
   2   5  -5    7.90    0.80
   2   5  -5    7.00    0.90
   2   5  -5    6.10    1.00
  -2   5   5    7.50    1.20
   2   5  -5   10.40    1.00
   2   5  -5    8.00    0.90
   2   5  -5    6.30    0.90
  -2   5   5    9.10    1.00
   1  -5  -5   48.20    4.00
   1  -5  -5   53.99    2.30
   1  -5  -5   49.80    2.30
  -1   5   5   51.39    2.60
   1   5  -5   49.80    2.20
   1   5  -5   50.59    2.10
   1   5  -5   47.90    2.40
   1   5  -5   49.90    2.70
   1   5  -5   52.59    2.40
  -1   5   5   50.59    2.10
  -1   5   5   54.29    3.10
  -1   5   5   53.19    2.30
   1   5  -5   49.90    2.40
  -1   5   5   55.29    2.60
   1   5  -5   49.10    2.40
  -1   5   5   49.60    2.60
   1   5  -5   50.09    2.20
   0  -5  -5  175.08    8.20
   0  -5  -5  169.88    5.40
   0  -5  -5  175.08    5.50
   0   5  -5  171.78    5.60
   0   5   5  177.38    6.00
   0   5  -5  167.18    5.50
   0   5   5  181.18    6.00
   0   5  -5  170.88    5.30
   0   5  -5  172.78    5.30
   0   5   5  174.48    5.30
   0   5  -5  169.98    6.10
   0   5   5  175.18    6.60
   0   5  -5  172.38    5.80
   0   5  -5  170.48    5.50
   0   5   5  176.88    5.50
   0   5   5  177.48    5.90
  -1  -5  -5   39.30    2.00
  -1  -5  -5   35.80    2.70
  -1  -5  -5   41.40    4.00
  -1  -5  -5   40.80    2.40
   1  -5   5   44.60    2.70
   1   5   5   41.00    2.40
  -1   5  -5   36.30    2.10
   1   5   5   37.60    1.80
  -1   5  -5   38.70    2.10
  -1   5  -5   39.70    1.90
  -1   5  -5   38.80    2.10
   1   5   5   41.20    2.20
  -1   5  -5   36.50    2.30
   1   5   5   39.30    2.20
  -1   5  -5   35.90    2.40
  -1   5  -5   36.90    2.00
   1   5   5   41.00    2.00
  -2  -5  -5  832.02   21.60
  -2  -5  -5  829.22   21.60
   2  -5   5  872.91   23.00
  -2  -5  -5  830.32   23.50
  -2  -5  -5  799.42   21.40
  -2  -5  -5  810.82   25.50
   2   5   5  858.41   22.70
  -2   5  -5  826.12   21.70
  -2   5  -5  784.22   21.20
   2   5   5  816.52   22.00
  -2   5  -5  839.32   22.10
   2   5   5  797.22   21.10
  -2   5  -5  849.61   21.60
   2   5   5  823.62   22.00
   2   5   5  838.42   23.40
   2   5   5  846.52   21.70
  -3  -5  -5   51.79    2.20
  -3  -5  -5   48.90    2.30
  -3  -5  -5   48.90    2.20
  -3  -5  -5   46.50    3.60
   3  -5   5   48.50    2.10
   3   5   5   50.19    2.50
  -3   5  -5   48.50    2.30
  -3   5  -5   49.99    2.40
   3   5   5   47.80    2.60
  -3   5  -5   49.00    2.50
  -3   5  -5   52.09    2.60
   3   5   5   47.80    2.40
   3   5   5   48.70    2.30
   4  -5   5  376.66   10.80
   4  -5   5  384.56   10.30
  -4  -5  -5  381.16   10.70
  -4  -5  -5  390.86   10.40
   4  -5   5  376.56   12.00
  -4  -5  -5  388.86   10.30
   4   5   5  376.06   12.30
  -4   5  -5  372.06   10.80
  -4   5  -5  388.46   10.90
  -4   5  -5  389.06   11.10
  -4   5  -5  380.16   10.60
   4   5   5  372.26   10.60
   4   5   5  385.16   11.20
   4   5   5  371.66   10.70
  -5  -5  -5   17.20    1.20
   5  -5   5   19.10    1.10
   5  -5   5   18.90    1.10
  -5  -5  -5   16.20    2.20
   5  -5   5   18.60    1.30
  -5  -5  -5   18.70    1.00
  -5   5  -5   21.70    1.30
  -5   5  -5   16.30    1.40
  -5   5  -5   18.80    1.20
   5   5   5   18.70    2.20
   5   5   5   18.10    1.20
   5   5   5   19.10    1.40
  -5   5  -5   19.20    1.40
   6  -5   5  172.38    5.30
  -6  -5  -5  173.98    5.20
  -6  -5  -5  177.38    5.80
   6  -5   5  174.78    5.00
   6  -5   5  175.38    5.10
  -6   5  -5  177.88    5.20
   6   5   5  171.38    5.00
  -6   5  -5  179.28    5.50
   6   5   5  199.98    6.80
  -6   5  -5  174.98    5.20
  -7  -5  -5   39.40    1.60
  -7  -5  -5   46.00    1.60
  -7   5  -5   47.30    1.50
  -7   5  -5   48.20    1.80
  -9  -6   5  138.79    4.10
   9  -6  -5  139.09    4.50
  -9   6   5  128.89    3.80
   9   6  -5  155.88    5.20
   9   6  -5  144.09    4.70
   9   6  -5  129.49    4.40
  -8  -6   5   57.59    2.10
  -8  -6   5   62.09    3.10
   8  -6  -5   57.79    2.40
   8  -6  -5   57.79    2.00
  -8  -6   5   53.59    2.20
   8   6  -5   54.69    2.60
   8   6  -5   55.59    2.20
   8   6  -5   59.99    2.80
   8   6  -5   51.99    2.50
  -8   6   5   55.79    2.10
   7  -6  -5    3.80    0.50
  -7  -6   5    4.50    0.60
   7  -6  -5    3.40    0.50
  -7  -6   5    4.80    0.80
   7  -6  -5    4.60    1.30
   7   6  -5    4.60    0.80
   7   6  -5    4.40    0.70
   7   6  -5    5.00    0.80
  -7   6   5    3.60    0.50
  -7   6   5    4.10    0.60
   7   6  -5    4.00    0.80
   7   6  -5    3.50    0.60
   6  -6  -5    5.40    0.70
   6  -6  -5    4.10    1.10
   6  -6  -5    6.30    0.80
   6  -6  -5    5.00    0.70
  -6  -6   5    5.40    0.90
   6   6  -5    5.30    0.70
  -6   6   5    6.00    0.90
  -6   6   5    6.10    0.70
  -6   6   5    7.40    0.80
   6   6  -5    5.70    0.80
   6   6  -5    6.70    0.90
   6   6  -5    6.60    1.00
   6   6  -5    6.40    1.00
   5  -6  -5  256.17    7.60
   5  -6  -5  260.77    7.50
   5  -6  -5  267.47    7.50
  -5  -6   5  255.57    9.00
   5  -6  -5  258.57    8.10
  -5   6   5  251.17    7.40
   5   6  -5  263.07    8.10
   5   6  -5  247.08    7.50
   5   6  -5  247.68    7.40
   5   6  -5  251.47    7.50
   5   6  -5  264.37    8.20
   5   6  -5  259.67    7.90
  -5   6   5  255.27    7.50
  -5   6   5  253.07    8.30
  -5   6   5  248.28    8.10
   4  -6  -5    7.40    0.90
  -4  -6   5    7.30    1.40
   4  -6  -5    7.60    0.90
   4  -6  -5    8.40    1.20
  -4   6   5    7.40    0.80
  -4   6   5    9.20    1.30
   4   6  -5    7.40    0.80
   4   6  -5    8.00    1.10
   4   6  -5    6.80    1.10
   4   6  -5    8.30    1.00
   4   6  -5    7.70    0.80
   4   6  -5    6.50    1.00
  -4   6   5    6.10    1.00
   4   6  -5    5.60    0.80
   3  -6  -5  968.40   29.70
   3  -6  -5  960.40   25.30
   3  -6  -5 1012.20   25.40
   3  -6  -5 1014.60   26.50
  -3  -6   5  971.20   28.20
  -3  -6   5  950.40   26.60
   3   6  -5 1019.10   25.70
  -3   6   5 1007.30   26.10
   3   6  -5  956.00   25.30
  -3   6   5 1000.80   25.30
  -3   6   5  974.00   25.30
   3   6  -5 1002.30   25.90
   3   6  -5  940.61   25.20
   3   6  -5  963.80   25.70
   3   6  -5  969.60   25.10
   3   6  -5  994.00   25.20
  -3   6   5 1001.00   27.30
  -3   6   5 1013.20   26.30
   2  -6  -5  396.26   10.90
   2  -6  -5  379.16   11.30
   2  -6  -5  383.56   10.80
   2  -6  -5  390.56   12.00
   2  -6  -5  375.16   14.50
  -2   6   5  392.56   12.50
  -2   6   5  407.36   10.80
   2   6  -5  371.76   10.50
  -2   6   5  396.16   11.50
   2   6  -5  383.16   11.00
   2   6  -5  388.86   10.60
   2   6  -5  379.16   10.80
  -2   6   5  395.86   11.60
  -2   6   5  393.36   11.30
  -2   6   5  411.26   10.90
   2   6  -5  386.76   11.00
   1  -6  -5   59.39    5.10
   1  -6  -5   69.49    2.80
   1  -6  -5   67.29    3.30
   1  -6  -5   73.19    2.90
   1   6  -5   66.59    2.90
  -1   6   5   73.59    3.20
   1   6  -5   70.39    2.60
  -1   6   5   68.69    3.20
  -1   6   5   71.89    3.90
   1   6  -5   65.39    2.70
  -1   6   5   69.99    2.80
  -1   6   5   69.99    2.70
   1   6  -5   67.49    2.60
   1   6  -5   71.69    3.00
  -1   6   5   65.49    3.20
   1   6  -5   64.49    2.90
   0  -6  -5  137.09    4.60
   0  -6  -5  140.29    4.70
   0   6  -5  132.29    4.70
   0   6   5  138.79    6.00
   0   6  -5  130.49    4.60
   0   6   5  139.39    5.20
   0   6   5  139.39    5.20
   0   6   5  140.49    5.00
   0   6   5  142.29    4.70
   0   6  -5  134.79    4.70
   0   6  -5  137.99    4.40
   0   6  -5  137.69    4.60
   0   6   5  136.99    4.40
   1  -6   5  257.67    8.90
  -1  -6  -5  274.97    7.90
  -1  -6  -5  262.67    7.80
   1   6   5  266.27    8.40
  -1   6  -5  272.67    7.70
   1   6   5  261.87    8.40
   1   6   5  269.97    8.30
   1   6   5  265.37    9.50
   1   6   5  265.17    7.40
  -1   6  -5  257.17    7.90
  -1   6  -5  258.17    7.80
  -1   6  -5  264.97    8.00
  -1   6  -5  264.27    7.90
   1   6   5  271.37    7.90
   2  -6   5   31.80    3.30
  -2  -6  -5   32.00    1.80
  -2  -6  -5   32.80    1.70
   2   6   5   33.40    1.80
   2   6   5   30.00    2.00
  -2   6  -5   32.30    1.80
  -2   6  -5   31.80    1.80
  -2   6  -5   31.40    1.80
   2   6   5   26.10    2.40
   2   6   5   33.60    2.10
  -3  -6  -5  120.49    3.90
   3  -6   5  115.89    3.80
  -3  -6  -5  118.69    4.00
   3  -6   5  108.89    5.10
   3   6   5  112.79    4.40
  -3   6  -5  118.09    4.20
   3   6   5  109.39    4.20
  -3   6  -5  117.19    4.10
  -3   6  -5  117.79    4.00
   3   6   5  116.89    4.20
   3   6   5  117.99    4.00
   3   6   5  113.89    5.40
   4  -6   5   44.40    2.80
   4  -6   5   43.00    1.80
  -4  -6  -5   40.70    1.80
  -4  -6  -5   41.40    1.80
  -4  -6  -5   41.00    1.70
  -4   6  -5   42.50    1.90
   4   6   5   42.60    2.00
   4   6   5   40.80    1.90
   4   6   5   39.40    2.90
   4   6   5   41.20    1.90
  -4   6  -5   43.70    2.10
   4   6   5   39.80    2.20
  -4   6  -5   42.10    2.00
  -5  -6  -5    1.80    0.60
  -5  -6  -5    3.70    0.40
  -5  -6  -5    4.10    0.70
  -5   6  -5    3.80    0.60
   5   6   5    2.90    0.50
  -5   6  -5    3.40    0.50
   5   6   5    2.80    0.60
  -5   6  -5    3.20    0.50
   6  -6   5   30.10    1.10
   6  -6   5   27.40    1.20
  -6   6  -5   28.30    1.20
  -6   6  -5   28.00    1.30
  -6   6  -5   28.60    1.30
   6   6   5   28.70    1.40
  -8  -7   5    5.40    0.60
   8  -7  -5    6.80    0.40
   8  -7  -5    6.40    0.60
   8   7  -5    7.40    0.80
   8   7  -5    6.20    0.70
  -8   7   5    5.50    0.60
   8   7  -5    5.40    0.60
   8   7  -5    6.50    0.70
   7  -7  -5    9.10    0.60
  -7  -7   5    9.20    0.80
   7   7  -5    9.00    0.90
   7   7  -5    9.10    0.80
   7   7  -5    9.90    0.90
  -7   7   5    9.10    0.70
   7   7  -5    8.70    1.00
   6  -7  -5   16.60    1.00
   6  -7  -5   16.90    1.00
   6  -7  -5   15.60    1.00
  -6   7   5   17.00    1.10
   6   7  -5   15.50    1.10
  -6   7   5   16.50    1.00
   6   7  -5   15.10    1.30
  -6   7   5   15.00    1.20
   6   7  -5   16.80    1.20
   6   7  -5   16.40    1.30
   5  -7  -5   56.19    2.30
   5  -7  -5   55.39    2.30
   5  -7  -5   58.49    2.30
   5   7  -5   56.69    2.60
  -5   7   5   54.59    2.60
  -5   7   5   54.59    2.80
   5   7  -5   58.49    2.40
   5   7  -5   54.09    2.10
  -5   7   5   57.09    2.30
   5   7  -5   55.09    2.80
  -5   7   5   55.39    2.30
   5   7  -5   56.59    2.70
   4  -7  -5   26.80    1.50
   4  -7  -5   28.20    2.10
   4  -7  -5   27.70    1.50
   4   7  -5   27.60    1.60
   4   7  -5   26.80    1.80
   4   7  -5   27.50    1.70
  -4   7   5   27.40    1.80
  -4   7   5   28.80    1.50
  -4   7   5   25.70    1.90
  -4   7   5   26.50    1.50
   4   7  -5   26.10    1.70
   4   7  -5   28.40    1.40
   3  -7  -5   26.70    2.00
   3  -7  -5   28.30    1.60
   3  -7  -5   29.40    1.60
  -3   7   5   28.40    1.50
  -3   7   5   26.60    1.90
   3   7  -5   26.40    1.50
  -3   7   5   28.20    1.90
  -3   7   5   29.00    1.60
   3   7  -5   25.20    1.60
   3   7  -5   26.50    1.80
   3   7  -5   25.50    1.60
   3   7  -5   25.90    1.40
   2  -7  -5   65.29    2.70
   2  -7  -5   66.49    3.40
   2  -7  -5   68.99    2.70
   2   7  -5   63.29    2.50
  -2   7   5   64.49    3.10
  -2   7   5   60.89    3.70
  -2   7   5   66.09    2.70
   2   7  -5   59.99    2.70
   2   7  -5   60.69    2.80
   2   7  -5   63.89    2.80
  -2   7   5   65.59    3.20
  -2   7   5   65.69    2.50
   1  -7  -5    4.70    0.90
   1  -7  -5    6.50    1.20
   1  -7  -5    6.30    0.80
   1  -7  -5    5.50    0.80
  -1   7   5    6.50    0.80
   1   7  -5    5.10    0.80
  -1   7   5    5.90    0.70
   1   7  -5    5.00    0.80
  -1   7   5    6.20    0.90
  -1   7   5    8.20    1.00
  -1   7   5    5.00    1.30
  -1   7   5    6.70    1.00
   0  -7  -5    7.70    1.10
   0  -7  -5    9.60    0.90
   0  -7  -5    8.20    0.90
   0   7  -5   10.10    0.90
   0   7   5    8.20    1.10
   0   7  -5    9.40    1.20
   0   7   5    9.00    1.10
   0   7   5    8.20    1.60
   0   7   5   12.10    1.30
   0   7   5    9.80    0.90
   0   7  -5    8.60    0.80
  -1  -7  -5  110.19    4.50
  -1  -7  -5  112.59    3.80
  -1  -7  -5  114.59    3.90
   1   7   5  105.99    4.20
  -1   7  -5  111.39    3.70
   1   7   5  102.09    5.00
  -1   7  -5  109.19    3.80
   1   7   5  103.59    4.10
   1   7   5  112.39    4.30
   1   7   5  114.49    3.90
  -2  -7  -5    8.10    1.10
  -2  -7  -5    4.90    0.70
  -2  -7  -5    5.00    0.70
   2   7   5    5.00    1.50
  -2   7  -5    6.20    0.80
   2   7   5    7.90    0.90
   2   7   5    5.90    0.70
  -2   7  -5    5.70    0.70
   2   7   5    8.20    0.90
  -2   7  -5    7.00    0.80
   2   7   5    5.80    0.90
  -3  -7  -5   74.59    3.40
  -3  -7  -5   79.69    2.70
  -3  -7  -5   76.89    2.70
  -3   7  -5   69.79    2.60
   3   7   5   73.59    2.90
   3   7   5   74.19    2.90
  -3   7  -5   75.19    2.80
  -3   7  -5   76.19    2.90
   3   7   5   79.29    3.20
   3   7   5   77.99    2.70
  -4  -7  -5   54.19    2.50
   4  -7   5   55.79    2.00
  -4  -7  -5   58.29    1.90
  -4  -7  -5   59.09    2.60
  -4   7  -5   57.39    2.10
   4   7   5   53.79    2.40
  -4   7  -5   56.59    2.20
   4   7   5   54.59    2.00
  -5  -7  -5    3.20    0.80
  -5   7  -5    2.40    0.60
  -5   7  -5    2.40    0.30
   6  -8  -5   98.49    2.90
  -6   8   5   99.29    3.00
   6   8  -5  100.69    3.20
   6   8  -5   98.19    3.20
   6   8  -5   99.19    3.50
  -6   8   5   95.79    3.50
   6   8  -5   98.29    3.30
   5  -8  -5  221.98    6.00
   5  -8  -5  230.28    6.40
   5  -8  -5  211.28    5.80
   5   8  -5  216.08    6.40
   5   8  -5  216.88    6.70
  -5   8   5  216.48    6.10
   5   8  -5  221.38    6.20
  -5   8   5  220.68    6.10
  -5   8   5  209.98    6.40
   5   8  -5  211.98    6.40
   4  -8  -5   35.80    1.60
   4  -8  -5   37.50    1.80
   4  -8  -5   34.00    1.60
   4   8  -5   36.70    2.00
  -4   8   5   34.10    1.90
  -4   8   5   35.70    1.90
   4   8  -5   35.20    1.70
   4   8  -5   33.80    1.70
  -4   8   5   36.00    2.20
   4   8  -5   34.90    1.60
   3  -8  -5  276.17    8.50
   3  -8  -5  288.47    8.00
   3  -8  -5  277.67    8.00
  -3   8   5  292.27    8.00
   3   8  -5  279.07    8.00
  -3   8   5  298.47    8.60
   3   8  -5  296.27    8.40
   3   8  -5  275.97    8.30
   3   8  -5  290.57    7.90
  -3   8   5  293.67    7.90
  -3   8   5  274.07    8.40
   2  -8  -5    8.20    1.10
   2  -8  -5    8.50    0.80
   2  -8  -5    8.70    0.80
  -2   8   5    8.90    0.80
  -2   8   5    7.60    0.90
  -2   8   5    9.50    1.10
   1  -8  -5  312.77    8.60
   1  -8  -5  313.87    9.40
   1  -8  -5  312.57    8.50
  -1   8   5  307.47    9.10
  -1   8   5  296.77    9.10
  -1   8   5  296.37    8.50
  -1   8   5  311.07    8.20
   0  -8  -5    0.10    0.20
   0  -8  -5    0.20    0.20
   0  -8  -5    0.30    0.40
   0   8  -5    0.00    0.40
   0   8  -5    0.00    0.40
   0   8   5    0.00    0.20
   0   8   5    0.30    0.20
   0   8   5    0.00    0.20
  -1  -8  -5  103.49    3.30
  -1  -8  -5  102.69    3.30
  -1  -8  -5  102.09    4.20
  -1  -8  -5   94.59    3.60
  -1   8  -5   93.19    3.20
   1   8   5   98.99    3.70
   1   8   5  103.19    3.60
   1   8   5  104.59    3.40
  -2  -8  -5    2.00    0.40
  -2  -8  -5    1.70    0.50
  -2  -8  -5    1.30    0.30
  -2   8  -5    1.20    0.30
  -2   8  -5    2.30    0.60
   2   8   5    2.00    0.40
   2   8   5    2.00    0.50
  -3  -8  -5   76.99    3.10
  -3  -8  -5   71.29    2.20
  -3   8  -5   66.49    2.20
  -3   8  -5   68.09    2.30
   3   8   5   76.79    3.00
   3   8   5   69.09    2.20
  -4   9   5  132.39    3.70
  -4   9   5  134.79    3.70
   3  -9  -5   25.30    1.40
   3  -9  -5   21.10    1.00
  -3   9   5   27.20    1.20
  -3   9   5   22.00    1.20
  -3   9   5   23.90    1.10
   2  -9  -5   19.00    1.00
   2  -9  -5   20.20    0.90
   2  -9  -5   20.70    1.00
  -2   9   5   19.90    1.00
  -2   9   5   18.90    1.10
  -2   9   5   19.50    1.10
   1  -9  -5    0.20    0.20
   1  -9  -5    0.00    0.20
  -1   9   5    0.30    0.20
  -1   9   5   -0.10    0.20
  -1   9   5    0.10    0.20
   0  -9  -5  160.48    4.40
   0  -9  -5  156.98    4.30
   0  -9  -5  149.79    5.10
   0   9   5  157.18    4.60
 -12   0   6   87.99    3.10
  12   0  -6   98.39    3.20
 -11   0   6  153.18    5.00
  11   0  -6  167.88    5.40
 -10   0   6 2674.63   67.09
  10   0  -6 2752.72   66.49
  10   0  -6 2650.73   66.99
 -10   0   6 2698.33   67.09
   9   0  -6 2219.28   55.59
   9   0  -6 2237.48   55.09
   9   0  -6 2148.89   54.99
  -9   0   6 2210.28   54.59
  -9   0   6 2244.38   55.59
  -9   0   6 2163.98   54.59
   9   0  -6 2295.67   55.69
   8   0  -6  377.96   10.90
   8   0  -6  371.86   10.60
   8   0  -6  377.96   10.30
   8   0  -6  381.16   10.80
  -8   0   6  381.16   10.00
   8   0  -6  370.36   12.70
   8   0  -6  370.86   10.30
  -8   0   6  384.76   10.10
  -7   0   6  129.69    3.90
  -7   0   6  130.49    4.80
   7   0  -6  134.19    4.70
   7   0  -6  134.09    4.50
  -7   0   6  136.19    4.00
   7   0  -6  134.29    4.50
   7   0  -6  126.59    4.10
   7   0  -6  121.29    4.50
   7   0  -6  133.89    4.30
   7   0  -6  123.79    5.80
   6   0  -6   42.60    2.20
  -6   0   6   47.80    1.80
   6   0  -6   46.60    2.20
   6   0  -6   49.40    3.20
   6   0  -6   45.60    2.00
   6   0  -6   45.40    2.30
   6   0  -6   47.70    2.10
   5   0  -6  546.95   15.20
  -5   0   6  563.04   14.20
   5   0  -6  558.64   15.10
   5   0  -6  556.74   14.70
   5   0  -6  560.74   16.30
   4   0  -6 3587.24   90.99
  -4   0   6 3608.84   90.29
   4   0  -6 3739.13   90.79
   4   0  -6 3836.52   91.39
   4   0  -6 3667.33   92.49
   3   0  -6 1069.69   30.80
   3   0  -6 1208.28   29.70
  -3   0   6 1153.38   28.60
   3   0  -6 1148.19   29.20
   3   0  -6 1155.38   29.00
   2   0  -6    0.20    0.30
   2   0  -6    0.10    0.30
   2   0  -6    0.00    0.30
   2   0  -6   -0.10    0.20
   1   0  -6  769.32   19.60
   1   0  -6  761.22   20.40
   1   0  -6  776.62   20.60
   1   0  -6  728.43   19.60
  -1   0   6  741.23   19.10
   0   0  -6 4211.48  102.49
   0   0   6 4060.99  100.99
   0   0  -6 4235.48  101.69
   0   0  -6 4160.98  102.59
   0   0   6 3949.70  100.99
  -1   0  -6 3056.09   75.19
   1   0   6 2921.81   73.29
  -1   0  -6 3048.69   74.49
  -1   0  -6 2960.10   73.99
   1   0   6 2921.11   73.69
  -2   0  -6  592.24   16.20
   2   0   6  571.84   15.50
   2   0   6  589.44   15.50
  -2   0  -6  596.24   16.10
  -2   0  -6  638.44   16.00
  -2   0  -6  633.54   17.70
  -2   0  -6  601.34   16.50
   2   0   6  600.34   16.30
   2   0   6  573.34   15.70
  -2   0  -6  614.84   16.30
   3   0   6 1406.46   35.40
  -3   0  -6 1427.26   36.00
   3   0   6 1379.46   35.70
  -3   0  -6 1392.86   36.30
   3   0   6 1394.06   35.30
  -3   0  -6 1474.15   38.10
  -3   0  -6 1460.75   36.40
   3   0   6 1427.76   36.60
  -3   0  -6 1369.26   35.70
  -3   0  -6 1396.26   36.10
   4   0   6    1.10    0.30
   4   0   6    1.80    0.80
   4   0   6    2.20    0.50
  -4   0  -6    1.30    0.50
  -4   0  -6    1.30    0.50
   4   0   6    2.90    0.70
  -4   0  -6    1.60    0.50
  -4   0  -6    2.50    0.60
  -4   0  -6    1.10    0.80
  -5   0  -6  137.99    6.50
  -5   0  -6  139.29    5.30
   5   0   6  136.59    4.20
   5   0   6  140.49    4.20
  -5   0  -6  138.39    4.90
   5   0   6  138.69    5.80
   5   0   6  133.09    4.80
  -5   0  -6  133.79    5.00
  -5   0  -6  133.79    4.50
   6   0   6  542.85   14.40
  -6   0  -6  543.55   14.90
  -6   0  -6  515.75   14.40
   6   0   6  519.05   14.30
   6   0   6  529.05   13.40
  -6   0  -6  529.55   14.50
   6   0   6  506.85   15.60
  -7   0  -6   25.70    1.40
  -7   0  -6   28.80    1.60
   7   0   6   27.30    1.60
   7   0   6   28.00    1.60
  -8   0  -6   19.30    1.10
   8   0   6   20.00    0.90
  -8   0  -6   19.80    0.90
  12  -1  -6    4.70    0.50
 -12  -1   6    4.90    0.50
 -12   1   6    5.20    0.50
  12   1  -6    5.60    0.50
 -11  -1   6   37.20    1.80
 -11  -1   6   35.60    1.90
 -11  -1   6   29.60    1.40
  11  -1  -6   37.10    1.90
 -11   1   6   35.30    1.70
  11   1  -6   33.90    1.80
  11   1  -6   32.80    1.90
  10  -1  -6  139.09    4.70
 -10  -1   6  132.79    4.70
 -10  -1   6  137.19    3.90
  10  -1  -6  137.69    4.10
 -10  -1   6  140.79    4.80
  10   1  -6  130.59    4.10
 -10   1   6  137.19    4.70
  10   1  -6  136.69    4.60
 -10   1   6  133.39    4.50
  10   1  -6  128.09    4.50
   9  -1  -6  675.13   17.80
   9  -1  -6  653.83   17.40
  -9  -1   6  689.53   18.10
  -9  -1   6  689.03   17.30
  -9  -1   6  634.34   19.10
   9  -1  -6  663.93   17.90
  -9  -1   6  668.63   17.20
  -9   1   6  696.83   18.00
   9   1  -6  673.93   17.90
   9   1  -6  638.94   17.70
   9   1  -6  677.13   17.60
   9   1  -6  678.63   17.50
  -9   1   6  680.23   17.90
   9   1  -6  661.93   18.00
   8  -1  -6 1659.43   42.00
   8  -1  -6 1613.34   41.50
   8  -1  -6 1713.53   42.10
  -8  -1   6 1659.53   41.20
  -8  -1   6 1751.82   41.60
   8  -1  -6 1661.93   44.20
  -8  -1   6 1621.54   43.00
   8   1  -6 1640.44   42.00
   8   1  -6 1653.33   41.60
  -8   1   6 1657.33   41.00
   8   1  -6 1671.13   41.90
   8   1  -6 1686.93   42.30
  -8   1   6 1614.34   41.80
  -8   1   6 1622.44   40.80
   8   1  -6 1643.74   41.60
   7  -1  -6  220.98    7.00
  -7  -1   6  215.98    6.20
   7  -1  -6  220.48    6.80
   7  -1  -6  216.88    6.50
  -7  -1   6  228.78    7.50
  -7  -1   6  215.08    6.20
   7  -1  -6  218.08    8.30
   7   1  -6  220.88    6.50
   7   1  -6  215.68    8.40
   7   1  -6  224.68    6.80
   7   1  -6  227.18    6.80
   7   1  -6  229.38    6.90
   7   1  -6  219.98    7.00
  -7   1   6  218.28    6.00
   7   1  -6  214.78    6.90
   7   1  -6  217.88    6.50
  -7   1   6  225.08    6.00
   6  -1  -6  463.75   12.80
   6  -1  -6  466.55   12.70
   6  -1  -6  480.75   13.30
   6  -1  -6  465.55   14.70
   6  -1  -6  480.35   13.10
   6  -1  -6  499.45   13.30
  -6  -1   6  454.05   12.40
  -6  -1   6  474.85   12.40
   6   1  -6  491.25   12.80
  -6   1   6  472.65   12.30
   6   1  -6  477.15   13.00
   6   1  -6  482.85   13.10
  -6   1   6  488.45   12.30
   6   1  -6  474.15   14.60
   6   1  -6  471.85   12.70
  -6   1   6  480.35   13.00
   6   1  -6  467.65   12.90
   6   1  -6  505.05   14.70
   6   1  -6  493.75   13.30
   5  -1  -6 1115.39   29.40
   5  -1  -6 1181.78   30.10
   5  -1  -6 1155.28   29.50
   5  -1  -6 1206.48   31.70
   5  -1  -6 1143.59   29.60
  -5  -1   6 1213.98   29.30
  -5   1   6 1193.98   29.10
   5   1  -6 1157.28   29.50
   5   1  -6 1182.28   30.00
   5   1  -6 1181.78   29.90
   5   1  -6 1111.79   31.20
  -5   1   6 1162.58   29.10
   5   1  -6 1196.08   29.80
   5   1  -6 1196.38   30.50
   4  -1  -6  953.20   24.40
   4  -1  -6  964.30   25.90
  -4  -1   6  927.41   23.70
   4  -1  -6  926.91   23.90
   4  -1  -6  929.11   24.50
   4   1  -6  947.11   24.40
   4   1  -6  938.61   25.50
  -4   1   6  920.81   23.50
   4   1  -6  956.40   24.20
   4   1  -6  976.30   24.90
   3  -1  -6  802.02   22.00
   3  -1  -6  775.72   20.70
   3  -1  -6  795.52   20.80
  -3   1   6  782.62   19.80
   3   1  -6  796.22   21.50
   3   1  -6  786.12   20.40
   3   1  -6  802.92   21.10
   3   1  -6  783.02   20.50
   2  -1  -6   27.50    2.50
   2  -1  -6   26.60    1.70
   2  -1  -6   27.00    1.60
   2   1  -6   27.00    1.80
  -2   1   6   25.80    1.10
   2   1  -6   28.20    1.90
   2   1  -6   22.90    1.40
   1  -1  -6   14.80    1.30
   1  -1  -6   14.10    1.30
   1  -1  -6   15.10    1.60
   1   1  -6   14.90    1.30
   1   1  -6   12.80    1.30
  -1   1   6   14.10    0.80
   1   1  -6   14.00    1.10
   0  -1  -6  397.36   11.90
   0  -1  -6  418.46   11.60
   0  -1  -6  384.16   11.30
   0  -1  -6  419.96   13.00
   0  -1   6  368.06   10.40
   0   1  -6  414.96   11.40
   0   1  -6  409.46   11.20
   0   1   6  402.06   10.80
   0   1  -6  396.26   11.90
   0   1   6  398.56   10.50
   1  -1   6   37.10    1.80
  -1  -1  -6   42.00    3.00
   1  -1   6   33.80    1.50
  -1  -1  -6   38.50    3.20
  -1  -1  -6   35.90    2.00
  -1  -1  -6   36.60    1.90
  -1   1  -6   36.60    1.90
   1   1   6   37.50    1.50
  -1   1  -6   36.10    1.80
  -1   1  -6   39.90    2.50
  -1   1  -6   39.30    2.00
   1   1   6   35.90    1.90
  -1   1  -6   37.70    1.90
  -2  -1  -6  224.58    7.50
   2  -1   6  234.58    6.60
  -2  -1  -6  236.48    7.10
   2  -1   6  221.18    6.70
  -2  -1  -6  237.58    8.40
  -2  -1  -6  248.88    8.10
  -2  -1  -6  243.78    8.30
  -2  -1  -6  230.78    6.80
  -2  -1  -6  219.78    6.90
   2  -1   6  230.68    7.10
  -2   1  -6  234.78    6.90
  -2   1  -6  230.08    6.70
   2   1   6  234.58    6.50
   2   1   6  234.88    7.40
  -2   1  -6  239.88    8.30
  -2   1  -6  230.78    7.30
   2   1   6  224.48    6.40
  -2   1  -6  226.68    7.20
  -2   1  -6  225.28    7.00
   2   1   6  223.18    6.70
   3  -1   6    4.10    1.00
  -3  -1  -6    3.50    0.80
  -3  -1  -6    3.30    1.00
   3  -1   6    4.10    0.60
  -3  -1  -6    3.40    0.80
   3  -1   6    4.00    0.60
  -3  -1  -6    4.40    0.70
  -3  -1  -6    4.50    0.90
   3  -1   6    3.60    0.80
  -3   1  -6    2.70    0.70
  -3   1  -6    4.10    0.80
   3   1   6    2.30    0.50
  -3   1  -6    3.00    0.60
   3   1   6    5.00    1.10
  -3   1  -6    4.10    0.60
  -3   1  -6    4.90    0.90
  -3   1  -6    2.60    0.80
  -4  -1  -6  148.29    5.50
  -4  -1  -6  147.69    5.20
  -4  -1  -6  166.38    6.20
  -4  -1  -6  158.58    5.40
   4  -1   6  144.39    5.10
   4  -1   6  156.88    4.80
   4  -1   6  159.18    6.00
  -4  -1  -6  154.48    4.90
  -4   1  -6  154.68    6.80
   4   1   6  149.69    5.20
   4   1   6  156.38    6.00
   4   1   6  153.88    4.60
   4   1   6  145.79    4.40
  -4   1  -6  151.38    5.50
  -4   1  -6  153.38    5.30
  -4   1  -6  154.38    5.10
   4   1   6  165.08    5.30
   5  -1   6  103.59    4.70
  -5  -1  -6   88.89    5.20
   5  -1   6   93.99    3.20
   5  -1   6   95.49    3.30
   5  -1   6   96.89    3.70
  -5  -1  -6   93.59    4.00
  -5  -1  -6   93.59    3.80
  -5  -1  -6   91.49    3.70
  -5  -1  -6   88.49    3.80
  -5   1  -6   94.79    3.70
   5   1   6   93.89    4.60
  -5   1  -6   97.19    4.10
   5   1   6   97.89    3.70
   5   1   6   92.49    3.70
  -5   1  -6   91.99    3.40
  -5   1  -6   88.99    5.00
   5   1   6   96.09    2.90
  -5   1  -6   93.29    3.90
  -6  -1  -6  182.08    6.60
   6  -1   6  175.88    5.80
   6  -1   6  180.48    7.50
  -6  -1  -6  186.18    5.80
  -6  -1  -6  180.18    5.90
   6  -1   6  179.18    5.20
   6  -1   6  175.28    5.10
   6   1   6  190.48    5.80
  -6   1  -6  202.48    7.60
  -6   1  -6  178.38    6.00
   6   1   6  184.28    5.90
  -6   1  -6  181.28    5.40
   6   1   6  154.38    8.00
  -6   1  -6  182.58    5.80
   7  -1   6  276.27    7.70
  -7  -1  -6  262.17    8.00
   7  -1   6  271.97    7.70
   7   1   6  269.97    7.80
  -7   1  -6  285.27    8.30
  -7   1  -6  279.07    8.00
   7   1   6  269.07    7.60
  -7   1  -6  272.27    7.70
   8  -1   6   67.39    2.10
  -8  -1  -6   64.99    2.20
  -8   1  -6   69.29    2.20
   8   1   6   69.79    2.40
  11  -2  -6  348.87    9.50
 -11  -2   6  346.27    9.50
 -11  -2   6  324.17   10.70
  11   2  -6  342.27    9.00
 -11   2   6  358.76    9.50
  11   2  -6  356.66    9.50
 -10  -2   6   29.70    1.30
 -10  -2   6   29.80    1.30
  10  -2  -6   29.60    1.70
 -10  -2   6   31.40    1.70
 -10  -2   6   26.90    1.70
  10   2  -6   24.00    1.50
 -10   2   6   27.70    1.60
  10   2  -6   27.50    1.40
  10   2  -6   28.40    1.70
  -9  -2   6   44.50    1.90
   9  -2  -6   45.10    1.90
  -9  -2   6   42.70    3.20
   9  -2  -6   42.00    2.80
   9   2  -6   44.30    2.30
  -9   2   6   42.60    2.20
   9   2  -6   42.60    2.20
   8  -2  -6 2362.36   58.29
   8  -2  -6 2256.87   57.59
   8  -2  -6 2280.37   58.29
   8  -2  -6 2322.17   58.89
   8  -2  -6 2337.67   59.49
  -8  -2   6 2293.77   57.39
  -8  -2   6 2310.37   57.39
  -8  -2   6 2318.27   59.49
   8   2  -6 2391.36   58.49
   8   2  -6 2344.57   57.69
   8   2  -6 2402.66   57.79
  -8   2   6 2318.17   57.99
   8   2  -6 2349.06   58.09
   8   2  -6 2275.17   58.29
   8   2  -6 2236.98   60.79
  -7  -2   6   49.70    2.00
   7  -2  -6   49.00    2.50
   7  -2  -6   48.30    1.70
  -7  -2   6   50.49    2.00
  -7  -2   6   50.09    2.90
   7  -2  -6   48.30    2.20
   7  -2  -6   48.70    2.80
   7  -2  -6   46.80    2.30
   7  -2  -6   43.50    3.60
   7   2  -6   49.70    2.90
  -7   2   6   44.70    2.20
  -7   2   6   51.39    1.60
   7   2  -6   53.99    2.90
  -7   2   6   46.60    2.00
   7   2  -6   52.39    2.60
   7   2  -6   51.59    2.60
   7   2  -6   45.60    3.40
   7   2  -6   50.39    2.40
   6  -2  -6  109.79    3.30
   6  -2  -6  106.69    3.10
   6  -2  -6  106.19    4.10
  -6  -2   6  110.49    3.40
   6  -2  -6  107.29    5.30
   6  -2  -6  109.49    3.80
   6  -2  -6  109.49    4.10
   6   2  -6  106.29    3.80
  -6   2   6  106.79    3.10
   6   2  -6  111.89    4.20
  -6   2   6  103.69    3.50
   6   2  -6  113.29    4.00
   6   2  -6  107.59    3.70
   6   2  -6  111.49    4.00
  -6   2   6  111.89    3.20
   6   2  -6  113.29    3.70
   6   2  -6  116.19    4.20
   6   2  -6  109.29    5.30
   5  -2  -6  399.56   12.80
   5  -2  -6  388.46   10.90
  -5  -2   6  379.46   10.30
   5  -2  -6  393.16   10.10
   5  -2  -6  394.36   11.30
   5   2  -6  402.66   11.10
  -5   2   6  376.06   10.50
   5   2  -6  414.46   11.00
  -5   2   6  389.06   10.00
   4  -2  -6  117.39    4.30
   4  -2  -6  118.69    3.80
   4  -2  -6  113.29    5.30
   4  -2  -6  117.89    3.90
   4  -2  -6  114.79    3.40
  -4   2   6  113.19    3.90
   4   2  -6  120.99    4.00
  -4   2   6  114.79    3.30
   4   2  -6  112.69    4.80
   4   2  -6  116.59    4.00
   4   2  -6  114.49    5.00
   3  -2  -6    0.50    0.40
   3  -2  -6    1.30    0.40
   3  -2  -6    0.90    0.40
   3  -2  -6    1.20    0.30
   3   2  -6    1.20    0.50
   3   2  -6    1.50    0.50
  -3   2   6    2.20    0.30
   3   2  -6    1.50    0.40
   3   2  -6    1.30    0.40
   2  -2  -6    0.50    0.30
   2  -2  -6    0.20    0.30
   2  -2  -6    0.40    0.40
   2  -2  -6    0.60    0.20
   2   2  -6    0.40    0.30
   2   2  -6    0.40    0.30
  -2   2   6    0.40    0.30
   2   2  -6    0.30    0.20
   1  -2  -6  320.37   10.50
   1  -2  -6  314.97    9.50
   1  -2  -6  298.37    8.20
   1  -2  -6  309.87    9.20
  -1   2   6  313.27    8.70
  -1   2   6  320.27    8.20
   1   2  -6  323.87    9.00
   1   2  -6  316.47    9.30
   1   2  -6  292.17    8.60
   1   2  -6  311.57    9.60
   0  -2  -6  613.54   17.80
   0  -2  -6  574.94   15.80
   0  -2  -6  599.44   16.40
   0  -2  -6  590.74   15.30
   0  -2  -6  605.44   17.00
   0   2  -6  606.04   16.10
   0   2  -6  613.04   16.30
   0   2   6  602.84   15.20
   0   2  -6  595.94   17.00
   0   2   6  622.24   16.10
  -1  -2  -6  600.64   16.10
   1  -2   6  561.74   15.20
  -1  -2  -6  580.14   15.70
  -1  -2  -6  584.64   15.70
  -1  -2  -6  558.54   14.90
  -1  -2  -6  614.34   17.70
  -1  -2  -6  607.24   17.10
   1  -2   6  595.74   15.70
  -1   2  -6  593.74   17.00
   1   2   6  592.14   15.00
  -1   2  -6  623.44   16.20
   1   2   6  580.24   15.60
   1   2   6  604.34   16.10
  -1   2  -6  577.74   15.40
   2  -2   6 1558.64   39.60
   2  -2   6 1513.25   39.80
  -2  -2  -6 1599.04   42.20
  -2  -2  -6 1594.14   40.60
  -2  -2  -6 1574.04   42.00
  -2  -2  -6 1557.34   40.90
   2  -2   6 1599.44   40.50
  -2  -2  -6 1557.04   40.70
  -2  -2  -6 1552.44   39.30
  -2  -2  -6 1581.84   40.20
   2   2   6 1601.94   39.30
  -2   2  -6 1692.33   41.80
  -2   2  -6 1555.04   40.50
  -2   2  -6 1632.14   40.60
  -2   2  -6 1596.24   40.10
   2   2   6 1629.14   40.10
  -2   2  -6 1576.04   39.80
   2   2   6 1617.04   40.90
  -2   2  -6 1584.34   40.10
   2   2   6 1583.34   40.10
  -3  -2  -6   98.89    5.30
  -3  -2  -6   98.99    5.70
  -3  -2  -6   98.19    3.00
   3  -2   6   96.59    3.40
   3  -2   6  106.39    4.40
  -3  -2  -6   95.69    3.90
  -3  -2  -6   97.99    4.00
   3  -2   6   98.19    3.70
  -3  -2  -6  117.39    4.90
  -3  -2  -6  104.09    4.50
   3  -2   6  102.59    3.50
   3   2   6  108.59    3.90
   3   2   6  105.59    3.30
  -3   2  -6  106.89    4.20
  -3   2  -6   98.99    4.30
  -3   2  -6   97.09    4.90
   3   2   6  108.99    4.60
  -4  -2  -6  109.89    4.60
   4  -2   6  110.99    3.70
   4  -2   6  107.19    3.80
   4  -2   6  110.09    4.30
  -4  -2  -6  112.29    5.80
  -4  -2  -6  109.59    4.40
  -4  -2  -6  114.89    4.30
   4  -2   6  111.69    4.70
   4   2   6  110.99    4.20
  -4   2  -6  107.19    4.50
   4   2   6  110.09    4.90
  -4   2  -6  110.19    5.40
  -4   2  -6  110.29    4.00
  -4   2  -6  110.39    4.10
  -4   2  -6  112.39    4.00
   4   2   6  110.29    4.10
  -4   2  -6  111.29    4.40
  -5  -2  -6   26.60    1.80
   5  -2   6   31.90    2.50
  -5  -2  -6   22.20    4.00
   5  -2   6   28.70    1.50
  -5  -2  -6   28.00    1.90
  -5  -2  -6   27.40    2.30
   5  -2   6   28.60    1.80
  -5   2  -6   28.30    3.20
  -5   2  -6   31.90    2.40
   5   2   6   24.70    2.40
   5   2   6   25.00    2.10
  -5   2  -6   29.20    2.00
   5   2   6   27.70    1.80
  -6  -2  -6   48.10    2.40
  -6  -2  -6   45.80    2.20
   6  -2   6   51.79    2.30
   6  -2   6   49.80    2.00
  -6  -2  -6   51.69    2.40
   6  -2   6   51.39    2.00
   6   2   6   46.80    2.30
   6   2   6   46.50    3.20
   6   2   6   49.10    2.20
  -6   2  -6   48.70    2.20
  -6   2  -6   48.40    2.00
  -6   2  -6   49.80    2.60
  -6   2  -6   51.89    2.50
  -7  -2  -6   19.90    1.30
   7  -2   6   20.10    0.90
   7  -2   6   19.20    1.20
   7  -2   6   22.90    1.40
  -7  -2  -6   20.00    1.20
  -7   2  -6   18.00    1.00
   7   2   6   18.90    1.20
  -7   2  -6   19.90    1.30
   7   2   6   20.50    1.10
  -7   2  -6   21.20    1.80
  11  -3  -6  903.31   22.30
 -11  -3   6  872.01   22.50
 -11  -3   6  872.91   22.20
  11   3  -6  880.51   21.90
 -11   3   6  833.92   22.00
  11   3  -6  910.21   22.30
 -10  -3   6   71.09    2.40
 -10  -3   6   67.59    2.40
  10  -3  -6   68.49    2.70
 -10  -3   6   70.09    2.90
 -10  -3   6   69.99    2.70
  10   3  -6   72.29    3.00
  10   3  -6   67.29    2.70
  10   3  -6   68.89    2.50
 -10   3   6   68.19    2.60
  10   3  -6   69.29    2.80
   9  -3  -6   13.20    1.20
   9  -3  -6   10.70    1.20
   9  -3  -6   12.10    0.90
  -9  -3   6   13.90    0.90
  -9  -3   6   12.80    1.00
   9   3  -6   13.70    1.00
   9   3  -6   13.40    1.20
  -9   3   6   11.10    1.00
   9   3  -6   12.60    1.10
   9   3  -6   12.50    1.20
   9   3  -6   14.90    1.10
   8  -3  -6  123.99    4.40
   8  -3  -6  128.59    3.70
  -8  -3   6  123.89    5.60
  -8  -3   6  131.69    4.10
  -8  -3   6  125.99    4.00
   8  -3  -6  137.09    5.90
   8  -3  -6  117.59    4.40
   8  -3  -6  126.39    4.10
  -8   3   6  125.59    4.30
   8   3  -6  127.99    4.30
   8   3  -6  131.29    4.60
   8   3  -6  127.59    4.70
   8   3  -6  124.89    4.70
  -8   3   6  121.79    4.00
   8   3  -6  129.19    4.30
   7  -3  -6 1923.21   51.19
   7  -3  -6 1894.61   48.50
   7  -3  -6 1922.51   48.90
   7  -3  -6 1971.50   48.00
   7  -3  -6 1963.70   47.80
  -7  -3   6 1983.20   48.20
   7  -3  -6 2045.40   50.29
  -7  -3   6 1980.70   50.29
   7   3  -6 1903.31   48.70
  -7   3   6 1860.71   48.40
  -7   3   6 1897.61   48.20
   7   3  -6 1949.60   48.50
   7   3  -6 1950.70   49.20
   7   3  -6 1971.60   48.80
   7   3  -6 1906.01   49.50
   7   3  -6 2002.10   48.60
   7   3  -6 1833.52   51.09
   6  -3  -6 1663.63   42.50
   6  -3  -6 1643.44   42.10
   6  -3  -6 1707.43   41.10
   6  -3  -6 1652.03   41.60
   6  -3  -6 1672.33   41.10
   6  -3  -6 1657.73   44.30
  -6  -3   6 1621.44   41.10
   6   3  -6 1640.54   41.40
   6   3  -6 1694.83   41.90
   6   3  -6 1707.43   42.20
   6   3  -6 1652.23   42.20
   6   3  -6 1629.74   44.00
   6   3  -6 1656.23   41.70
  -6   3   6 1583.04   41.40
  -6   3   6 1613.44   41.30
   6   3  -6 1652.63   41.50
   6   3  -6 1676.33   41.90
   5  -3  -6  115.09    3.70
   5  -3  -6  121.89    5.80
   5  -3  -6  124.39    3.80
  -5  -3   6  114.29    3.70
   5  -3  -6  125.79    4.70
   5  -3  -6  120.19    4.20
   5  -3  -6  116.49    4.50
   5   3  -6  126.99    4.50
   5   3  -6  123.99    4.30
   5   3  -6  123.99    4.50
   5   3  -6  124.49    4.30
   5   3  -6  122.39    4.10
   5   3  -6  119.69    4.10
  -5   3   6  117.19    3.90
   5   3  -6  122.39    3.90
  -5   3   6  122.29    4.20
   4  -3  -6  133.59    4.00
   4  -3  -6  132.19    4.90
   4  -3  -6  127.19    4.00
   4   3  -6  131.59    4.50
   4   3  -6  133.69    4.30
  -4   3   6  125.59    4.30
   4   3  -6  134.59    4.60
   4   3  -6  144.79    6.20
   4   3  -6  128.49    4.60
  -4   3   6  126.49    4.70
   4   3  -6  133.59    5.20
   4   3  -6  137.09    4.50
  -4   3   6  131.59    4.20
   3  -3  -6  402.36   11.50
   3  -3  -6  398.76   10.50
   3  -3  -6  394.56   10.60
   3  -3  -6  385.76   10.50
  -3   3   6  400.56   11.10
  -3   3   6  381.96   10.80
   3   3  -6  411.46   11.10
  -3   3   6  388.26   10.70
   3   3  -6  383.76   11.10
   3   3  -6  408.56   11.90
   3   3  -6  403.36   12.20
   3   3  -6  405.56   11.20
   3   3  -6  394.96   10.80
   3   3  -6  395.56   11.00
   2  -3  -6  645.64   17.60
   2  -3  -6  644.84   16.90
   2  -3  -6  672.33   18.00
   2  -3  -6  643.14   19.70
   2  -3  -6  647.64   17.00
  -2   3   6  684.93   17.80
  -2   3   6  634.44   17.20
   2   3  -6  650.13   17.60
   2   3  -6  665.93   17.30
   2   3  -6  670.43   17.50
   2   3  -6  673.23   18.40
  -2   3   6  662.83   17.20
   2   3  -6  653.03   18.30
   2   3  -6  648.54   17.30
   2   3  -6  716.73   18.60
   1  -3  -6  226.98    7.30
   1  -3  -6  227.58    6.40
   1  -3  -6  227.68    7.40
   1  -3  -6  232.98    8.70
   1  -3  -6  218.48    6.40
   1  -3  -6  230.88    7.40
   1   3  -6  228.68    7.30
  -1   3   6  229.18    7.10
   1   3  -6  220.18    6.50
   1   3  -6  224.28    6.90
  -1   3   6  224.98    6.70
  -1   3   6  219.68    6.80
  -1   3   6  218.48    6.50
   1   3  -6  232.18    6.70
   1   3  -6  218.68    6.90
  -1   3   6  229.08    6.60
   1   3  -6  229.68    7.60
   0  -3  -6  202.58    6.00
   0  -3   6  195.68    6.20
   0  -3  -6  220.88    7.40
   0  -3  -6  213.68    7.10
   0  -3  -6  221.18    6.10
   0   3   6  215.48    8.10
   0   3   6  199.88    6.30
   0   3  -6  215.88    6.40
   0   3  -6  217.58    6.70
   0   3   6  221.98    6.60
   0   3   6  202.18    6.40
   0   3  -6  205.38    6.70
   0   3  -6  213.58    7.30
   0   3   6  204.58    5.40
  -1  -3  -6  369.16   12.60
  -1  -3  -6  355.76    9.90
  -1  -3  -6  363.96    9.80
  -1  -3  -6  381.26   11.80
   1  -3   6  353.56   10.40
  -1   3  -6  371.66   10.70
  -1   3  -6  358.66   10.00
  -1   3  -6  356.16   10.20
   1   3   6  358.26   10.30
  -1   3  -6  360.56   10.30
   1   3   6  370.66   10.30
  -1   3  -6  376.86   10.80
   1   3   6  377.16   11.10
  -1   3  -6  381.26   11.50
   1   3   6  368.86   10.10
   1   3   6  369.66   10.30
  -2  -3  -6   73.19    3.00
  -2  -3  -6   72.19    2.60
  -2  -3  -6   75.59    3.10
   2  -3   6   75.39    3.40
   2  -3   6   73.39    2.70
  -2  -3  -6   76.59    2.70
  -2  -3  -6   73.79    4.70
   2  -3   6   67.09    3.00
   2   3   6   70.19    2.90
  -2   3  -6   76.09    3.40
  -2   3  -6   77.19    3.90
  -2   3  -6   77.09    3.40
   2   3   6   74.79    3.60
  -2   3  -6   76.59    3.10
  -2   3  -6   75.89    2.90
   2   3   6   76.29    2.90
   2   3   6   76.69    3.10
  -2   3  -6   75.09    3.00
   2   3   6   73.79    3.00
  -3  -3  -6  653.33   20.50
  -3  -3  -6  691.03   18.80
   3  -3   6  690.83   17.90
  -3  -3  -6  690.63   18.50
   3  -3   6  676.83   18.20
  -3  -3  -6  672.83   18.40
   3  -3   6  698.03   19.50
  -3  -3  -6  637.84   20.80
  -3  -3  -6  696.13   17.70
  -3   3  -6  683.93   18.80
  -3   3  -6  708.73   18.30
   3   3   6  704.43   19.60
  -3   3  -6  688.03   18.30
   3   3   6  684.93   17.90
   3   3   6  704.03   18.40
  -3   3  -6  699.13   19.90
  -3   3  -6  711.03   19.40
   3   3   6  719.63   18.70
  -4  -3  -6   13.10    2.10
   4  -3   6   17.90    1.20
  -4  -3  -6   17.10    0.80
   4  -3   6   17.00    1.20
  -4  -3  -6   18.90    1.70
  -4  -3  -6   18.70    1.50
  -4  -3  -6   14.70    1.40
   4   3   6   17.30    1.50
  -4   3  -6   16.60    1.30
  -4   3  -6   15.00    2.40
   4   3   6   18.60    1.40
  -4   3  -6   16.70    1.60
  -4   3  -6   18.10    1.30
  -4   3  -6   17.30    1.30
  -4   3  -6   20.40    1.60
   5  -3   6  195.18    6.80
   5  -3   6  180.48    5.40
  -5  -3  -6  184.18    6.00
   5  -3   6  184.38    5.50
   5  -3   6  167.78    6.70
  -5  -3  -6  186.98    6.40
  -5   3  -6  176.58    6.10
   5   3   6  166.68    6.90
  -5   3  -6  186.08    6.30
  -5   3  -6  178.98    5.70
  -5   3  -6  177.88    5.60
   5   3   6  181.68    6.10
   5   3   6  186.78    5.80
  -5   3  -6  176.88    5.60
   6  -3   6   72.99    2.50
  -6  -3  -6   68.99    2.90
  -6  -3  -6   71.39    2.90
   6  -3   6   68.49    2.50
   6  -3   6   75.69    3.60
  -6  -3  -6   74.39    3.10
  -6   3  -6   72.19    3.00
  -6   3  -6   68.99    2.60
   6   3   6   71.39    2.70
  -6   3  -6   69.19    2.50
  -6   3  -6   69.39    3.00
  -7  -3  -6    4.60    0.60
   7  -3   6    4.60    0.40
   7   3   6    5.10    0.50
  -7   3  -6    3.20    0.60
   7   3   6    4.20    0.70
  -7   3  -6    3.80    0.70
  -7   3  -6    5.70    0.70
  11  -4  -6  127.19    3.60
  11   4  -6  120.19    3.70
 -10  -4   6    7.00    0.60
 -10  -4   6    6.80    0.60
 -10  -4   6    6.90    0.70
 -10  -4   6    7.10    0.80
  10  -4  -6    7.30    0.70
  10   4  -6    7.90    0.60
  10   4  -6    6.60    0.70
  10   4  -6    7.00    0.80
  10   4  -6    7.00    0.80
  -9  -4   6   12.00    1.10
  -9  -4   6   11.30    0.90
   9  -4  -6    8.70    1.30
   9  -4  -6   11.90    1.10
  -9  -4   6   10.60    0.80
  -9   4   6   11.50    0.90
   9   4  -6   11.00    1.00
   9   4  -6   10.70    1.10
   9   4  -6   13.10    1.00
   9   4  -6   11.50    0.90
   9   4  -6   11.90    1.20
  -8  -4   6    1.80    1.00
   8  -4  -6   -1.10    1.20
  -8  -4   6    0.40    0.30
   8  -4  -6    0.10    0.30
   8  -4  -6    0.30    0.20
   8  -4  -6    0.10    0.20
   8   4  -6    0.20    0.30
   8   4  -6    0.10    0.20
   8   4  -6    0.30    0.30
   8   4  -6    0.30    0.30
   8   4  -6    0.10    0.30
  -8   4   6    0.40    0.30
   7  -4  -6  280.27    7.70
  -7  -4   6  279.57    9.70
   7  -4  -6  271.17    8.40
   7  -4  -6  284.27    9.40
   7  -4  -6  281.97    8.20
  -7  -4   6  285.87    7.90
  -7  -4   6  268.37    7.90
   7  -4  -6  294.07    7.80
   7   4  -6  290.47    8.60
   7   4  -6  292.37    8.20
   7   4  -6  285.97    8.90
   7   4  -6  289.47    8.30
   7   4  -6  277.87    8.30
  -7   4   6  281.77    8.00
   7   4  -6  288.57    8.40
   7   4  -6  285.47    8.90
   6  -4  -6  523.65   13.70
   6  -4  -6  512.05   16.80
  -6  -4   6  516.25   15.50
   6  -4  -6  498.85   14.40
   6  -4  -6  516.05   15.00
   6  -4  -6  502.65   14.00
   6  -4  -6  518.05   13.60
  -6  -4   6  495.55   13.40
   6   4  -6  529.05   14.00
   6   4  -6  519.55   13.90
   6   4  -6  516.15   14.10
   6   4  -6  537.65   14.70
   6   4  -6  528.35   15.10
   6   4  -6  516.15   14.10
   6   4  -6  549.95   15.90
  -6   4   6  500.85   14.20
  -6   4   6  514.15   13.80
   5  -4  -6   31.00    1.80
   5  -4  -6   32.20    1.70
   5  -4  -6   33.50    1.60
   5  -4  -6   28.30    3.10
   5  -4  -6   31.60    2.10
   5   4  -6   34.00    2.00
   5   4  -6   29.00    1.90
   5   4  -6   32.40    2.80
  -5   4   6   28.70    2.00
  -5   4   6   30.20    1.60
  -5   4   6   32.00    1.90
   5   4  -6   31.90    3.00
  -5   4   6   31.40    1.70
   5   4  -6   32.40    1.80
   5   4  -6   35.60    1.90
   5   4  -6   36.40    1.90
   4  -4  -6  239.18    9.60
   4  -4  -6  232.68    6.90
   4  -4  -6  242.48    6.90
   4  -4  -6  247.38    7.90
   4   4  -6  234.18    7.50
  -4   4   6  244.28    7.00
  -4   4   6  236.68    6.90
  -4   4   6  237.88    7.30
   4   4  -6  243.98    6.90
   4   4  -6  241.28    7.10
   4   4  -6  230.18    7.00
   4   4  -6  244.98    7.40
   4   4  -6  248.18    7.40
   4   4  -6  245.08    7.40
  -4   4   6  241.78    7.70
   4   4  -6  233.58    8.70
   3  -4  -6  712.33   18.90
   3  -4  -6  749.73   23.70
   3  -4  -6  728.03   20.00
   3  -4  -6  736.63   18.90
   3  -4  -6  785.92   20.90
   3   4  -6  717.23   20.70
   3   4  -6  718.53   19.40
   3   4  -6  729.83   20.30
   3   4  -6  712.53   18.80
   3   4  -6  767.62   19.40
  -3   4   6  730.63   19.00
  -3   4   6  738.73   19.30
   3   4  -6  722.83   19.00
  -3   4   6  709.73   19.60
  -3   4   6  727.83   20.00
  -3   4   6  716.83   18.90
   3   4  -6  739.83   19.30
   3   4  -6  724.83   19.50
   2  -4  -6  576.94   15.80
   2  -4  -6  549.85   14.60
   2  -4  -6  552.24   14.60
   2  -4  -6  545.55   15.50
   2   4  -6  544.35   14.60
   2   4  -6  563.64   15.90
  -2   4   6  553.94   14.70
  -2   4   6  561.44   15.00
  -2   4   6  545.95   15.10
   2   4  -6  558.44   14.70
  -2   4   6  552.74   14.60
   2   4  -6  543.95   16.70
   2   4  -6  521.05   14.30
   2   4  -6  549.65   15.10
  -2   4   6  544.05   15.20
   2   4  -6  576.74   15.10
  -2   4   6  558.44   15.70
   2   4  -6  556.84   15.10
   1  -4  -6   -0.30    0.20
   1  -4  -6   -0.70    0.60
   1  -4  -6    0.60    0.30
   1  -4  -6   -0.10    0.80
   1  -4  -6    0.30    0.30
   1   4  -6   -0.50    0.40
  -1   4   6    0.20    0.20
  -1   4   6    0.50    0.40
   1   4  -6    0.60    0.50
  -1   4   6    0.50    0.40
  -1   4   6   -0.20    0.20
   1   4  -6    0.10    0.50
   1   4  -6   -1.00    0.40
   1   4  -6   -0.30    0.20
   1   4  -6   -0.10    0.30
   1   4  -6    0.10    0.30
   1   4  -6    0.00    0.30
  -1   4   6    0.30    0.20
   0  -4  -6  127.59    6.50
   0  -4  -6  133.39    5.30
   0  -4   6  135.99    4.90
   0  -4  -6  122.39    4.10
   0  -4  -6  125.69    4.10
   0   4  -6  122.99    4.60
   0   4  -6  117.59    4.20
   0   4   6  119.99    4.50
   0   4   6  122.49    4.50
   0   4  -6  124.69    4.20
   0   4  -6  117.99    4.00
   0   4  -6  125.29    4.50
   0   4   6  128.19    5.10
   0   4   6  123.79    4.10
   0   4   6  125.59    4.30
   0   4  -6  129.49    5.20
   0   4   6  126.59    4.40
  -1  -4  -6   39.10    2.80
  -1  -4  -6   37.00    2.00
  -1  -4  -6   42.30    3.80
   1  -4   6   28.70    2.20
  -1  -4  -6   32.70    1.90
  -1   4  -6   38.10    2.10
  -1   4  -6   36.40    2.10
   1   4   6   34.90    1.70
  -1   4  -6   31.90    1.70
  -1   4  -6   32.70    2.40
   1   4   6   36.30    2.00
  -1   4  -6   41.40    2.50
   1   4   6   36.30    2.40
   1   4   6   35.20    2.70
  -1   4  -6   32.90    1.80
   1   4   6   30.10    2.00
  -2  -4  -6  114.89    5.60
  -2  -4  -6  123.49    4.00
  -2  -4  -6  120.59    4.30
  -2  -4  -6  122.09    4.00
  -2  -4  -6  114.99    6.80
   2  -4   6  123.19    4.90
  -2   4  -6  125.29    4.70
   2   4   6  122.19    4.50
   2   4   6  120.39    4.40
   2   4   6  123.89    4.30
  -2   4  -6  114.99    5.20
   2   4   6  120.49    5.20
  -2   4  -6  120.89    4.40
  -2   4  -6  125.79    4.70
  -2   4  -6  121.49    4.20
   2   4   6  122.39    4.00
  -2   4  -6  120.89    4.20
  -3  -4  -6    8.10    1.00
  -3  -4  -6   11.90    0.80
   3  -4   6    8.50    1.70
  -3  -4  -6    9.40    0.80
   3  -4   6    9.50    1.10
   3  -4   6    9.30    0.90
  -3   4  -6    8.80    1.10
  -3   4  -6   10.30    1.20
   3   4   6    9.80    1.00
  -3   4  -6    9.90    1.00
   3   4   6   11.70    1.70
  -3   4  -6    5.10    1.70
   3   4   6    9.70    1.10
   3   4   6   11.00    1.10
  -3   4  -6    9.60    1.00
  -3   4  -6   11.20    1.10
  -4  -4  -6  276.67    8.40
  -4  -4  -6  271.57    8.60
  -4  -4  -6  286.67    9.30
   4  -4   6  283.57    8.00
   4  -4   6  278.87    8.30
  -4  -4  -6  259.37   10.40
  -4  -4  -6  288.47    7.60
  -4   4  -6  289.37    8.20
  -4   4  -6  277.67    8.00
   4   4   6  293.67    8.30
   4   4   6  274.47    8.50
  -4   4  -6  297.47    8.90
   4   4   6  276.17    9.70
  -4   4  -6  286.17    8.80
  -4   4  -6  281.67    8.40
   5  -4   6   20.10    1.20
  -5  -4  -6   18.10    1.60
  -5  -4  -6   19.30    1.40
   5  -4   6   18.40    1.10
   5   4   6   17.80    1.30
   5   4   6   18.10    2.20
  -5   4  -6   18.30    1.10
  -5   4  -6   19.10    1.20
  -5   4  -6   19.30    1.30
   5   4   6   19.60    1.30
  -5   4  -6   19.40    1.40
  -5   4  -6   18.50    1.40
   6  -4   6  114.69    3.40
  -6  -4  -6  102.99    3.80
   6  -4   6  105.99    3.40
  -6  -4  -6  112.49    3.70
  -6   4  -6  111.09    3.50
   6   4   6  105.69    3.70
   6   4   6  106.09    3.40
  -6   4  -6  110.19    3.80
  -6   4  -6  112.29    3.90
   7  -4   6   25.00    0.90
  -7  -4  -6   24.30    1.10
  -7   4  -6   25.70    1.20
 -10  -5   6    7.90    0.60
 -10  -5   6    8.90    0.60
  10  -5  -6    7.70    0.70
 -10  -5   6    9.20    0.90
  10   5  -6    8.00    0.70
  10   5  -6    8.60    0.70
  10   5  -6    7.40    0.80
  10   5  -6    8.30    0.70
  -9  -5   6  210.08    5.80
   9  -5  -6  219.08    6.70
  -9  -5   6  202.18    6.10
  -9  -5   6  208.08    6.30
   9   5  -6  217.68    6.40
   9   5  -6  202.08    6.20
   9   5  -6  209.48    6.60
  -9   5   6  208.18    5.80
   9   5  -6  200.88    6.50
  -8  -5   6  104.39    3.30
   8  -5  -6   97.19    3.80
   8  -5  -6   96.59    3.60
  -8  -5   6  105.59    3.40
   8  -5  -6  102.29    3.10
   8  -5  -6  101.59    3.80
   8   5  -6  104.99    3.80
   8   5  -6   98.99    3.50
  -8   5   6  101.89    3.40
   8   5  -6  102.59    4.00
   8   5  -6  103.29    3.50
   8   5  -6  104.49    4.00
  -7  -5   6   65.69    2.40
   7  -5  -6   65.99    2.60
   7  -5  -6   68.99    2.50
   7  -5  -6   66.49    2.30
   7  -5  -6   63.49    3.80
  -7  -5   6   61.69    3.80
  -7   5   6   63.39    2.40
   7   5  -6   70.89    3.00
  -7   5   6   65.29    2.60
   7   5  -6   66.69    2.70
   7   5  -6   65.79    3.20
   7   5  -6   70.19    3.20
   7   5  -6   66.69    2.70
   6  -5  -6    4.20    0.60
   6  -5  -6    6.80    1.60
   6  -5  -6    3.00    0.70
   6  -5  -6    4.00    0.60
  -6  -5   6    2.50    0.50
   6  -5  -6    3.60    0.80
  -6  -5   6    4.20    1.00
   6   5  -6    3.60    0.70
  -6   5   6    5.20    0.90
  -6   5   6    4.70    0.60
   6   5  -6    3.90    0.80
   6   5  -6    4.30    0.80
   6   5  -6    3.90    0.90
  -6   5   6    3.50    0.60
   6   5  -6    3.60    0.60
   6   5  -6    3.80    0.90
   6   5  -6    4.10    0.70
   5  -5  -6 1129.99   32.50
  -5  -5   6 1104.69   30.30
   5  -5  -6 1159.08   28.50
   5  -5  -6 1143.29   28.50
   5  -5  -6 1124.79   28.90
   5  -5  -6 1111.79   29.50
   5   5  -6 1106.69   28.60
  -5   5   6 1132.39   28.60
  -5   5   6 1095.49   29.10
   5   5  -6 1116.29   28.90
   5   5  -6 1115.59   29.30
   5   5  -6 1118.89   28.80
   5   5  -6 1094.59   29.40
  -5   5   6 1108.99   28.50
   5   5  -6 1139.09   28.90
  -5   5   6 1127.39   29.50
   5   5  -6 1113.49   28.50
   4  -5  -6  464.95   12.70
   4  -5  -6  460.85   16.20
   4  -5  -6  483.55   13.90
   4  -5  -6  480.55   12.80
   4   5  -6  466.35   12.80
   4   5  -6  473.85   13.00
   4   5  -6  472.75   13.40
  -4   5   6  477.25   12.80
   4   5  -6  472.95   13.00
  -4   5   6  470.05   13.20
   4   5  -6  464.85   12.60
  -4   5   6  477.15   13.70
  -4   5   6  470.75   12.70
   4   5  -6  476.75   13.50
   4   5  -6  471.05   13.10
   3  -5  -6    0.20    0.30
   3  -5  -6    0.00    0.40
   3  -5  -6    0.00    0.30
   3   5  -6   -0.40    0.20
  -3   5   6   -0.20    0.20
  -3   5   6    0.00    0.20
   3   5  -6    0.60    0.50
  -3   5   6    0.00    0.20
   3   5  -6   -0.10    0.30
   3   5  -6    0.30    0.40
   3   5  -6    0.30    0.30
   2  -5  -6  179.18    5.50
   2  -5  -6  181.08    6.60
   2  -5  -6  172.08    6.20
   2  -5  -6  180.38    8.50
   2  -5  -6  179.28    6.20
  -2   5   6  173.88    5.90
   2   5  -6  179.68    6.60
   2   5  -6  175.48    5.80
   2   5  -6  172.68    5.80
  -2   5   6  178.08    5.50
  -2   5   6  182.98    5.60
   2   5  -6  174.18    5.40
   2   5  -6  166.48    5.20
   2   5  -6  172.98    5.70
  -2   5   6  172.78    5.90
  -2   5   6  176.08    6.60
   1  -5  -6   28.50    3.30
   1  -5  -6   29.80    1.60
   1  -5  -6   29.60    1.60
   1  -5  -6   28.90    3.30
  -1   5   6   30.30    1.90
   1   5  -6   28.00    1.80
  -1   5   6   28.00    1.80
   1   5  -6   28.20    2.30
   1   5  -6   30.10    1.80
  -1   5   6   29.20    1.60
  -1   5   6   23.50    2.10
  -1   5   6   27.90    1.60
   1   5  -6   25.80    1.60
   1   5  -6   26.70    1.80
   0  -5  -6  543.55   14.30
   0  -5  -6  545.85   15.60
   0  -5  -6  523.05   14.30
   0  -5  -6  570.14   21.30
   0   5  -6  521.55   14.10
   0   5   6  536.55   14.20
   0   5   6  541.75   14.90
   0   5   6  547.55   14.50
   0   5  -6  524.95   14.70
   0   5  -6  525.25   14.40
   0   5  -6  536.15   14.80
   0   5   6  530.05   15.70
   0   5   6  533.05   14.80
   0   5  -6  499.95   15.30
   0   5   6  518.65   14.80
   0   5  -6  535.85   14.20
  -1  -5  -6    1.00    0.30
  -1  -5  -6   -1.40    1.70
  -1  -5  -6    1.20    1.10
  -1  -5  -6    0.70    0.40
  -1   5  -6    1.70    0.40
   1   5   6    0.30    0.40
  -1   5  -6    0.70    0.30
  -1   5  -6    0.80    0.30
   1   5   6    1.30    0.60
   1   5   6    0.80    0.30
   1   5   6    0.50    0.30
   1   5   6    1.00    0.30
  -1   5  -6    0.80    1.60
  -1   5  -6    0.50    0.30
   1   5   6    0.50    0.40
  -1   5  -6    0.30    0.30
  -2  -5  -6  230.38    7.00
  -2  -5  -6  224.08    8.90
  -2  -5  -6  237.58    7.00
  -2  -5  -6  238.58    6.90
   2   5   6  240.88    7.50
   2   5   6  250.37    7.30
   2   5   6  233.48    7.40
  -2   5  -6  233.58    6.90
   2   5   6  232.48    7.30
  -2   5  -6  240.08    7.10
  -2   5  -6  239.48    7.30
  -2   5  -6  230.78    7.40
   2   5   6  232.68    6.70
  -2   5  -6  247.18    7.70
  -3  -5  -6    9.30    0.80
   3  -5   6    8.70    0.90
  -3  -5  -6    9.30    0.80
  -3  -5  -6   10.70    1.00
   3  -5   6   10.50    1.20
   3   5   6    8.10    1.60
  -3   5  -6   10.40    1.20
  -3   5  -6    8.90    1.10
  -3   5  -6    9.20    1.00
   3   5   6    9.00    1.00
   3   5   6    9.10    1.10
  -3   5  -6    9.70    0.90
  -4  -5  -6  100.79    3.10
   4  -5   6   95.09    4.60
  -4  -5  -6   95.99    3.90
  -4  -5  -6  101.29    4.30
   4  -5   6   97.29    3.30
  -4  -5  -6   99.59    3.50
  -4   5  -6   99.79    3.70
   4   5   6   98.79    3.50
  -4   5  -6  100.89    3.70
   4   5   6  109.39    5.60
  -4   5  -6  100.49    3.50
  -4   5  -6  100.69    3.90
   4   5   6  100.19    3.80
  -5  -5  -6   91.59    3.10
   5  -5   6   89.89    3.10
   5  -5   6   90.99    2.90
  -5  -5  -6   85.69    4.10
   5   5   6   91.19    3.10
  -5   5  -6   88.09    3.20
   5   5   6   85.79    3.40
  -5   5  -6   88.09    3.50
  -5   5  -6   87.89    3.40
  -5   5  -6   99.09    3.60
   6  -5   6    2.50    0.40
  -6  -5  -6    2.90    0.60
  -6  -5  -6    3.20    0.50
   6  -5   6    3.00    0.40
  -6   5  -6    2.90    0.40
   6   5   6    3.00    0.40
  -6   5  -6    3.20    0.50
  -9  -6   6  103.59    3.00
   9   6  -6   97.79    3.50
  -9   6   6   99.19    2.90
   9   6  -6  102.99    3.20
   9   6  -6   91.19    3.60
  -8  -6   6  126.99    3.90
   8  -6  -6  125.29    4.10
   8  -6  -6  129.99    3.70
  -8  -6   6  131.79    4.50
  -8   6   6  132.79    3.90
   8   6  -6  124.89    5.00
   8   6  -6  134.39    4.10
   8   6  -6  131.29    4.30
   7  -6  -6   -0.50    0.50
   7  -6  -6    0.10    0.20
   7  -6  -6    0.00    0.20
  -7  -6   6   -0.20    0.20
   7   6  -6    0.00    0.30
   7   6  -6    0.10    0.20
   7   6  -6    0.10    0.20
   7   6  -6    0.20    0.20
   7   6  -6   -0.10    0.20
   6  -6  -6  167.08    5.60
   6  -6  -6  173.78    5.10
   6  -6  -6  155.38    6.50
   6  -6  -6  167.48    5.30
   6  -6  -6  175.18    5.10
  -6  -6   6  172.88    5.00
   6   6  -6  174.48    5.90
   6   6  -6  171.48    5.30
  -6   6   6  169.18    5.30
   6   6  -6  169.28    5.50
  -6   6   6  167.78    5.10
  -6   6   6  174.88    6.80
   6   6  -6  169.28    5.30
   6   6  -6  170.08    5.80
   5  -6  -6 2205.98   56.49
   5  -6  -6 2290.57   55.79
  -5  -6   6 2212.08   57.79
   5  -6  -6 2275.77   56.79
  -5   6   6 2202.18   56.49
   5   6  -6 2276.27   56.69
   5   6  -6 2279.97   56.29
   5   6  -6 2255.47   56.09
   5   6  -6 2262.17   57.29
   5   6  -6 2278.57   55.99
  -5   6   6 2266.97   55.89
   5   6  -6 2168.58   55.79
   5   6  -6 2219.08   55.79
   4  -6  -6  368.76   11.40
   4  -6  -6  367.46   10.40
   4  -6  -6  373.66   10.40
  -4  -6   6  363.56   11.80
   4   6  -6  383.66   11.00
   4   6  -6  377.26   10.50
   4   6  -6  379.26   11.00
   4   6  -6  377.96   10.70
   4   6  -6  380.96   10.40
   4   6  -6  368.56   10.30
  -4   6   6  383.66   10.40
  -4   6   6  378.56   11.30
  -4   6   6  373.66   10.90
  -4   6   6  377.66   10.40
   4   6  -6  367.16   10.40
   3  -6  -6    3.80    0.70
   3  -6  -6    1.90    0.50
   3  -6  -6    1.50    0.60
   3   6  -6    2.70    0.60
  -3   6   6    1.50    0.40
   3   6  -6    2.00    0.50
  -3   6   6    3.70    0.70
   3   6  -6    2.30    0.50
   3   6  -6    4.10    0.80
   3   6  -6    2.00    0.50
   3   6  -6    3.40    0.70
  -3   6   6    1.70    0.90
   3   6  -6    2.30    0.50
  -3   6   6    1.50    0.50
   2  -6  -6   52.19    2.40
   2  -6  -6   57.29    2.50
   2  -6  -6   53.89    2.80
   2  -6  -6   58.49    3.20
  -2   6   6   57.79    2.40
   2   6  -6   56.19    2.60
   2   6  -6   54.49    2.50
  -2   6   6   55.99    2.90
  -2   6   6   56.49    2.50
  -2   6   6   57.89    2.80
   2   6  -6   56.09    2.50
   2   6  -6   55.09    2.60
  -2   6   6   52.29    3.40
   2   6  -6   55.19    2.30
   2   6  -6   55.39    2.30
   1  -6  -6   67.09    2.80
   1  -6  -6   69.69    3.70
   1  -6  -6   68.49    3.30
   1  -6  -6   69.59    2.80
   1   6  -6   68.09    2.90
  -1   6   6   66.19    4.00
  -1   6   6   66.59    2.60
  -1   6   6   61.59    3.10
  -1   6   6   68.69    3.10
  -1   6   6   71.09    2.80
   1   6  -6   64.49    2.60
   1   6  -6   63.99    2.50
   1   6  -6   67.19    2.80
  -1   6   6   63.89    3.10
   0  -6  -6   42.00    2.10
   0  -6  -6   43.20    2.10
   0  -6  -6   40.30    2.60
   0   6  -6   39.40    1.90
   0   6   6   43.00    1.90
   0   6   6   41.90    2.10
   0   6  -6   41.20    2.10
   0   6  -6   42.60    2.00
   0   6   6   40.40    2.40
   0   6   6   42.30    2.30
   0   6   6   39.60    2.90
   0   6  -6   42.00    1.90
   0   6   6   43.80    2.40
   0   6  -6   44.20    2.20
  -1  -6  -6  369.76   13.00
  -1  -6  -6  351.26    9.90
  -1   6  -6  353.86   10.00
   1   6   6  348.57   11.50
  -1   6  -6  339.07   10.10
   1   6   6  368.26   10.50
  -1   6  -6  343.57   10.00
  -1   6  -6  352.86    9.70
   1   6   6  344.17   10.30
   1   6   6  350.36    9.50
  -2  -6  -6  177.18    5.50
  -2  -6  -6  179.28    5.40
  -2  -6  -6  182.98    6.60
  -2   6  -6  177.48    5.40
   2   6   6  173.48    5.80
   2   6   6  175.48    6.90
  -2   6  -6  180.98    5.60
   2   6   6  173.58    5.80
   2   6   6  172.78    6.00
  -2   6  -6  178.78    5.80
  -2   6  -6  177.58    5.70
   2   6   6  188.78    5.70
  -3  -6  -6   12.30    1.30
  -3  -6  -6   12.00    0.80
  -3  -6  -6   12.00    0.90
  -3  -6  -6   11.70    1.30
  -3   6  -6   11.70    1.20
   3   6   6   12.50    1.00
  -3   6  -6   12.00    0.90
  -3   6  -6   12.90    1.10
   3   6   6   13.50    2.20
  -3   6  -6   13.30    1.00
   3   6   6   13.20    1.00
   3   6   6   12.20    1.10
   4  -6   6   24.60    1.50
  -4  -6  -6   22.00    1.00
  -4  -6  -6   18.80    1.50
   4   6   6   21.70    1.20
  -4   6  -6   23.10    1.20
  -4   6  -6   21.10    1.30
   4   6   6   23.50    1.90
   5  -6   6  268.47    7.00
   5  -6   6  276.57    7.10
  -5   6  -6  262.47    7.10
   5   6   6  254.37    7.40
  -5   6  -6  268.07    7.20
   8  -7  -6  115.09    3.40
  -8  -7   6  110.09    3.30
   8   7  -6  102.99    3.80
   8   7  -6  114.39    3.40
   8   7  -6  106.69    3.60
  -8   7   6  109.99    3.20
   8   7  -6  108.39    3.30
  -7  -7   6   12.90    0.90
   7  -7  -6   13.40    0.70
   7  -7  -6   14.40    0.70
  -7   7   6   14.10    0.90
  -7   7   6   12.60    0.70
   7   7  -6   13.00    1.10
   7   7  -6   14.60    0.90
   7   7  -6   13.30    0.90
   7   7  -6   12.90    1.00
   6  -7  -6    7.90    0.70
   6  -7  -6    8.30    0.70
   6  -7  -6    7.90    0.80
  -6  -7   6    8.10    0.90
   6   7  -6    7.60    1.00
   6   7  -6    9.60    0.80
   6   7  -6    7.90    0.70
  -6   7   6    8.70    0.70
  -6   7   6    8.10    0.70
   6   7  -6    8.30    0.90
   6   7  -6    6.70    0.80
   5  -7  -6  182.18    5.80
   5  -7  -6  184.38    5.30
   5  -7  -6  184.98    5.50
   5  -7  -6  182.68    5.30
   5   7  -6  179.48    5.80
   5   7  -6  178.18    5.90
  -5   7   6  179.38    5.80
   5   7  -6  182.08    5.50
   5   7  -6  172.68    5.20
  -5   7   6  174.78    5.40
  -5   7   6  176.18    5.30
   4  -7  -6  115.59    3.80
   4  -7  -6  113.19    4.00
   4  -7  -6  111.99    4.00
   4  -7  -6  111.69    4.40
  -4   7   6  116.69    4.20
   4   7  -6  114.79    4.30
  -4   7   6  115.69    4.40
   4   7  -6  113.19    3.90
   4   7  -6  116.79    3.80
  -4   7   6  114.29    3.80
  -4   7   6  114.69    3.80
   4   7  -6  114.59    4.20
   4   7  -6  111.59    3.60
   3  -7  -6  597.14   15.40
   3  -7  -6  594.04   15.40
   3   7  -6  579.74   15.30
  -3   7   6  580.34   15.40
  -3   7   6  600.74   15.40
   3   7  -6  582.64   15.60
  -3   7   6  605.64   16.20
   3   7  -6  559.94   15.20
   3   7  -6  553.24   15.00
  -3   7   6  588.64   16.20
   3   7  -6  573.14   15.80
   2  -7  -6    1.90    0.50
   2  -7  -6    3.20    0.60
   2  -7  -6    4.00    0.90
  -2   7   6    3.00    0.50
  -2   7   6    3.00    0.60
  -2   7   6    3.30    1.10
  -2   7   6    2.40    0.70
  -2   7   6    3.00    0.70
   1  -7  -6  164.38    5.70
   1  -7  -6  166.88    5.20
   1  -7  -6  162.68    6.10
   1  -7  -6  167.58    5.10
  -1   7   6  163.18    5.20
   1   7  -6  156.28    4.80
  -1   7   6  149.49    6.40
  -1   7   6  156.98    5.60
  -1   7   6  174.98    7.00
  -1   7   6  167.58    4.90
   0  -7  -6  137.69    5.90
   0  -7  -6  140.39    4.40
   0  -7  -6  137.59    4.50
   0  -7  -6  132.29    5.00
   0   7   6  136.89    4.50
   0   7  -6  132.09    4.10
   0   7   6  133.89    4.80
   0   7   6  134.69    4.10
   0   7  -6  131.79    4.30
   0   7   6  132.49    6.30
   0   7  -6  134.69    4.60
   0   7   6  133.79    4.80
  -1  -7  -6  340.57   10.10
  -1  -7  -6  337.97    9.20
  -1  -7  -6  341.97    9.20
  -1  -7  -6  333.67   10.40
   1   7   6  353.06    9.40
  -1   7  -6  326.97    9.10
   1   7   6  331.17    9.60
  -1   7  -6  327.67    9.20
   1   7   6  327.27    9.70
  -1   7  -6  326.37    9.20
   1   7   6  330.77    9.60
  -2  -7  -6  146.49    4.40
  -2  -7  -6  147.39    5.30
  -2  -7  -6  145.79    5.20
  -2  -7  -6  151.48    5.10
   2   7   6  137.99    4.80
  -2   7  -6  137.39    4.30
   2   7   6  145.59    4.60
   2   7   6  143.09    4.50
   3  -7   6   13.30    1.10
  -3  -7  -6   12.70    0.70
  -3  -7  -6   11.50    1.10
  -3  -7  -6   11.50    1.20
   3   7   6   12.70    1.00
  -3   7  -6   13.30    0.90
  -3   7  -6   11.20    0.80
  -3   7  -6   12.30    0.80
   3   7   6   11.20    0.80
  -4  -7  -6   10.10    0.90
   4   7   6    9.20    0.60
  -4   7  -6    9.10    0.60
  -4   7  -6    9.60    0.60
   6  -8  -6   56.99    1.70
  -6   8   6   51.09    1.70
   6   8  -6   55.19    1.90
   6   8  -6   56.19    2.10
  -6   8   6   53.99    1.90
   5  -8  -6   42.10    1.50
   5  -8  -6   40.10    1.50
   5  -8  -6   41.20    1.50
   5   8  -6   36.80    2.70
  -5   8   6   39.50    1.60
  -5   8   6   40.70    2.10
  -5   8   6   36.90    1.90
   5   8  -6   42.60    2.30
   4  -8  -6  311.77    8.50
   4  -8  -6  322.47    8.30
   4  -8  -6  341.87   10.20
   4  -8  -6  314.87    8.50
   4   8  -6  310.47    9.80
   4   8  -6  293.17    8.40
  -4   8   6  306.67    8.40
  -4   8   6  314.27    8.90
  -4   8   6  309.27    8.70
   4   8  -6  298.97    8.90
  -4   8   6  305.67    8.40
   3  -8  -6  477.75   13.30
   3  -8  -6  498.65   12.70
   3  -8  -6  497.55   12.70
   3  -8  -6  488.25   12.90
  -3   8   6  479.05   12.60
  -3   8   6  486.55   13.30
  -3   8   6  480.75   12.70
  -3   8   6  477.65   13.10
   2  -8  -6   21.60    1.30
   2  -8  -6   23.80    1.20
   2  -8  -6   22.30    1.60
  -2   8   6   20.70    1.70
  -2   8   6   23.60    1.50
  -2   8   6   22.40    1.10
   1  -8  -6  186.38    6.40
   1  -8  -6  197.58    5.60
   1  -8  -6  195.58    5.60
  -1   8   6  186.48    5.30
  -1   8   6  194.78    6.00
  -1   8   6  182.38    6.00
  -1   8   6  219.98    6.60
   0  -8  -6   21.40    1.10
   0  -8  -6   20.80    1.50
   0  -8  -6   18.10    1.20
   0  -8  -6   22.90    1.50
   0   8   6   19.90    1.30
   0   8   6   19.20    1.20
   0   8   6   20.90    1.10
  -1  -8  -6   23.80    1.10
  -1  -8  -6   21.30    1.30
  -1  -8  -6   22.10    1.50
  -1  -8  -6   23.30    1.10
   1   8   6   22.60    1.30
  -1   8  -6   22.80    1.00
   1   8   6   22.80    1.20
   1   8   6   22.00    1.10
  -2  -8  -6   15.90    1.00
  -2  -8  -6   15.60    1.20
  -2  -8  -6   18.40    0.80
  -2   8  -6   16.30    0.80
   2   8   6   16.00    0.80
  12   0  -7    0.10    0.10
 -12   0   7   -0.10    0.10
 -11   0   7   -0.60    0.30
  11   0  -7   -0.10    0.40
 -11   0   7    0.10    0.20
  11   0  -7    0.10    0.20
 -10   0   7    0.10    0.10
  10   0  -7   -0.40    0.40
  10   0  -7   -0.10    0.20
  10   0  -7    0.30    0.20
 -10   0   7    0.00    0.30
 -10   0   7   -0.30    0.20
   9   0  -7    0.20    0.30
   9   0  -7    0.20    0.20
  -8   0   7    0.30    0.20
   8   0  -7   -0.20    0.40
   8   0  -7    0.20    0.30
   8   0  -7    0.70    1.40
   8   0  -7    0.00    0.30
  -8   0   7    0.00    0.20
   8   0  -7   -0.40    0.30
   8   0  -7    0.20    0.20
   7   0  -7    0.60    0.30
   7   0  -7    1.50    0.50
   7   0  -7    0.50    0.50
  -7   0   7    0.20    0.20
   7   0  -7    0.30    0.40
   7   0  -7    1.60    1.00
  -7   0   7    0.20    0.50
  -7   0   7    0.20    0.20
   7   0  -7   -0.10    0.30
   7   0  -7   -0.10    0.30
   7   0  -7    0.40    0.40
   6   0  -7    0.00    0.20
  -6   0   7    0.00    0.10
   6   0  -7    0.20    0.30
   6   0  -7    0.00    0.40
   6   0  -7    0.30    0.40
  -6   0   7    0.20    0.20
   6   0  -7   -0.10    0.30
   6   0  -7   -0.20    0.30
   6   0  -7    0.70    0.30
   5   0  -7    0.30    0.30
   5   0  -7   -0.50    0.50
   5   0  -7    0.10    0.40
   5   0  -7    0.60    0.30
   5   0  -7    0.30    0.20
  -5   0   7   -0.10    0.20
   5   0  -7    0.10    0.30
  -5   0   7    0.00    0.10
   4   0  -7   -0.20    0.30
   4   0  -7    0.30    0.40
  -4   0   7    0.10    0.20
   4   0  -7   -0.30    0.50
   4   0  -7    0.20    0.50
   4   0  -7    0.50    0.30
   4   0  -7    0.00    0.30
   3   0  -7   -0.20    0.30
   3   0  -7    0.20    0.40
  -3   0   7    0.00    0.20
   3   0  -7    0.30    0.40
   3   0  -7    1.00    0.30
   2   0  -7   -0.10    0.40
   2   0  -7    0.50    0.50
  -2   0   7    0.80    0.30
   2   0  -7    0.60    0.30
   1   0  -7    0.10    0.30
  -1   0   7    0.10    0.20
   1   0  -7    0.10    0.40
   1   0  -7    0.00    0.50
   1   0  -7   -0.10    0.30
   1   0  -7   -0.50    0.30
   0   0  -7   -0.30    0.40
   0   0  -7    0.30    0.30
   0   0  -7   -0.10    0.30
   0   0  -7    0.40    0.30
   0   0  -7    0.00    0.30
   0   0  -7   -0.10    0.30
   0   0   7    0.20    0.20
   0   0  -7    0.30    0.60
   1   0   7    0.00    0.20
  -1   0  -7    0.40    0.30
  -1   0  -7    0.30    0.30
  -1   0  -7    0.20    0.30
  -1   0  -7   -0.90    1.00
  -1   0  -7    1.80    0.80
  -1   0  -7   -0.20    0.30
  -1   0  -7   -0.10    0.30
  -2   0  -7   -0.30    0.30
   2   0   7   -0.10    0.20
  -2   0  -7    0.50    0.50
  -2   0  -7    0.00    0.30
  -2   0  -7    0.60    0.40
   2   0   7   -0.80    0.60
  -2   0  -7   -0.20    0.30
   2   0   7   -0.30    0.20
  -2   0  -7    0.00    0.20
  -3   0  -7    0.10    0.70
   3   0   7   -0.10    0.40
  -3   0  -7    0.20    0.20
  -3   0  -7   -0.20    0.30
  -3   0  -7   -0.40    0.30
   3   0   7    0.10    0.20
  -3   0  -7    0.40    0.40
   3   0   7   -0.90    0.90
   3   0   7    0.40    0.30
  -3   0  -7    0.40    0.40
  -4   0  -7    0.30    0.30
   4   0   7    0.20    0.20
  -4   0  -7   -0.50    0.80
  -4   0  -7    0.40    0.40
   4   0   7    0.40    0.40
   4   0   7    0.00    0.20
  -4   0  -7    0.20    0.20
  -4   0  -7    0.40    0.40
   5   0   7   -0.20    0.30
   5   0   7    0.00    0.10
   5   0   7    0.30    0.40
   5   0   7    0.20    0.20
  -5   0  -7    0.00    0.30
  -5   0  -7    1.10    0.50
   6   0   7    0.10    0.20
  -6   0  -7    0.60    0.40
  -6   0  -7    0.30    0.20
   6   0   7    0.40    0.40
  -7   0  -7    0.30    0.30
   7   0   7    0.40    0.20
  -7   0  -7    0.20    0.20
  -7   0  -7    0.00    0.20
 -11  -1   7    3.90    0.60
  11  -1  -7    3.80    0.60
 -11  -1   7    3.60    0.70
  11   1  -7    2.80    0.50
 -11   1   7    3.90    0.60
  11   1  -7    2.80    0.40
 -10  -1   7  223.98    6.70
 -10  -1   7  217.08    6.60
  10  -1  -7  218.28    6.10
 -10  -1   7  212.58    5.90
 -10  -1   7  192.38    5.80
  10  -1  -7  216.08    6.60
 -10   1   7  216.58    6.60
  10   1  -7  216.48    6.50
  10   1  -7  221.98    6.70
  10   1  -7  225.98    6.20
 -10   1   7  209.58    6.80
   9  -1  -7    3.30    0.90
  -9  -1   7    2.30    0.50
  -9  -1   7    1.30    0.30
   9  -1  -7    1.40    0.40
  -9  -1   7   -0.90    1.40
   9   1  -7    2.00    0.50
  -9   1   7    1.50    0.40
   9   1  -7    1.50    0.50
   9   1  -7    1.50    0.50
   8  -1  -7  218.08    6.80
  -8  -1   7  212.78    7.60
  -8  -1   7  227.08    6.20
   8  -1  -7  220.78    7.00
   8  -1  -7  221.28    6.50
  -8  -1   7  215.18    6.20
   8  -1  -7  206.68    8.80
   8   1  -7  209.88    6.90
   8   1  -7  217.98    7.00
  -8   1   7  218.58    5.90
   8   1  -7  215.78    6.40
   8   1  -7  221.88    6.50
  -8   1   7  211.38    6.60
   8   1  -7  220.28    6.80
  -8   1   7  214.18    5.80
   8   1  -7  212.38    8.90
  -7  -1   7  418.96   11.10
  -7  -1   7  413.26   11.10
   7  -1  -7  391.46   13.70
  -7  -1   7  417.26   12.50
   7  -1  -7  431.76   12.20
   7  -1  -7  399.16   11.70
   7   1  -7  457.65   11.90
  -7   1   7  429.06   11.00
   7   1  -7  431.66   12.10
  -7   1   7  426.56   10.90
   7   1  -7  432.46   12.10
   7   1  -7  422.96   11.80
   7   1  -7  420.26   11.80
   7   1  -7  404.26   11.90
   7   1  -7  405.66   11.40
   7   1  -7  419.36   13.90
   6  -1  -7   38.90    2.00
  -6  -1   7   43.10    1.70
   6  -1  -7   39.50    3.10
   6  -1  -7   36.20    2.00
   6  -1  -7   42.30    2.00
   6  -1  -7   38.30    2.10
   6  -1  -7   40.70    2.30
  -6  -1   7   41.00    1.70
   6   1  -7   40.50    3.00
   6   1  -7   40.00    2.20
   6   1  -7   41.60    2.20
   6   1  -7   39.30    1.90
   6   1  -7   41.40    1.90
   6   1  -7   42.60    2.10
  -6   1   7   43.90    1.90
   6   1  -7   43.20    2.30
  -6   1   7   42.80    1.60
  -6   1   7   39.40    1.60
   5  -1  -7  213.88    8.20
   5  -1  -7  214.08    6.40
   5  -1  -7  206.68    6.40
  -5  -1   7  220.28    6.10
   5  -1  -7  215.68    6.80
   5  -1  -7  208.48    6.20
   5  -1  -7  212.88    6.80
   5  -1  -7  210.58    6.80
   5  -1  -7  214.98    6.40
  -5   1   7  216.58    5.90
   5   1  -7  217.18    8.00
  -5   1   7  201.48    6.10
   5   1  -7  209.98    6.50
   5   1  -7  221.38    6.50
  -5   1   7  210.38    5.90
   5   1  -7  222.28    7.20
   5   1  -7  215.08    6.30
   5   1  -7  208.08    6.70
   5   1  -7  224.38    6.80
   4  -1  -7  112.09    4.20
   4  -1  -7  112.19    3.70
  -4  -1   7  109.79    3.50
   4  -1  -7  112.19    5.20
   4  -1  -7  105.69    3.70
   4  -1  -7  115.39    4.20
   4   1  -7  110.69    3.90
   4   1  -7  107.39    3.70
   4   1  -7  113.09    4.00
   4   1  -7  117.09    4.50
   4   1  -7  112.19    4.10
   4   1  -7  108.69    4.90
   4   1  -7  103.79    3.60
  -4   1   7  111.09    3.40
  -4   1   7  106.99    3.40
   4   1  -7  108.39    4.00
   3  -1  -7  789.82   21.40
   3  -1  -7  783.12   21.10
  -3  -1   7  763.42   20.20
   3  -1  -7  803.02   22.70
   3   1  -7  805.52   22.20
   3   1  -7  807.12   20.90
   3   1  -7  828.82   21.50
  -3   1   7  800.82   20.20
   3   1  -7  804.42   20.80
   3   1  -7  815.42   21.70
   2  -1  -7   87.69    3.50
  -2  -1   7   83.89    2.80
   2  -1  -7   91.59    4.40
   2  -1  -7   88.49    3.80
   2  -1  -7   83.69    3.20
   2   1  -7   86.49    4.00
   2   1  -7   84.59    3.20
   2   1  -7   83.09    3.20
  -2   1   7   87.79    2.80
   2   1  -7   84.89    3.80
   0  -1  -7    5.20    1.20
   0  -1  -7    3.10    0.70
   0  -1  -7    3.70    0.90
   0  -1  -7    3.70    0.70
   0  -1  -7    2.40    0.50
   0  -1  -7    2.80    0.60
   0  -1   7    4.00    0.60
   0   1  -7    3.30    0.80
   0   1   7    2.90    0.50
   0   1   7    4.10    0.70
   0   1  -7    2.80    0.60
   0   1  -7    2.50    0.70
   0   1   7    3.30    0.50
   0   1  -7    2.30    0.60
   0   1  -7    3.70    0.80
   0   1  -7    2.80    0.90
  -1  -1  -7 1212.68   31.20
  -1  -1  -7 1222.28   31.00
   1  -1   7 1265.57   30.70
  -1  -1  -7 1232.98   32.90
   1  -1   7 1149.29   30.70
  -1  -1  -7 1178.38   31.10
  -1  -1  -7 1216.68   31.40
  -1  -1  -7 1232.78   32.70
  -1  -1  -7 1247.78   31.90
  -1  -1  -7 1146.79   31.10
   1   1   7 1217.48   31.20
  -1   1  -7 1267.57   31.70
  -1   1  -7 1225.98   31.20
  -1   1  -7 1207.18   31.50
  -1   1  -7 1216.48   31.50
  -1   1  -7 1250.57   31.10
   1   1   7 1216.18   31.10
  -1   1  -7 1244.78   33.00
   1   1   7 1199.98   30.60
   1   1   7 1234.38   30.60
  -2  -1  -7   11.80    1.20
  -2  -1  -7   11.80    1.30
  -2  -1  -7   10.60    1.10
  -2  -1  -7   10.70    1.00
  -2  -1  -7    9.80    1.20
   2  -1   7   10.80    0.90
   2  -1   7    9.90    0.90
  -2  -1  -7   11.20    1.60
  -2   1  -7    9.50    1.30
  -2   1  -7   12.00    1.10
  -2   1  -7   12.30    1.20
  -2   1  -7   10.60    1.20
  -2   1  -7   13.00    1.70
   2   1   7   11.00    0.80
   2   1   7   10.70    1.10
   2   1   7    7.10    1.60
   2   1   7   10.80    1.40
   2   1   7   11.00    0.90
   3  -1   7    1.00    0.30
   3  -1   7    0.20    0.80
  -3  -1  -7    0.60    1.20
  -3  -1  -7    1.30    0.50
  -3  -1  -7    1.00    0.30
  -3  -1  -7    0.20    0.40
  -3  -1  -7   -0.10    0.30
  -3  -1  -7    0.40    0.40
   3  -1   7    1.20    0.40
  -3   1  -7    0.50    0.30
  -3   1  -7    0.70    0.40
   3   1   7    0.20    0.20
  -3   1  -7    0.30    0.70
   3   1   7    0.50    0.40
   3   1   7    0.40    0.20
  -3   1  -7    1.50    0.80
  -3   1  -7    0.00    0.30
   4  -1   7   67.29    2.90
  -4  -1  -7   69.79    3.10
  -4  -1  -7   72.99    3.20
  -4  -1  -7   66.29    4.30
   4  -1   7   72.69    2.70
  -4  -1  -7   71.39    3.40
  -4  -1  -7   71.79    3.30
   4  -1   7   69.79    2.70
  -4   1  -7   72.89    3.40
   4   1   7   74.79    2.50
   4   1   7   71.89    3.80
  -4   1  -7   72.59    4.40
   4   1   7   72.39    3.00
   4   1   7   76.09    3.10
  -4   1  -7   73.59    3.00
  -4   1  -7   74.19    3.20
  -4   1  -7   71.79    3.30
  -5  -1  -7   16.90    1.40
  -5  -1  -7   18.20    1.40
   5  -1   7   18.10    1.10
  -5  -1  -7   17.90    1.30
   5  -1   7   16.60    1.00
   5  -1   7   16.70    1.50
  -5   1  -7   17.00    1.40
   5   1   7   17.80    1.40
   5   1   7   20.10    1.40
  -5   1  -7   16.40    1.30
  -5   1  -7   15.70    1.50
  -5   1  -7   18.90    1.20
  -6  -1  -7   22.20    1.40
   6  -1   7   27.30    1.50
   6  -1   7   25.80    1.10
  -6  -1  -7   24.50    1.50
   6   1   7   28.30    1.50
  -6   1  -7   25.60    1.60
   6   1   7   23.80    1.50
  -6   1  -7   23.70    1.60
  -7  -1  -7    3.90    0.70
  -7  -1  -7    5.30    0.60
   7  -1   7    5.00    0.50
  -7   1  -7    4.80    0.60
  -7   1  -7    4.30    0.60
  -7   1  -7    4.60    0.50
   7   1   7    5.70    0.60
 -11  -2   7  320.17    8.30
 -11  -2   7  334.67    9.00
  11  -2  -7  333.97    9.00
 -11  -2   7  323.87    9.10
  11   2  -7  312.07    8.50
  11   2  -7  341.07    9.00
 -10  -2   7    4.70    0.50
  10  -2  -7    5.10    0.70
  10  -2  -7    4.90    0.60
 -10  -2   7    5.70    0.60
 -10  -2   7    4.90    0.80
  10   2  -7    4.00    0.70
  10   2  -7    4.80    0.60
 -10   2   7    4.70    0.70
  10   2  -7    3.90    0.60
  10   2  -7    4.80    0.70
  10   2  -7    4.90    0.70
   9  -2  -7  247.48    7.60
  -9  -2   7  244.98    7.00
   9  -2  -7  237.48    7.00
   9  -2  -7  251.27    7.40
  -9  -2   7  248.68    6.90
   9   2  -7  249.18    7.50
   9   2  -7  252.97    7.20
   9   2  -7  241.08    7.10
   9   2  -7  238.58    7.50
  -9   2   7  257.17    7.40
   9   2  -7  251.17    7.70
   8  -2  -7  673.93   17.80
   8  -2  -7  687.13   18.30
  -8  -2   7  664.83   17.50
   8  -2  -7  677.23   18.30
  -8  -2   7  669.03   19.40
  -8  -2   7  693.23   17.60
  -8   2   7  660.73   17.90
   8   2  -7  671.13   17.80
   8   2  -7  694.43   18.60
   8   2  -7  686.63   18.10
   8   2  -7  690.13   17.90
   8   2  -7  672.63   18.50
   8   2  -7  708.43   18.30
   7  -2  -7  100.19    4.10
   7  -2  -7  106.69    3.80
   7  -2  -7  107.09    4.00
  -7  -2   7  104.49    3.50
   7  -2  -7  107.09    5.60
  -7  -2   7  112.19    4.80
  -7   2   7  113.09    3.80
   7   2  -7  109.39    4.10
   7   2  -7  105.59    4.20
  -7   2   7  105.49    3.10
   7   2  -7  110.59    4.10
   7   2  -7   96.49    5.30
   7   2  -7  103.89    3.80
   7   2  -7  106.79    3.70
   7   2  -7  105.49    4.20
   7   2  -7  105.79    3.70
   6  -2  -7   35.20    1.30
   6  -2  -7   35.00    2.00
   6  -2  -7   32.20    2.00
   6  -2  -7   36.40    1.90
   6  -2  -7   38.30    2.20
  -6  -2   7   36.10    1.60
  -6  -2   7   33.30    1.60
   6  -2  -7   32.00    3.00
   6   2  -7   34.40    2.10
   6   2  -7   34.50    2.90
   6   2  -7   38.40    2.00
  -6   2   7   35.70    1.30
   6   2  -7   32.30    1.80
   6   2  -7   35.70    2.10
  -6   2   7   35.60    1.30
   6   2  -7   37.90    2.00
   6   2  -7   35.60    1.80
  -6   2   7   34.70    1.70
   5  -2  -7   30.90    1.20
   5  -2  -7   29.10    1.90
   5  -2  -7   28.70    1.70
   5  -2  -7   31.50    2.00
   5  -2  -7   32.40    1.70
  -5  -2   7   31.50    1.40
   5  -2  -7   28.70    2.70
   5   2  -7   30.80    1.90
  -5   2   7   29.50    1.50
  -5   2   7   32.30    1.20
   5   2  -7   33.90    2.70
   5   2  -7   31.30    1.80
   5   2  -7   31.80    1.60
  -5   2   7   31.20    1.20
   5   2  -7   33.30    1.80
   5   2  -7   30.90    1.60
   5   2  -7   29.70    2.10
   5   2  -7   28.20    1.70
   5   2  -7   31.20    1.90
   4  -2  -7  258.87    8.30
   4  -2  -7  279.77    8.50
   4  -2  -7  259.67    7.90
   4  -2  -7  284.37   10.10
   4  -2  -7  276.27    8.10
  -4  -2   7  262.27    7.50
  -4   2   7  263.87    7.20
   4   2  -7  265.17    8.20
  -4   2   7  278.87    7.20
   4   2  -7  279.47    8.20
   4   2  -7  273.07    7.80
   4   2  -7  302.67   11.00
   4   2  -7  281.77    8.20
   4   2  -7  283.07    8.10
   4   2  -7  272.57    8.90
   3  -2  -7  776.52   22.10
   3  -2  -7  742.43   19.00
   3  -2  -7  755.52   19.60
   3  -2  -7  747.93   20.10
   3  -2  -7  716.13   20.10
   3  -2  -7  791.02   22.80
  -3  -2   7  732.73   19.40
   3   2  -7  765.22   19.80
   3   2  -7  838.02   21.70
   3   2  -7  685.93   20.30
  -3   2   7  745.63   19.10
   3   2  -7  756.82   20.20
  -3   2   7  759.62   18.90
   3   2  -7  750.92   21.10
   3   2  -7  788.12   20.90
   3   2  -7  730.53   19.90
  -3   2   7  752.62   19.50
   2  -2  -7 1180.98   30.50
   2  -2  -7 1169.68   30.30
   2  -2  -7 1108.49   30.30
   2  -2  -7 1208.18   32.20
   2  -2  -7 1136.79   29.00
   2   2  -7 1147.69   30.10
  -2   2   7 1130.89   29.00
   2   2  -7 1158.28   29.70
   2   2  -7 1194.88   31.00
   2   2  -7 1152.28   29.70
   2   2  -7 1167.68   30.00
   2   2  -7 1191.08   30.90
   2   2  -7 1192.38   30.10
  -2   2   7 1188.78   29.00
   1  -2  -7  450.35   12.90
   1  -2  -7  474.65   13.40
  -1  -2   7  445.16   12.30
   1  -2  -7  418.56   14.40
   1  -2  -7  498.05   12.60
   1  -2  -7  430.96   11.60
   1  -2  -7  444.06   13.40
   1   2  -7  464.55   12.50
  -1   2   7  445.26   12.20
  -1   2   7  459.05   11.80
   1   2  -7  438.86   13.00
   1   2  -7  440.66   12.70
   1   2  -7  460.25   12.60
  -1   2   7  455.45   11.70
   1   2  -7  492.25   13.40
   1   2  -7  458.45   14.30
  -1   2   7  425.96   12.10
   1   2  -7  432.76   12.10
   1   2  -7  464.65   12.40
   0  -2  -7   41.80    2.50
   0  -2  -7   40.10    3.90
   0  -2  -7   39.80    1.50
   0  -2  -7   46.10    2.30
   0  -2   7   41.20    1.80
   0  -2  -7   39.80    2.30
   0  -2  -7   40.50    2.10
   0   2   7   41.90    1.60
   0   2   7   41.70    2.10
   0   2  -7   41.70    2.10
   0   2  -7   43.10    2.50
   0   2  -7   43.70    2.30
   0   2   7   39.50    2.00
   0   2  -7   40.30    2.00
   0   2  -7   41.50    1.80
   0   2   7   43.70    1.60
   0   2  -7   41.10    2.20
   0   2  -7   45.80    2.90
   1  -2   7  190.18    5.50
  -1  -2  -7  188.48    7.30
  -1  -2  -7  178.28    5.00
  -1  -2  -7  191.18    6.70
  -1  -2  -7  181.18    6.20
  -1  -2  -7  190.18    7.80
  -1  -2  -7  189.78    6.00
  -1  -2  -7  182.38    5.90
  -1   2  -7  187.18    7.20
  -1   2  -7  186.98    6.30
  -1   2  -7  185.88    6.00
   1   2   7  186.48    5.10
   1   2   7  184.58    5.80
   1   2   7  181.48    5.70
  -1   2  -7  185.98    5.70
  -1   2  -7  188.68    5.90
  -1   2  -7  180.08    6.00
   1   2   7  189.38    5.30
   1   2   7  189.38    6.30
  -2  -2  -7  206.18    6.70
  -2  -2  -7  215.98    8.60
  -2  -2  -7  203.18   11.00
  -2  -2  -7  206.18    6.80
   2  -2   7  197.78    6.20
  -2  -2  -7  212.68    7.40
   2  -2   7  204.98    6.20
   2   2   7  219.28    7.30
   2   2   7  214.88    6.60
  -2   2  -7  218.58    7.10
   2   2   7  206.38    6.50
  -2   2  -7  211.28    6.60
  -2   2  -7  215.68    6.70
  -2   2  -7  206.58    7.00
  -2   2  -7  240.08    7.50
   2   2   7  214.88    5.90
   2   2   7  198.78    5.60
  -3  -2  -7  240.58    9.70
  -3  -2  -7  252.47    7.90
   3  -2   7  241.68    7.30
  -3  -2  -7  256.07    8.50
  -3  -2  -7  253.57    8.00
   3  -2   7  256.27    7.40
   3   2   7  257.17    8.70
  -3   2  -7  262.37    7.90
  -3   2  -7  263.47    7.60
  -3   2  -7  260.67    7.80
  -3   2  -7  257.17    9.50
   3   2   7  259.37    7.80
  -3   2  -7  257.57    8.20
  -3   2  -7  256.47    8.30
   3   2   7  251.37    6.80
   4  -2   7  491.55   13.20
  -4  -2  -7  503.55   16.30
  -4  -2  -7  487.15   13.80
   4  -2   7  495.65   13.30
  -4  -2  -7  489.35   13.90
   4  -2   7  489.65   14.20
   4   2   7  504.05   13.60
  -4   2  -7  499.05   13.60
  -4   2  -7  482.95   14.20
   4   2   7  482.75   13.10
   4   2   7  474.65   16.90
  -4   2  -7  479.35   14.00
   4   2   7  519.55   13.90
  -4   2  -7  512.25   13.90
  -5  -2  -7    0.80    0.40
   5  -2   7    1.10    0.30
   5  -2   7    1.10    0.30
  -5  -2  -7    1.00    0.40
  -5  -2  -7    0.90    0.40
  -5   2  -7    0.90    0.30
  -5   2  -7    0.80    0.40
   5   2   7    1.10    0.40
   5   2   7    0.80    0.30
  -5   2  -7    0.90    0.40
  -5   2  -7    1.00    0.40
   6  -2   7    6.10    0.60
  -6  -2  -7    6.20    0.80
  -6  -2  -7    8.10    1.20
  -6   2  -7    5.00    0.50
   6   2   7    5.60    0.70
  -6   2  -7    5.30    0.80
  -6   2  -7    5.40    0.70
   6   2   7    4.70    0.90
  -6   2  -7    5.60    0.60
  -7   2  -7  192.38    5.50
   7   2   7  194.18    5.30
  -7   2  -7  191.48    5.60
  11  -3  -7   29.20    1.40
 -11  -3   7   28.00    1.30
 -11  -3   7   26.30    1.40
 -11  -3   7   28.00    1.10
  11   3  -7   26.40    1.10
  11   3  -7   27.00    1.70
 -10  -3   7   33.90    1.70
 -10  -3   7   32.60    1.80
 -10  -3   7   33.90    1.50
 -10  -3   7   33.60    1.40
  10  -3  -7   35.30    1.70
  10   3  -7   33.50    1.80
  10   3  -7   33.90    1.70
  10   3  -7   33.90    1.60
 -10   3   7   31.70    1.50
  10   3  -7   33.20    1.50
  10   3  -7   31.80    1.70
   9  -3  -7    3.90    0.60
  -9  -3   7    4.40    0.60
   9  -3  -7    2.80    0.70
  -9  -3   7    3.40    0.50
   9   3  -7    3.80    0.80
   9   3  -7    3.30    0.70
  -9   3   7    3.80    0.70
   9   3  -7    3.70    0.70
   9   3  -7    5.50    0.70
   9   3  -7    4.00    0.60
  -8  -3   7   18.70    1.20
   8  -3  -7   19.60    1.50
  -8  -3   7   21.10    2.20
   8  -3  -7   19.80    1.50
  -8  -3   7   20.20    1.20
   8  -3  -7   21.10    1.30
  -8   3   7   20.00    1.20
   8   3  -7   20.20    1.30
   8   3  -7   22.70    1.70
   8   3  -7   21.40    1.60
   8   3  -7   21.50    1.50
   8   3  -7   19.60    1.40
   8   3  -7   21.10    1.50
   7  -3  -7  218.38    6.90
   7  -3  -7  223.18    5.90
   7  -3  -7  215.78    9.00
  -7  -3   7  218.48    6.20
   7  -3  -7  214.98    6.60
  -7  -3   7  203.68    6.20
   7  -3  -7  208.68    7.00
  -7  -3   7  223.48    8.00
   7   3  -7  215.78    7.10
   7   3  -7  220.78    6.60
   7   3  -7  222.28    7.20
   7   3  -7  226.88    6.70
  -7   3   7  210.48    6.30
   7   3  -7  223.08    7.00
   7   3  -7  212.68    6.50
   7   3  -7  224.08    6.90
  -7   3   7  205.78    6.40
   6  -3  -7   22.40    1.70
   6  -3  -7   24.10    1.60
  -6  -3   7   21.60    1.20
   6  -3  -7   20.90    3.00
   6  -3  -7   22.50    1.00
   6  -3  -7   24.90    1.20
   6   3  -7   24.60    1.70
   6   3  -7   21.90    1.70
   6   3  -7   22.60    1.60
   6   3  -7   22.80    1.50
   6   3  -7   25.90    1.70
   6   3  -7   22.10    2.50
   6   3  -7   25.80    1.40
   6   3  -7   24.30    1.70
  -6   3   7   24.50    2.10
   5  -3  -7   21.30    2.60
   5  -3  -7   21.40    1.10
   5  -3  -7   24.30    1.80
   5  -3  -7   23.20    1.50
   5  -3  -7   22.60    1.10
   5  -3  -7   21.70    1.70
   5   3  -7   25.40    2.50
  -5   3   7   21.80    1.30
   5   3  -7   20.80    1.30
   5   3  -7   24.60    1.50
   5   3  -7   24.90    1.60
   5   3  -7   19.40    1.40
   5   3  -7   24.10    1.80
   5   3  -7   23.80    1.60
   4  -3  -7    9.70    1.00
   4  -3  -7   10.00    0.70
   4  -3  -7    9.60    1.80
   4  -3  -7    9.40    0.80
   4  -3  -7   10.90    1.20
   4  -3  -7    8.10    1.20
  -4   3   7    8.50    1.10
   4   3  -7   10.30    1.10
  -4   3   7   11.30    0.90
   4   3  -7    9.70    1.00
   4   3  -7    9.70    1.20
  -4   3   7    8.30    0.90
  -4   3   7    9.20    0.50
   4   3  -7    9.90    1.00
   4   3  -7   10.10    1.10
   4   3  -7    9.40    0.80
   4   3  -7   10.60    1.10
   3  -3  -7   87.19    3.80
   3  -3  -7   88.19    3.30
   3  -3  -7   84.39    2.80
   3  -3  -7   85.49    2.80
   3  -3  -7   91.19    5.10
   3  -3  -7   78.19    3.50
  -3   3   7   77.19    3.30
  -3   3   7   82.39    2.40
   3   3  -7   83.79    3.30
  -3   3   7   83.69    3.00
   3   3  -7   86.89    3.40
   3   3  -7   83.89    4.00
   3   3  -7   82.59    3.10
   3   3  -7   82.39    4.20
  -3   3   7   82.69    3.10
   3   3  -7   83.09    3.10
   3   3  -7   83.59    3.40
   3   3  -7   88.49    3.40
   2  -3  -7  341.07   10.70
   2  -3  -7  360.66   12.70
   2  -3  -7  362.86   10.70
   2  -3  -7  374.86   10.70
   2  -3  -7  346.67    9.40
   2  -3  -7  348.77    9.50
   2   3  -7  336.77   10.20
  -2   3   7  350.56    9.00
   2   3  -7  351.56    9.90
   2   3  -7  351.86   11.00
  -2   3   7  368.36    9.90
  -2   3   7  346.57   10.10
   2   3  -7  369.36   11.20
   2   3  -7  351.36    9.90
   2   3  -7  358.26   10.20
  -2   3   7  351.16    9.90
   2   3  -7  352.86   10.30
   1  -3  -7  183.38    5.20
   1  -3  -7  180.08    6.50
   1  -3  -7  184.28    6.40
   1  -3  -7  181.28    5.30
   1  -3  -7  176.58   10.90
   1  -3  -7  186.28    6.60
   1   3  -7  183.98    5.80
   1   3  -7  175.08    5.90
  -1   3   7  188.78    6.10
  -1   3   7  185.58    5.70
  -1   3   7  181.88    4.80
   1   3  -7  185.38    6.90
   1   3  -7  173.48    5.50
  -1   3   7  184.48    5.60
   1   3  -7  181.38    6.30
   1   3  -7  185.68    6.00
   1   3  -7  183.78    6.10
   1   3  -7  182.38    5.70
   0  -3  -7  578.54   17.00
   0  -3  -7  578.94   16.60
   0  -3  -7  587.74   16.40
   0  -3  -7  585.54   15.00
   0  -3  -7  559.94   15.50
   0  -3  -7  591.64   18.70
   0  -3  -7  578.14   15.10
   0   3   7  580.74   14.50
   0   3  -7  597.34   16.10
   0   3  -7  592.74   15.70
   0   3   7  591.44   16.20
   0   3  -7  561.84   15.30
   0   3   7  593.04   15.60
   0   3  -7  569.74   15.70
   0   3  -7  590.04   16.10
   0   3   7  594.44   15.60
   0   3   7  576.54   15.50
   0   3  -7  597.24   17.10
   0   3  -7  585.64   15.70
  -1  -3  -7   10.50    1.20
  -1  -3  -7   13.30    2.50
  -1  -3  -7    9.60    1.30
  -1  -3  -7   10.70    1.50
   1  -3   7   10.40    1.00
  -1  -3  -7    9.40    0.80
  -1   3  -7    9.60    1.10
  -1   3  -7   10.80    1.60
   1   3   7   11.50    1.00
   1   3   7    9.30    1.40
  -1   3  -7   10.10    1.30
  -1   3  -7   11.40    1.40
   1   3   7    9.20    1.10
  -1   3  -7   10.10    0.90
   2  -3   7  116.99    3.90
  -2  -3  -7  113.19    4.30
  -2  -3  -7  119.99    4.60
  -2  -3  -7  114.19    6.70
  -2  -3  -7  124.09    5.10
  -2  -3  -7  108.29    5.70
  -2  -3  -7  118.19    3.50
  -2  -3  -7  118.39    4.20
   2   3   7  123.09    4.10
  -2   3  -7  118.79    4.30
  -2   3  -7  120.09    5.50
   2   3   7  115.39    4.90
   2   3   7  114.69    4.20
  -2   3  -7  116.19    5.10
  -2   3  -7  115.59    4.00
  -2   3  -7  123.99    4.40
  -2   3  -7  119.89    4.70
   2   3   7  119.49    4.30
   3  -3   7  108.29    3.70
  -3  -3  -7  103.19    4.00
  -3  -3  -7  109.09    4.10
  -3  -3  -7   97.09    4.10
   3  -3   7  100.19    3.60
  -3  -3  -7  106.69    5.60
  -3  -3  -7  108.29    4.70
  -3   3  -7  107.49    3.90
  -3   3  -7  102.09    5.20
  -3   3  -7  107.99    4.00
  -3   3  -7  109.19    3.90
   3   3   7  105.69    3.60
  -3   3  -7  110.59    4.50
   3   3   7  109.09    4.00
   3   3   7  102.59    4.00
  -3   3  -7  119.29    4.50
  -4  -3  -7   71.59    3.10
  -4  -3  -7   72.59    3.50
   4  -3   7   69.99    2.70
   4  -3   7   72.49    2.80
   4   3   7   75.59    3.00
   4   3   7   70.99    3.90
   4   3   7   73.59    3.10
  -4   3  -7   72.99    3.00
  -4   3  -7   73.29    2.90
  -4   3  -7   73.29    3.40
  -4   3  -7   73.89    3.40
  -4   3  -7   72.89    2.90
   5  -3   7   26.70    1.40
  -5  -3  -7   27.80    2.10
  -5  -3  -7   26.40    1.70
  -5  -3  -7   27.20    1.60
   5  -3   7   28.30    1.40
  -5   3  -7   26.90    1.50
  -5   3  -7   26.50    1.50
   5   3   7   28.60    1.60
  -5   3  -7   26.90    1.70
  -5   3  -7   27.00    1.70
   5   3   7   24.20    1.80
   6  -3   7   50.19    1.70
   6  -3   7   46.50    1.70
  -6  -3  -7   44.00    1.80
  -6  -3  -7   46.40    1.90
  -6   3  -7   42.60    1.60
  -6   3  -7   49.70    2.10
  -6   3  -7   45.00    2.10
  -6   3  -7   47.40    2.10
   6   3   7   47.90    1.90
 -10  -4   7    0.90    0.30
 -10  -4   7    1.00    0.30
 -10  -4   7    2.00    0.40
  10  -4  -7    0.80    0.20
  10   4  -7    2.10    0.50
  10   4  -7    0.80    0.40
  10   4  -7    0.90    0.30
  10   4  -7    1.10    0.30
  10   4  -7    2.10    0.60
  -9  -4   7   50.19    2.00
   9  -4  -7   51.49    2.30
   9  -4  -7   46.90    1.80
  -9  -4   7   48.50    1.90
   9   4  -7   46.60    2.40
   9   4  -7   47.40    2.10
   9   4  -7   49.80    2.20
  -9   4   7   48.10    1.80
   9   4  -7   48.10    2.30
   9   4  -7   52.79    2.10
   8  -4  -7    5.50    0.40
   8  -4  -7    6.90    1.10
   8  -4  -7    4.90    0.70
   8  -4  -7    4.70    0.80
  -8  -4   7    5.40    0.60
   8   4  -7    5.60    0.90
   8   4  -7    6.30    0.90
   8   4  -7    5.10    0.70
   8   4  -7    5.10    0.70
  -8   4   7    5.00    0.60
   8   4  -7    5.20    0.70
  -7  -4   7 1119.49   30.60
   7  -4  -7 1115.09   29.20
  -7  -4   7 1135.79   28.40
  -7  -4   7 1116.39   28.90
   7  -4  -7 1110.39   27.90
   7  -4  -7 1153.18   28.20
   7  -4  -7 1114.89   28.80
   7   4  -7 1089.49   29.40
   7   4  -7 1118.29   28.90
  -7   4   7 1098.09   28.50
   7   4  -7 1144.09   29.50
   7   4  -7 1149.58   28.70
   7   4  -7 1146.49   29.20
   7   4  -7 1132.99   28.80
   7   4  -7 1128.69   28.90
   6  -4  -7  510.55   12.90
   6  -4  -7  477.85   12.70
  -6  -4   7  461.85   13.10
   6  -4  -7  487.75   13.40
   6  -4  -7  484.55   16.70
   6  -4  -7  488.95   14.00
   6   4  -7  493.95   13.30
   6   4  -7  474.75   13.30
   6   4  -7  490.65   13.60
   6   4  -7  496.25   13.20
   6   4  -7  496.45   13.90
  -6   4   7  490.55   13.20
   6   4  -7  509.75   13.70
   6   4  -7  479.65   14.00
   5  -4  -7    0.70    0.30
   5  -4  -7    1.00    0.50
   5  -4  -7    0.30    1.10
   5  -4  -7    1.30    0.50
   5  -4  -7   -0.20    0.80
   5  -4  -7    0.80    0.30
   5   4  -7    0.60    0.30
  -5   4   7   -0.20    0.30
   5   4  -7    0.10    0.30
   5   4  -7    0.30    0.40
   5   4  -7    1.00    1.10
   5   4  -7    0.60    0.40
   5   4  -7    1.80    0.50
  -5   4   7    2.00    0.50
   5   4  -7    0.50    0.40
  -5   4   7    1.30    0.40
   4  -4  -7  275.47    8.00
   4  -4  -7  288.67    8.00
   4  -4  -7  270.87    8.70
   4  -4  -7  298.67    9.30
   4  -4  -7  268.67   11.00
   4   4  -7  290.07    8.60
   4   4  -7  290.77    8.10
  -4   4   7  278.77    8.00
   4   4  -7  298.97    8.70
  -4   4   7  271.37    8.30
   4   4  -7  299.97    8.40
   4   4  -7  313.47   10.20
  -4   4   7  287.37    8.30
   4   4  -7  275.17   10.10
  -4   4   7  284.37    8.80
   3  -4  -7   69.39    2.60
   3  -4  -7   66.79    4.90
   3  -4  -7   71.39    2.60
   3  -4  -7   70.49    3.50
   3  -4  -7   69.29    3.30
  -3   4   7   75.49    3.50
   3   4  -7   71.79    2.90
  -3   4   7   69.59    2.90
   3   4  -7   74.59    3.10
   3   4  -7   72.99    3.10
  -3   4   7   71.09    2.80
   3   4  -7   68.09    2.90
  -3   4   7   67.39    2.70
   3   4  -7   67.89    4.00
  -3   4   7   66.39    3.10
   3   4  -7   70.69    3.80
   3   4  -7   70.69    2.60
   3   4  -7   73.79    3.20
   2  -4  -7    0.40    0.30
   2  -4  -7    0.70    0.30
   2  -4  -7    0.10    0.80
  -2   4   7   -0.20    0.30
  -2   4   7    0.50    0.30
   2   4  -7    0.30    0.80
  -2   4   7    0.60    0.30
   2   4  -7    0.80    0.40
   2   4  -7    0.70    0.40
   2   4  -7    0.20    0.30
   2   4  -7    0.20    0.30
  -2   4   7    0.00    0.30
   2   4  -7    1.10    0.40
  -2   4   7    0.60    0.60
   1  -4  -7   37.40    3.60
   1  -4  -7   36.40    1.70
   1  -4  -7   38.20    2.50
   1  -4  -7   39.80    2.50
   1  -4  -7   38.50    2.50
   1   4  -7   39.30    2.20
  -1   4   7   35.00    1.90
   1   4  -7   39.20    2.90
  -1   4   7   33.90    2.00
  -1   4   7   39.80    2.50
  -1   4   7   34.40    2.10
   1   4  -7   40.70    2.00
  -1   4   7   35.40    1.90
   1   4  -7   35.60    2.10
   1   4  -7   37.00    1.90
   1   4  -7   34.70    2.60
   0  -4  -7  311.07   10.10
   0  -4  -7  316.67   10.20
   0  -4  -7  312.27    8.70
   0  -4  -7  314.17   12.40
   0  -4  -7  311.27    8.80
   0  -4  -7  312.57   10.40
   0   4  -7  322.37    9.60
   0   4  -7  312.37    8.90
   0   4  -7  297.17    9.10
   0   4  -7  330.47    9.20
   0   4   7  308.07    9.90
   0   4  -7  315.47   10.50
   0   4   7  315.87    9.10
   0   4   7  314.77    8.90
   0   4  -7  308.27    9.10
   0   4   7  324.57    9.30
   0   4  -7  333.07    9.60
  -1  -4  -7  236.48    8.00
  -1  -4  -7  217.58    8.40
  -1  -4  -7  210.68    6.60
   1  -4   7  202.08    6.80
  -1  -4  -7  225.68    7.70
  -1  -4  -7  214.78   10.00
  -1  -4  -7  221.48    6.40
  -1   4  -7  229.98    6.90
  -1   4  -7  226.98    7.40
   1   4   7  227.98    7.90
  -1   4  -7  222.58    7.00
  -1   4  -7  216.48    6.60
   1   4   7  226.18    7.00
   1   4   7  222.98    6.60
   1   4   7  236.88    6.90
  -1   4  -7  219.98    7.20
  -2  -4  -7  232.68    6.50
  -2  -4  -7  216.78    8.90
  -2  -4  -7  229.88    8.10
  -2  -4  -7  228.18    7.70
   2  -4   7  229.08    6.70
  -2  -4  -7  230.18    7.00
  -2   4  -7  206.98    8.10
   2   4   7  229.58    7.10
   2   4   7  229.88    6.70
  -2   4  -7  238.08    7.60
   2   4   7  234.28    7.10
  -2   4  -7  240.98    7.60
  -2   4  -7  231.48    6.90
   2   4   7  234.98    8.20
  -2   4  -7  236.98    7.00
  -2   4  -7  220.68    7.10
  -3  -4  -7  599.34   19.20
  -3  -4  -7  619.04   16.70
   3  -4   7  596.54   16.30
   3  -4   7  632.14   16.40
  -3  -4  -7  611.84   17.10
  -3  -4  -7  640.04   15.80
  -3  -4  -7  628.44   17.80
   3   4   7  607.64   18.10
  -3   4  -7  620.34   16.50
  -3   4  -7  623.44   16.60
  -3   4  -7  656.73   17.40
   3   4   7  624.34   16.90
  -3   4  -7  647.24   17.30
  -3   4  -7  625.74   16.80
   3   4   7  643.74   16.80
   4  -4   7    0.20    0.20
   4  -4   7    0.40    0.30
  -4  -4  -7   -0.10    0.30
  -4  -4  -7    0.60    0.40
  -4   4  -7    0.40    0.20
  -4   4  -7    0.30    0.30
  -4   4  -7    0.20    0.20
  -4   4  -7    0.90    0.30
   4   4   7    0.00    0.30
  -4   4  -7    0.40    0.30
   5  -4   7   26.40    1.80
  -5  -4  -7   24.70    1.30
   5  -4   7   24.50    1.20
  -5  -4  -7   26.20    1.70
   5   4   7   24.80    1.40
   5   4   7   24.60    1.50
  -5   4  -7   24.20    1.30
  -5   4  -7   25.30    1.50
   6  -4   7    3.70    0.70
  -6  -4  -7    3.10    0.60
   6  -4   7    3.60    0.40
  -6  -4  -7    4.00    0.50
   6   4   7    3.20    0.50
  -6   4  -7    4.00    0.40
  -6   4  -7    3.00    0.50
  10  -5  -7   21.90    1.10
 -10  -5   7   18.60    1.10
  10   5  -7   18.70    1.10
  10   5  -7   20.60    1.10
  10   5  -7   20.00    1.00
  -9  -5   7   19.60    1.10
  -9  -5   7   19.40    1.00
  -9  -5   7   18.00    1.10
  -9  -5   7   19.10    1.30
   9  -5  -7   21.20    1.30
   9   5  -7   17.50    1.30
   9   5  -7   19.00    1.10
   9   5  -7   19.20    1.30
  -9   5   7   18.40    0.90
   9   5  -7   20.40    1.10
   9   5  -7   17.60    1.10
   8  -5  -7    9.50    1.00
  -8  -5   7    9.80    0.80
  -8  -5   7   10.90    0.80
   8  -5  -7   10.20    0.60
   8   5  -7   12.90    1.20
  -8   5   7   11.00    0.80
   8   5  -7    9.20    1.00
   8   5  -7   10.80    0.90
   8   5  -7   12.40    0.90
   8   5  -7   12.70    1.00
   7  -5  -7  207.48    6.50
   7  -5  -7  211.88    5.80
   7  -5  -7  204.18    6.20
   7  -5  -7  204.18    5.60
  -7   5   7  209.28    6.20
   7   5  -7  202.78    6.80
   7   5  -7  207.48    6.20
   7   5  -7  210.88    6.30
   7   5  -7  202.18    6.20
   7   5  -7  211.98    6.40
   7   5  -7  205.58    6.90
  -6  -5   7  158.58    6.70
   6  -5  -7  162.68    5.80
   6  -5  -7  168.48    5.50
   6  -5  -7  163.68    4.90
  -6  -5   7  171.48    5.00
   6  -5  -7  163.58    5.00
   6   5  -7  187.98    6.60
   6   5  -7  173.68    5.60
   6   5  -7  171.98    5.30
   6   5  -7  166.08    5.30
   6   5  -7  160.18    5.90
  -6   5   7  154.78    5.10
   6   5  -7  171.58    5.90
  -6   5   7  160.68    5.40
  -6   5   7  174.18    5.30
   5  -5  -7  200.28    7.10
   5  -5  -7  205.88    6.10
   5  -5  -7  209.68    6.00
   5  -5  -7  207.08    6.60
  -5   5   7  198.68    6.50
  -5   5   7  210.88    7.00
   5   5  -7  213.38    6.50
   5   5  -7  219.78    7.00
   5   5  -7  203.88    6.60
  -5   5   7  201.38    6.20
   5   5  -7  209.08    6.40
  -5   5   7  205.38    6.10
   5   5  -7  205.38    6.20
   5   5  -7  205.88    6.30
   5   5  -7  198.68    6.80
   4  -5  -7  226.08    7.60
   4  -5  -7  221.18    6.40
   4  -5  -7  220.18    6.40
  -4   5   7  212.28    6.80
   4   5  -7  213.48    6.90
   4   5  -7  227.98    7.20
  -4   5   7  213.98    6.50
   4   5  -7  217.88    6.90
[truncated: 166,905 more chars]
