# Supplementary material for: 5,6,7,8-Tetra­hydro-[1,2,4]triazolo[5,1-b]quinazolin-9(4H)-one
Source: IUCrdata. 2023 May 12;8(Pt 5):x230409. doi: 10.1107/S2414314623004091 (PMC10242730; doi:10.1107/S2414314623004091)
Supplement: Supplementary file 2 [file x-08-x230409-Isup2.hkl]

data_I                                                                          
_shelx_title ' JTM1702_0m_a.res in P2(1)/c'                                     
_shelx_refln_list_code          4                                               
_shelx_F_calc_maximum       71.46                                               
_exptl_crystal_F_000       400.00                                               
_reflns_d_resolution_high  0.8089                                               
                                                                                
loop_                                                                           
 _space_group_symop_operation_xyz                                               
 'x, y, z'                                                                      
 '-x, y+1/2, -z+1/2'                                                            
 '-x, -y, -z'                                                                   
 'x, -y-1/2, z-1/2'                                                             
                                                                                
_cell_length_a     9.7925                                                       
_cell_length_b     7.9648                                                       
_cell_length_c    11.8039                                                       
_cell_angle_alpha  90.000                                                       
_cell_angle_beta  113.553                                                       
_cell_angle_gamma  90.000                                                       
                                                                                
_shelx_F_squared_multiplier     1.000                                           
                                                                                
loop_                                                                           
 _refln_index_h                                                                 
 _refln_index_k                                                                 
 _refln_index_l                                                                 
 _refln_F_squared_calc                                                          
 _refln_F_squared_meas                                                          
 _refln_F_squared_sigma                                                         
 _refln_observed_status                                                         
   2   0   0        537.62        454.31         9.34 o                         
   3   0   0         17.16         15.28         0.36 o                         
   4   0   0        982.61       1029.21        28.96 o                         
   5   0   0          0.49          1.11         0.15 o                         
   6   0   0       1445.88       1453.16        12.01 o                         
   7   0   0         93.43         95.00         1.07 o                         
   8   0   0        109.69        107.04         1.36 o                         
   9   0   0         41.36         41.47         0.71 o                         
  10   0   0        860.91        838.54        11.25 o                         
  11   0   0         24.10         20.46         0.60 o                         
   1   1   0        680.88        621.20         5.79 o                         
   2   1   0       1033.05        939.03         9.43 o                         
   3   1   0        879.15        900.74        10.03 o                         
   4   1   0        226.64        244.28         2.46 o                         
   5   1   0        590.32        608.05         5.49 o                         
   6   1   0        279.88        297.46         1.82 o                         
   7   1   0        105.06        106.26         0.85 o                         
   8   1   0         69.17         65.58         0.61 o                         
   9   1   0         11.80         10.26         0.22 o                         
  10   1   0         76.10         83.35         1.13 o                         
  11   1   0         35.86         34.93         2.27 o                         
   0   2   0        227.12        229.15         4.23 o                         
   3   2   0       1695.12       1649.92        23.48 o                         
   4   2   0        788.87        835.00         7.01 o                         
   5   2   0          4.74          7.48         0.20 o                         
   6   2   0         87.41         86.60         0.64 o                         
   7   2   0          2.60          1.92         0.09 o                         
   8   2   0          0.01          0.08         0.04 o                         
   9   2   0        152.90        142.48         1.36 o                         
  10   2   0          0.85          0.63         0.10 o                         
   1   3   0       1418.11       1435.42        20.53 o                         
   2   3   0        134.08        135.74         1.97 o                         
   3   3   0       5106.15       5078.40        87.58 o                         
   4   3   0         79.99         72.54         0.86 o                         
   5   3   0         88.48         90.82         0.77 o                         
   6   3   0         66.72         77.36         0.60 o                         
   7   3   0         20.52         12.67         0.20 o                         
   8   3   0        140.52        141.45         1.38 o                         
   9   3   0         44.17         48.83         0.50 o                         
  10   3   0          1.87          2.28         0.13 o                         
   0   4   0         68.70         62.94         0.97 o                         
   1   4   0         77.74         83.56         1.17 o                         
   2   4   0         94.54         84.68         1.00 o                         
   3   4   0       1220.21       1200.71        12.28 o                         
   4   4   0       1169.48       1119.06         7.59 o                         
   5   4   0         12.33         10.77         0.17 o                         
   6   4   0        268.92        269.53         1.78 o                         
   7   4   0        298.61        266.04         1.80 o                         
   8   4   0         13.76         13.06         0.20 o                         
   9   4   0         44.53         44.45         0.88 o                         
  10   4   0         53.17         57.57         2.15 o                         
   1   5   0        944.80        957.52         6.25 o                         
   2   5   0        186.17        215.99         1.67 o                         
   3   5   0        389.79        417.67         3.00 o                         
   4   5   0         23.17         24.72         0.32 o                         
   5   5   0         80.74         88.48         0.74 o                         
   6   5   0         40.42         34.61         0.40 o                         
   7   5   0        102.17        117.11         0.91 o                         
   8   5   0         22.55         21.92         0.25 o                         
   9   5   0         45.91         43.03         0.61 o                         
   0   6   0        173.26        187.77         1.97 o                         
   1   6   0        212.91        217.52         1.48 o                         
   2   6   0         34.68         33.77         0.41 o                         
   3   6   0         11.13         13.90         0.25 o                         
   4   6   0        843.02        852.47         5.70 o                         
   5   6   0       1472.51       1382.73         8.66 o                         
   6   6   0        240.01        221.17         1.74 o                         
   7   6   0          1.21          0.81         0.07 o                         
   8   6   0         25.65         21.97         0.27 o                         
   1   7   0         52.36         51.27         0.57 o                         
   2   7   0         28.23         26.02         0.36 o                         
   3   7   0          2.95          2.19         0.12 o                         
   4   7   0        163.27        158.21         1.27 o                         
   5   7   0         73.97         78.94         0.69 o                         
   6   7   0         55.42         49.08         0.48 o                         
   7   7   0         54.46         52.05         0.54 o                         
   0   8   0        253.39        249.93         2.62 o                         
   1   8   0          1.47          1.58         0.10 o                         
   2   8   0          8.17          8.12         0.19 o                         
   3   8   0        111.16        107.81         0.98 o                         
   4   8   0         17.01         17.49         0.28 o                         
   5   8   0         43.11         44.64         0.53 o                         
   6   8   0        143.35        123.65         1.66 o                         
   1   9   0         58.03         56.97         0.63 o                         
   2   9   0        229.55        221.48         1.89 o                         
   3   9   0         31.86         34.40         0.44 o                         
   4   9   0         18.58         15.39         0.26 o                         
 -11   1   1          1.93          0.76         0.11 o                         
 -10   1   1         36.99         39.70         0.53 o                         
  -9   1   1        182.55        172.94         1.48 o                         
  -8   1   1         56.33         51.21         0.53 o                         
  -7   1   1        197.27        206.36         1.38 o                         
  -6   1   1        212.20        217.41         1.46 o                         
  -5   1   1        816.46        906.09         7.18 o                         
  -4   1   1        952.67        977.57         9.95 o                         
  -3   1   1         30.53         26.29         0.38 o                         
   2   1   1         48.14         56.81         0.80 o                         
   3   1   1         86.92         75.50         1.08 o                         
   4   1   1        516.65        553.29         5.01 o                         
   5   1   1        125.37        106.97         0.87 o                         
   6   1   1         88.45         87.30         0.61 o                         
   7   1   1         13.98         15.35         0.22 o                         
   8   1   1        230.03        229.59         1.69 o                         
   9   1   1         93.84         97.11         1.02 o                         
  10   1   1          0.03          0.13         0.05 o                         
 -11   2   1         23.71         25.04         1.19 o                         
 -10   2   1          4.41          2.80         0.16 o                         
  -9   2   1        341.52        317.12         2.38 o                         
  -8   2   1        195.58        198.37         1.34 o                         
  -7   2   1        199.48        191.29         1.22 o                         
  -6   2   1         15.18         19.72         0.25 o                         
  -5   2   1       1233.34       1278.27        11.22 o                         
  -4   2   1        199.25        183.08         1.69 o                         
  -3   2   1         97.39         89.71         1.42 o                         
  -1   2   1         82.54         94.56         1.47 o                         
   0   2   1          3.17          2.57         0.10 o                         
   2   2   1       1844.61       1722.51        42.27 o                         
   3   2   1        454.97        479.85         7.07 o                         
   4   2   1         16.59         29.96         0.42 o                         
   5   2   1          4.43          6.00         0.16 o                         
   6   2   1         28.47         30.01         0.28 o                         
   7   2   1        145.83        147.92         1.02 o                         
   8   2   1        278.72        264.39         2.19 o                         
   9   2   1          7.93          8.46         0.19 o                         
  10   2   1          0.48          0.21         0.05 o                         
 -10   3   1         27.80         30.64         0.46 o                         
  -9   3   1        101.41        118.14         0.94 o                         
  -8   3   1        467.36        437.67         2.58 o                         
  -7   3   1        115.06        111.50         0.77 o                         
  -6   3   1        193.97        193.35         1.25 o                         
  -5   3   1          1.39          1.90         0.10 o                         
  -4   3   1          1.21          3.36         0.21 o                         
  -3   3   1        456.63        499.02         4.86 o                         
  -2   3   1         49.74         57.25         1.17 o                         
  -1   3   1         33.38         37.03         0.65 o                         
   0   3   1        279.78        301.35         3.62 o                         
   1   3   1        438.98        446.27         4.67 o                         
   2   3   1          6.47          7.34         0.17 o                         
   3   3   1         44.05         44.06         0.58 o                         
   4   3   1         77.41         76.12         0.75 o                         
   5   3   1         20.02         20.94         0.26 o                         
   6   3   1         11.22          9.68         0.16 o                         
   7   3   1         83.02         83.60         0.61 o                         
   8   3   1         17.14         20.39         0.30 o                         
   9   3   1         38.12         38.18         0.55 o                         
  10   3   1          8.84          8.88         0.28 o                         
 -10   4   1         82.55         75.48         0.96 o                         
  -9   4   1        103.42        106.70         0.87 o                         
  -8   4   1        124.60        100.83         0.76 o                         
  -7   4   1          0.01          0.34         0.04 o                         
  -6   4   1         36.05         38.59         0.39 o                         
  -5   4   1          3.03          4.21         0.14 o                         
  -4   4   1        790.18        837.53         6.37 o                         
  -3   4   1       3672.45       3565.91        69.12 o                         
  -2   4   1        109.21        123.53         1.42 o                         
  -1   4   1         87.92         80.48         0.87 o                         
   0   4   1        806.72        818.76         9.73 o                         
   1   4   1         33.48         39.98         0.57 o                         
   2   4   1       2268.08       2381.15        23.99 o                         
   3   4   1       2022.18       2027.36        13.89 o                         
   4   4   1        732.25        705.51         4.14 o                         
   5   4   1          0.03          0.03         0.03 o                         
   6   4   1         68.31         65.37         0.55 o                         
   7   4   1         31.82         29.04         0.40 o                         
   8   4   1         44.58         46.41         0.46 o                         
   9   4   1         34.27         31.99         0.64 o                         
  -9   5   1         29.64         27.17         0.31 o                         
  -8   5   1         16.84         24.87         0.28 o                         
  -7   5   1          4.56          5.64         0.14 o                         
  -6   5   1        290.75        256.87         1.70 o                         
  -5   5   1        135.24        144.77         1.02 o                         
  -4   5   1          0.02          0.18         0.04 o                         
  -3   5   1          2.46          1.77         0.14 o                         
  -2   5   1        785.95        789.59         7.68 o                         
  -1   5   1         56.09         61.17         0.60 o                         
   0   5   1          1.55          1.31         0.09 o                         
   1   5   1         27.18         28.25         0.35 o                         
   2   5   1        199.94        211.18         1.57 o                         
   3   5   1        314.88        326.02         2.30 o                         
   4   5   1        353.46        364.58         3.36 o                         
   5   5   1        159.72        149.43         1.09 o                         
   6   5   1         13.47         10.48         0.19 o                         
   7   5   1          2.59          2.40         0.11 o                         
   8   5   1          0.49          0.27         0.05 o                         
   9   5   1         72.03         66.77         2.97 o                         
  -9   6   1         70.54         73.11         1.01 o                         
  -8   6   1          0.47          0.46         0.05 o                         
  -7   6   1         47.10         45.38         0.46 o                         
  -6   6   1         22.49         31.82         0.39 o                         
  -5   6   1         26.03         25.40         0.32 o                         
  -4   6   1         41.19         40.96         0.44 o                         
  -3   6   1        366.49        344.19         2.42 o                         
  -2   6   1        124.40        127.82         1.05 o                         
  -1   6   1          1.08          1.60         0.09 o                         
   0   6   1         46.16         49.10         0.48 o                         
   1   6   1         72.46         76.57         0.66 o                         
   2   6   1         12.53         11.67         0.30 o                         
   3   6   1         61.00         56.64         0.65 o                         
   4   6   1        434.53        448.42         2.99 o                         
   5   6   1        318.82        320.69         2.75 o                         
   6   6   1         23.64         23.95         0.31 o                         
   7   6   1        148.68        153.58         1.21 o                         
   8   6   1          0.00          0.11         0.03 o                         
  -8   7   1          7.81          7.65         0.17 o                         
  -7   7   1         62.79         57.24         0.55 o                         
  -6   7   1        153.68        173.31         1.50 o                         
  -5   7   1         28.18         26.85         0.38 o                         
  -4   7   1         71.38         66.97         0.72 o                         
  -3   7   1          0.01          0.02         0.04 o                         
  -2   7   1         27.44         27.69         0.47 o                         
  -1   7   1         69.44         78.68         0.73 o                         
   0   7   1        670.63        677.73         4.69 o                         
   1   7   1         71.92         74.14         0.71 o                         
   2   7   1         44.49         42.37         0.53 o                         
   3   7   1         66.64         72.19         0.77 o                         
   4   7   1         21.18         23.04         0.32 o                         
   5   7   1         14.96         14.25         0.22 o                         
   6   7   1        166.13        161.41         1.51 o                         
   7   7   1          0.69          1.07         0.08 o                         
  -6   8   1         13.86         11.39         0.19 o                         
  -5   8   1         81.88         71.56         0.78 o                         
  -4   8   1        170.26        159.97         1.29 o                         
  -3   8   1         45.49         47.86         0.52 o                         
  -2   8   1         93.29         95.64         0.93 o                         
  -1   8   1          1.96          1.85         0.10 o                         
   0   8   1         76.58         80.39         0.75 o                         
   1   8   1         30.53         32.97         0.46 o                         
   2   8   1          2.95          2.95         0.13 o                         
   3   8   1         10.64          9.16         0.21 o                         
   4   8   1          5.57          6.16         0.18 o                         
   5   8   1        267.53        263.39         2.33 o                         
   6   8   1        508.23        469.03         6.17 o                         
  -4   9   1         27.09         29.79         0.50 o                         
  -3   9   1         36.31         37.28         0.48 o                         
  -2   9   1          1.56          1.73         0.10 o                         
  -1   9   1         39.96         40.89         0.63 o                         
   0   9   1          7.26          6.68         0.17 o                         
   1   9   1         74.66         78.27         0.91 o                         
   2   9   1         52.46         47.70         0.58 o                         
   3   9   1          4.47          2.53         0.11 o                         
   4   9   1          0.04          0.01         0.03 o                         
 -11   0   2        422.93        410.74         5.27 o                         
 -10   0   2         16.43         15.30         0.39 o                         
  -9   0   2         64.17         69.02         1.03 o                         
  -8   0   2         16.19         20.48         0.44 o                         
  -7   0   2         45.62         51.10         0.60 o                         
  -6   0   2        490.83        493.04         4.00 o                         
  -5   0   2          1.70          0.44         0.07 o                         
  -4   0   2         14.15         16.33         0.45 o                         
  -2   0   2       1206.05       1029.05        28.42 o                         
   0   0   2         68.14         72.00         1.19 o                         
   2   0   2        757.03        719.75         8.95 o                         
   3   0   2       1233.80       1246.65        17.86 o                         
   4   0   2        457.20        473.87         5.48 o                         
   5   0   2         15.44         19.40         0.35 o                         
   6   0   2         12.92         14.14         0.29 o                         
   7   0   2          3.91          3.92         0.18 o                         
   8   0   2         34.49         35.16         0.65 o                         
   9   0   2         30.94         30.60         0.57 o                         
  10   0   2         61.40         66.49         2.02 o                         
 -11   1   2          0.46          0.39         0.05 o                         
 -10   1   2          1.88          2.70         0.17 o                         
  -9   1   2        108.41        121.00         1.12 o                         
  -8   1   2        302.74        308.11         2.23 o                         
  -7   1   2        366.27        374.44         2.21 o                         
  -6   1   2        497.75        519.72         3.23 o                         
  -5   1   2        233.50        256.96         1.97 o                         
  -4   1   2         63.68         74.28         1.40 o                         
  -3   1   2          9.34         12.26         0.31 o                         
  -2   1   2         30.51         27.69         0.40 o                         
  -1   1   2        845.46        759.66         7.68 o                         
   0   1   2        449.67        451.11         5.05 o                         
   1   1   2        384.70        409.16         4.65 o                         
   2   1   2         53.50         60.22         0.88 o                         
   3   1   2         56.37         58.18         1.21 o                         
   4   1   2         37.16         33.64         0.47 o                         
   5   1   2         20.10         24.10         0.26 o                         
   6   1   2        141.18        139.55         0.96 o                         
   7   1   2         43.17         46.11         0.47 o                         
   8   1   2         33.39         34.93         0.44 o                         
   9   1   2          5.19          5.37         0.18 o                         
  10   1   2          3.57          3.99         0.14 o                         
 -11   2   2         33.35         31.12         0.89 o                         
 -10   2   2        167.59        155.88         1.49 o                         
  -9   2   2         15.96         13.08         0.21 o                         
  -8   2   2          0.04          0.08         0.03 o                         
  -7   2   2          9.15          8.95         0.15 o                         
  -6   2   2         10.54          9.59         0.18 o                         
  -5   2   2         58.54         69.46         0.65 o                         
  -4   2   2        431.17        432.97         3.70 o                         
  -3   2   2         43.22         44.70         1.20 o                         
  -2   2   2       1659.66       1557.46        22.18 o                         
  -1   2   2        401.86        365.86         4.53 o                         
   1   2   2          6.19         16.03         1.57 o                         
   2   2   2          0.25          0.11         0.09 o                         
   3   2   2          5.85          3.40         0.17 o                         
   4   2   2         38.89         46.07         0.56 o                         
   5   2   2        201.21        203.12         1.28 o                         
   6   2   2         22.14         21.45         0.27 o                         
   7   2   2         32.94         32.39         0.36 o                         
   8   2   2          0.76          0.86         0.06 o                         
   9   2   2         58.08         62.73         0.90 o                         
  10   2   2          0.13          0.02         0.05 o                         
 -11   3   2         39.00         40.66         0.66 o                         
 -10   3   2         35.49         34.40         0.73 o                         
  -9   3   2          0.35          0.20         0.04 o                         
  -8   3   2          0.01          0.56         0.06 o                         
  -7   3   2         34.70         31.35         0.33 o                         
  -6   3   2        125.07        125.62         0.94 o                         
  -5   3   2         79.01         75.20         0.69 o                         
  -4   3   2        578.15        640.42         6.32 o                         
  -3   3   2        354.28        369.66         4.00 o                         
  -2   3   2        734.78        744.21         9.45 o                         
  -1   3   2          0.06          0.10         0.05 o                         
   0   3   2         28.55         21.25         0.44 o                         
   1   3   2         43.32         42.93         0.65 o                         
   2   3   2        127.46        111.12         1.28 o                         
   3   3   2          0.48          0.22         0.04 o                         
   4   3   2         89.25         97.02         0.80 o                         
   5   3   2         27.95         28.15         0.30 o                         
   6   3   2         32.50         29.01         0.37 o                         
   7   3   2         24.56         23.09         0.30 o                         
   8   3   2          0.03          0.02         0.04 o                         
   9   3   2         95.36         97.03         1.18 o                         
 -10   4   2          0.20          0.17         0.06 o                         
  -9   4   2         18.35         13.43         0.19 o                         
  -8   4   2        229.72        199.43         1.31 o                         
  -7   4   2         63.85         65.54         0.55 o                         
  -6   4   2        119.73        117.04         1.22 o                         
  -5   4   2        235.57        230.22         1.61 o                         
  -4   4   2         46.68         52.91         0.73 o                         
  -3   4   2         28.12         30.50         0.47 o                         
  -2   4   2         32.75         28.78         0.54 o                         
  -1   4   2         14.78         14.93         0.34 o                         
   0   4   2         14.12         15.60         0.30 o                         
   1   4   2          0.01          0.27         0.05 o                         
   2   4   2        859.58        837.11         7.07 o                         
   3   4   2         73.12         68.72         0.68 o                         
   4   4   2        101.22        105.36         0.78 o                         
   5   4   2          1.70          1.27         0.08 o                         
   6   4   2         95.05         91.75         0.72 o                         
   7   4   2         15.64         16.76         0.23 o                         
   8   4   2         70.58         72.80         0.73 o                         
   9   4   2         37.89         37.38         0.96 o                         
 -10   5   2         12.09         12.55         0.42 o                         
  -9   5   2          0.56          0.57         0.06 o                         
  -8   5   2         29.80         37.17         0.40 o                         
  -7   5   2          5.49          3.44         0.13 o                         
  -6   5   2         88.47         86.57         0.71 o                         
  -5   5   2        276.07        283.04         2.02 o                         
  -4   5   2        106.20        108.81         0.93 o                         
  -3   5   2        387.30        406.10         2.79 o                         
  -2   5   2        294.89        293.72         2.15 o                         
  -1   5   2          5.73          6.55         0.17 o                         
   0   5   2        126.90        112.57         1.31 o                         
   1   5   2        120.41        129.28         1.08 o                         
   2   5   2         31.65         27.23         0.38 o                         
   3   5   2         45.74         59.05         0.56 o                         
   4   5   2         47.39         43.67         0.45 o                         
   5   5   2         57.48         57.99         0.53 o                         
   6   5   2         43.80         43.49         0.43 o                         
   7   5   2         23.61         23.50         0.29 o                         
   8   5   2         16.03         17.03         0.27 o                         
  -9   6   2          1.07          0.37         0.07 o                         
  -8   6   2         35.61         37.09         0.62 o                         
  -7   6   2        373.88        333.34         2.39 o                         
  -6   6   2         86.67         77.47         0.67 o                         
  -5   6   2        108.83        107.89         0.87 o                         
  -4   6   2         13.17         14.67         0.28 o                         
  -3   6   2         15.51         14.10         0.22 o                         
  -2   6   2        293.99        298.26         2.02 o                         
  -1   6   2         15.21         13.75         0.21 o                         
   0   6   2         36.95         39.54         0.40 o                         
   1   6   2        100.03        104.06         1.02 o                         
   2   6   2          0.06          0.06         0.05 o                         
   3   6   2        154.53        163.05         1.28 o                         
   4   6   2         52.21         52.75         0.50 o                         
   5   6   2         71.17         69.92         0.61 o                         
   6   6   2          0.07          0.08         0.03 o                         
   7   6   2          7.89          8.72         0.16 o                         
   8   6   2        124.37        133.15         4.37 o                         
  -8   7   2          3.85          4.83         0.10 o                         
  -7   7   2         10.46         14.39         0.21 o                         
  -6   7   2          8.26          8.15         0.17 o                         
  -5   7   2         68.12         64.03         0.65 o                         
  -4   7   2         16.84         16.68         0.28 o                         
  -3   7   2          6.65          7.58         0.19 o                         
  -2   7   2          0.02          0.24         0.05 o                         
  -1   7   2        308.86        317.61         2.33 o                         
   0   7   2          3.46          4.65         0.15 o                         
   1   7   2          0.10          0.17         0.05 o                         
   2   7   2         74.35         79.85         0.78 o                         
   3   7   2         35.52         32.11         0.40 o                         
   4   7   2         18.96         18.29         0.29 o                         
   5   7   2         67.96         69.39         0.74 o                         
   6   7   2          0.54          0.79         0.09 o                         
  -6   8   2        102.55        101.35         0.93 o                         
  -5   8   2         11.80          9.00         0.21 o                         
  -4   8   2        186.97        184.86         1.57 o                         
  -3   8   2         88.54         88.55         0.85 o                         
  -2   8   2        176.67        168.94         1.36 o                         
  -1   8   2         60.54         57.37         0.63 o                         
   0   8   2          4.23          4.57         0.15 o                         
   1   8   2          0.89          0.62         0.07 o                         
   2   8   2         27.15         25.50         0.40 o                         
   3   8   2          0.88          0.49         0.05 o                         
   4   8   2          5.93          4.30         0.14 o                         
   5   8   2         18.76         16.30         0.29 o                         
  -4   9   2         61.01         58.27         0.83 o                         
  -3   9   2         39.59         37.77         0.45 o                         
  -2   9   2          2.62          2.19         0.11 o                         
  -1   9   2          5.35          5.09         0.16 o                         
   0   9   2          0.11          0.07         0.05 o                         
   1   9   2         16.42         16.00         0.27 o                         
   2   9   2          9.08          8.30         0.16 o                         
   3   9   2          4.97          4.38         0.13 o                         
 -11   1   3          0.01          0.07         0.04 o                         
 -10   1   3          3.72          3.91         0.17 o                         
  -9   1   3        110.46        110.25         0.94 o                         
  -8   1   3        134.02        138.78         1.09 o                         
  -7   1   3        178.90        171.85         1.05 o                         
  -6   1   3         60.71         67.29         0.55 o                         
  -5   1   3         11.77         10.32         0.19 o                         
  -4   1   3          5.49          4.49         0.18 o                         
  -3   1   3        708.55        698.41         9.69 o                         
  -2   1   3        969.56        838.77         9.34 o                         
  -1   1   3        963.26        907.55        11.26 o                         
   0   1   3         60.54         47.58         0.58 o                         
   1   1   3          4.48          1.09         0.08 o                         
   2   1   3       1102.31       1098.91        12.31 o                         
   3   1   3         59.26         51.05         0.60 o                         
   4   1   3          4.33          5.18         0.13 o                         
   5   1   3          1.42          1.02         0.10 o                         
   6   1   3        447.14        449.62         2.89 o                         
   7   1   3         26.78         28.49         0.37 o                         
   8   1   3        130.16        135.77         1.19 o                         
   9   1   3         84.01         88.88         1.70 o                         
 -11   2   3         19.62         18.60         0.30 o                         
 -10   2   3         91.04         88.29         0.94 o                         
  -9   2   3          9.15          9.04         0.19 o                         
  -8   2   3         74.59         77.33         0.64 o                         
  -7   2   3          5.21          5.38         0.14 o                         
  -6   2   3        351.05        318.38         2.14 o                         
  -5   2   3        393.93        417.41         3.46 o                         
  -4   2   3        152.91        150.70         1.74 o                         
  -3   2   3          5.73          8.28         0.28 o                         
  -2   2   3        538.03        497.58         5.16 o                         
  -1   2   3        182.95        176.55         1.97 o                         
   0   2   3        122.87        118.17         1.50 o                         
   1   2   3        119.19        116.14         1.75 o                         
   2   2   3        289.87        296.13         2.91 o                         
   3   2   3          8.79         10.16         0.21 o                         
   4   2   3          0.04          0.05         0.04 o                         
   5   2   3        523.95        525.84         3.06 o                         
   6   2   3         28.21         27.20         0.30 o                         
   7   2   3        157.47        157.98         1.19 o                         
   8   2   3         92.58         96.25         0.96 o                         
   9   2   3         17.02         19.61         0.38 o                         
 -11   3   3         67.91         68.61         1.02 o                         
 -10   3   3          0.00          0.18         0.05 o                         
  -9   3   3         11.47         11.07         0.20 o                         
  -8   3   3         11.81         13.18         0.19 o                         
  -7   3   3        101.48        103.63         1.11 o                         
  -6   3   3        182.80        181.73         1.29 o                         
  -5   3   3        711.59        722.73         4.46 o                         
  -3   3   3         21.85         16.65         0.33 o                         
  -2   3   3         40.21         40.59         0.94 o                         
  -1   3   3        355.53        362.10         3.93 o                         
   0   3   3          0.50          0.61         0.09 o                         
   1   3   3          5.15          4.87         0.15 o                         
   2   3   3        278.24        308.58         2.77 o                         
   3   3   3        255.20        272.37         1.80 o                         
   4   3   3        146.23        153.43         1.05 o                         
   5   3   3        721.83        699.10         4.56 o                         
   6   3   3          0.03         -0.03         0.04 o                         
   7   3   3          0.39          0.34         0.04 o                         
   8   3   3          1.05          0.80         0.08 o                         
   9   3   3          0.93          0.26         0.06 o                         
 -10   4   3          0.49          0.15         0.05 o                         
  -9   4   3        151.22        138.87         1.06 o                         
  -8   4   3         97.78         93.96         0.91 o                         
  -7   4   3         87.80         79.71         0.70 o                         
  -6   4   3        191.14        186.83         1.56 o                         
  -5   4   3        267.05        262.52         2.04 o                         
  -4   4   3          2.66          1.40         0.10 o                         
  -3   4   3         67.00         60.76         0.83 o                         
  -2   4   3        666.35        672.85         6.10 o                         
  -1   4   3          7.91          5.63         0.16 o                         
   0   4   3        130.38        125.45         1.28 o                         
   1   4   3        208.11        226.31         2.00 o                         
   2   4   3         30.43         29.57         0.39 o                         
   3   4   3         81.45         77.80         0.63 o                         
   4   4   3         11.38         11.73         0.21 o                         
   5   4   3        502.36        490.34         3.07 o                         
   6   4   3          0.11          0.46         0.06 o                         
   7   4   3          0.45          0.19         0.05 o                         
   8   4   3         44.80         44.37         0.53 o                         
 -10   5   3          0.88          0.56         0.14 o                         
  -9   5   3         24.61         23.81         0.30 o                         
  -8   5   3          0.02          0.04         0.06 o                         
  -7   5   3         15.27         17.52         0.27 o                         
  -6   5   3         57.26         58.96         0.59 o                         
  -5   5   3         36.72         37.30         0.39 o                         
  -4   5   3        128.13        126.81         0.95 o                         
  -3   5   3          0.17         -0.02         0.04 o                         
  -2   5   3          0.24          0.17         0.04 o                         
  -1   5   3        292.48        301.54         2.12 o                         
   0   5   3         14.53         14.44         0.22 o                         
   1   5   3          0.84          1.61         0.08 o                         
   2   5   3         12.05         10.84         0.22 o                         
   3   5   3        675.06        677.71         4.40 o                         
   4   5   3        593.54        596.45         3.82 o                         
   5   5   3          9.10          9.88         0.19 o                         
   6   5   3          6.23          5.04         0.14 o                         
   7   5   3         21.94         23.30         0.40 o                         
   8   5   3          9.98         14.78         0.31 o                         
  -9   6   3          0.17          0.12         0.04 o                         
  -8   6   3          3.14          4.28         0.13 o                         
  -7   6   3        120.62        112.37         0.92 o                         
  -6   6   3        286.99        291.39         2.48 o                         
  -5   6   3          0.01          0.07         0.04 o                         
  -4   6   3         85.31         86.53         0.77 o                         
  -3   6   3        172.54        170.29         1.21 o                         
  -2   6   3         56.97         53.22         0.58 o                         
  -1   6   3         56.69         56.03         0.56 o                         
   0   6   3          5.94          5.67         0.16 o                         
   1   6   3         10.48         10.76         0.24 o                         
   2   6   3         34.73         34.89         0.42 o                         
   3   6   3        249.95        242.54         1.73 o                         
   4   6   3        176.14        164.71         1.29 o                         
   5   6   3          3.23          4.25         0.13 o                         
   6   6   3         17.44         16.91         0.24 o                         
   7   6   3          2.30          1.32         0.11 o                         
  -8   7   3         42.07         39.32         0.41 o                         
  -7   7   3          9.94         10.77         0.18 o                         
  -6   7   3          2.43          2.84         0.11 o                         
  -5   7   3         86.35         90.05         0.77 o                         
  -4   7   3         16.88         18.23         0.28 o                         
  -3   7   3        210.42        216.65         1.72 o                         
  -2   7   3        254.80        264.63         1.96 o                         
  -1   7   3         76.48         75.92         0.74 o                         
   0   7   3          1.42          1.30         0.13 o                         
   1   7   3        291.60        298.73         2.48 o                         
   2   7   3        418.30        417.74         3.51 o                         
   3   7   3          4.44          3.18         0.16 o                         
   4   7   3          2.36          1.41         0.10 o                         
   5   7   3          1.86          1.89         0.11 o                         
   6   7   3        224.61        234.43         3.20 o                         
  -7   8   3          0.80          0.81         0.06 o                         
  -6   8   3         46.81         42.94         0.49 o                         
  -5   8   3         37.55         39.60         0.46 o                         
  -4   8   3          0.94          0.76         0.06 o                         
  -3   8   3         16.20         15.87         0.27 o                         
  -2   8   3          2.64          2.84         0.12 o                         
  -1   8   3          0.02          0.02         0.04 o                         
   0   8   3         82.79         81.36         0.78 o                         
   1   8   3         24.89         29.32         0.39 o                         
   2   8   3        224.61        227.39         2.88 o                         
   3   8   3         29.87         30.30         0.43 o                         
   4   8   3          7.06          7.59         0.17 o                         
   5   8   3          5.26          3.96         0.12 o                         
  -4   9   3          0.03          0.19         0.04 o                         
  -3   9   3         11.53         10.81         0.21 o                         
  -2   9   3         41.82         43.78         0.52 o                         
  -1   9   3         60.38         62.18         0.85 o                         
   0   9   3        666.90        667.27         7.03 o                         
   1   9   3        115.45        112.92         1.73 o                         
   2   9   3          2.67          3.58         0.11 o                         
 -11   0   4         54.78         57.55         1.36 o                         
 -10   0   4          4.55          5.21         0.24 o                         
  -9   0   4         34.42         36.01         0.57 o                         
  -8   0   4        294.53        283.14         2.32 o                         
  -7   0   4        640.05        626.57         5.35 o                         
  -6   0   4         48.01         45.57         0.60 o                         
  -5   0   4       1179.45       1162.13        14.47 o                         
  -4   0   4         54.00         57.13         1.12 o                         
  -3   0   4       1715.56       1792.33        25.49 o                         
  -2   0   4        717.53        665.97        11.92 o                         
  -1   0   4         53.44         45.24         1.17 o                         
   1   0   4        393.61        408.76         6.12 o                         
   3   0   4         25.30         28.65         0.55 o                         
   4   0   4         56.20         55.07         0.66 o                         
   5   0   4          7.66          5.95         0.20 o                         
   6   0   4       1270.08       1262.62        11.19 o                         
   7   0   4        152.96        158.89         1.93 o                         
   8   0   4        729.02        749.36         8.53 o                         
   9   0   4        103.79        103.66         1.74 o                         
 -11   1   4         29.73         27.71         0.53 o                         
 -10   1   4        124.49        129.42         1.25 o                         
  -9   1   4          3.32          3.80         0.13 o                         
  -8   1   4          6.30          5.31         0.14 o                         
  -7   1   4        246.98        255.06         1.52 o                         
  -6   1   4        273.17        275.74         1.68 o                         
  -5   1   4        282.53        301.41         2.39 o                         
  -4   1   4       1713.79       1742.99        15.21 o                         
  -3   1   4        101.78        110.69         1.46 o                         
  -2   1   4        570.34        595.43         6.79 o                         
  -1   1   4         24.24         40.21         0.72 o                         
   0   1   4        755.83        746.32         7.65 o                         
   1   1   4          0.02          0.08         0.06 o                         
   2   1   4          0.00          0.30         0.06 o                         
   3   1   4        861.02        876.07         6.37 o                         
   4   1   4        105.71        122.41         0.87 o                         
   5   1   4        118.07        124.87         1.01 o                         
   6   1   4        699.41        711.87         4.46 o                         
   7   1   4        695.17        706.61         5.03 o                         
   8   1   4        349.09        362.50         3.18 o                         
   9   1   4         30.38         30.68         0.60 o                         
 -11   2   4         11.56         14.25         0.34 o                         
 -10   2   4         83.48         81.03         0.89 o                         
  -9   2   4         24.40         23.91         0.31 o                         
  -8   2   4         64.17         62.21         0.56 o                         
  -7   2   4        103.06        101.15         0.71 o                         
  -6   2   4        119.65        105.08         1.13 o                         
  -5   2   4         59.89         57.03         0.65 o                         
  -4   2   4        851.29        827.66         7.86 o                         
  -3   2   4         17.33         15.01         0.25 o                         
  -2   2   4        835.78        814.36        14.87 o                         
  -1   2   4        224.88        223.19         2.76 o                         
   0   2   4        553.41        605.92         6.92 o                         
   1   2   4         30.89         40.43         0.57 o                         
   2   2   4        242.52        234.16         1.94 o                         
   3   2   4        112.22        123.33         0.87 o                         
   4   2   4        466.13        459.03         2.69 o                         
   5   2   4         70.37         71.17         0.60 o                         
   6   2   4        689.85        686.85         4.56 o                         
   7   2   4          0.90          0.87         0.08 o                         
   8   2   4         14.75         14.56         0.44 o                         
   9   2   4         33.44         32.97         0.88 o                         
 -11   3   4          6.12          6.90         0.20 o                         
 -10   3   4        103.62        111.43         1.05 o                         
  -9   3   4         26.85         24.06         0.29 o                         
  -8   3   4         77.36         78.91         0.66 o                         
  -7   3   4         32.30         35.36         0.37 o                         
  -6   3   4         94.44        100.75         0.71 o                         
  -5   3   4        218.43        222.09         1.67 o                         
  -4   3   4          0.01          0.28         0.07 o                         
  -3   3   4        462.27        472.23         4.07 o                         
  -2   3   4         12.17         10.27         0.23 o                         
  -1   3   4          5.47          5.46         0.23 o                         
   0   3   4        782.82        791.76         7.10 o                         
   1   3   4        170.92        181.84         1.74 o                         
   2   3   4        157.52        169.76         1.23 o                         
   3   3   4        531.42        487.83         2.99 o                         
   4   3   4        925.67        916.82         5.34 o                         
   5   3   4       1123.35       1113.90         6.80 o                         
   6   3   4        124.21        120.64         1.21 o                         
   7   3   4          2.42          3.33         0.12 o                         
   8   3   4         45.02         43.42         0.61 o                         
 -11   4   4          0.26          0.05         0.10 o                         
 -10   4   4         13.30         12.07         0.22 o                         
  -9   4   4          3.28          2.83         0.10 o                         
  -8   4   4          8.45          8.14         0.20 o                         
  -7   4   4         21.89         23.87         0.28 o                         
  -6   4   4         73.28         74.27         0.75 o                         
  -5   4   4          7.27          5.63         0.13 o                         
  -4   4   4         99.02         94.79         0.76 o                         
  -3   4   4        261.17        258.90         1.77 o                         
  -2   4   4        125.78        136.55         1.30 o                         
  -1   4   4        205.05        233.56         2.04 o                         
   0   4   4          0.06          0.23         0.07 o                         
   1   4   4        229.68        223.82         1.98 o                         
   2   4   4          1.14          1.84         0.08 o                         
   3   4   4        209.55        214.25         1.41 o                         
   4   4   4        159.82        149.36         1.09 o                         
   5   4   4         32.85         31.42         0.34 o                         
   6   4   4         10.75         12.40         0.21 o                         
   7   4   4         13.41         11.55         0.20 o                         
   8   4   4          5.75          3.84         0.17 o                         
 -10   5   4          5.77          5.03         0.31 o                         
  -9   5   4         27.09         26.69         0.37 o                         
  -8   5   4          1.13          2.23         0.10 o                         
  -7   5   4         80.62         86.14         0.81 o                         
  -6   5   4         71.77         74.16         0.64 o                         
  -5   5   4          2.31          2.40         0.10 o                         
  -4   5   4         17.03         16.99         0.26 o                         
  -3   5   4         33.99         33.51         0.34 o                         
  -2   5   4         62.57         69.19         0.57 o                         
  -1   5   4        414.62        419.27         3.22 o                         
   0   5   4        295.54        307.91         2.03 o                         
   1   5   4         25.48         30.56         0.35 o                         
   2   5   4        133.48        137.21         1.08 o                         
   3   5   4       1243.74       1192.68         7.32 o                         
   4   5   4          3.34          3.29         0.13 o                         
   5   5   4          3.38          5.11         0.14 o                         
   6   5   4          0.28          0.04         0.04 o                         
   7   5   4        278.82        276.86         3.64 o                         
  -9   6   4          4.64          6.66         0.17 o                         
  -8   6   4          0.67          0.31         0.05 o                         
  -7   6   4         44.39         43.72         0.44 o                         
  -6   6   4        102.63         96.66         0.79 o                         
  -5   6   4         64.24         60.81         0.56 o                         
  -4   6   4        191.08        189.57         1.35 o                         
  -3   6   4        207.20        207.60         1.42 o                         
  -2   6   4         28.18         26.77         0.31 o                         
  -1   6   4        103.73        108.98         1.15 o                         
   0   6   4          5.35          3.62         0.14 o                         
   1   6   4        141.62        147.29         1.25 o                         
   2   6   4          5.49          6.85         0.19 o                         
   3   6   4        491.10        494.81         3.94 o                         
   4   6   4         43.71         44.87         0.49 o                         
   5   6   4         25.49         26.10         0.32 o                         
   6   6   4        111.44        109.29         1.26 o                         
  -8   7   4          9.46          8.03         0.19 o                         
  -7   7   4          3.40          3.49         0.12 o                         
  -6   7   4          5.23          6.24         0.15 o                         
  -5   7   4         78.77         82.22         0.78 o                         
  -4   7   4         32.76         33.94         0.40 o                         
  -3   7   4          3.03          3.55         0.14 o                         
  -2   7   4         94.73         95.08         0.86 o                         
  -1   7   4          5.01          5.46         0.17 o                         
   0   7   4          0.03          0.11         0.05 o                         
   1   7   4        720.87        729.23         5.65 o                         
   2   7   4        539.38        534.52         4.20 o                         
   3   7   4         18.19         18.48         0.31 o                         
   4   7   4          6.73          4.44         0.15 o                         
   5   7   4          0.01          0.01         0.03 o                         
  -7   8   4          1.64          0.86         0.08 o                         
  -6   8   4          0.44          0.34         0.05 o                         
  -5   8   4        332.43        326.03         2.69 o                         
  -4   8   4         46.72         47.17         0.54 o                         
  -3   8   4         95.24         99.08         0.90 o                         
  -2   8   4         17.18         18.87         0.29 o                         
  -1   8   4        116.18        112.74         1.06 o                         
   0   8   4          1.85          1.51         0.15 o                         
   1   8   4         94.51         95.56         0.94 o                         
   2   8   4        111.78        117.98         1.29 o                         
   3   8   4          1.25          1.62         0.09 o                         
   4   8   4          4.48          4.21         0.25 o                         
  -4   9   4         67.64         65.76         0.87 o                         
  -3   9   4          3.12          3.26         0.13 o                         
  -2   9   4         53.70         53.58         0.69 o                         
  -1   9   4         49.99         49.41         0.73 o                         
   0   9   4        339.86        351.89         3.73 o                         
   1   9   4         21.87         23.55         0.45 o                         
 -12   1   5         39.14         43.07         0.79 o                         
 -11   1   5          7.34          8.57         0.25 o                         
 -10   1   5         37.52         39.96         0.51 o                         
  -9   1   5        972.68        950.94         5.81 o                         
  -8   1   5        246.11        228.70         1.50 o                         
  -7   1   5         91.85         92.61         0.64 o                         
  -6   1   5        157.26        131.27         0.92 o                         
  -5   1   5         82.33         90.02         0.88 o                         
  -4   1   5        240.73        250.44         2.29 o                         
  -3   1   5        704.19        744.06         6.25 o                         
  -2   1   5        356.29        373.82         4.87 o                         
  -1   1   5          6.60          7.37         0.26 o                         
   0   1   5       1606.20       1688.71        14.76 o                         
   1   1   5       1751.46       1815.06        14.95 o                         
   2   1   5          0.91          1.46         0.11 o                         
   3   1   5         23.45         18.42         0.21 o                         
   4   1   5        333.20        310.14         1.89 o                         
   5   1   5        284.01        282.18         1.91 o                         
   6   1   5        189.10        188.02         1.64 o                         
   7   1   5        122.36        127.81         1.13 o                         
   8   1   5         28.59         30.37         0.38 o                         
 -11   2   5        209.78        219.45         5.24 o                         
 -10   2   5         76.46         72.55         0.82 o                         
  -9   2   5        149.02        151.96         1.23 o                         
  -8   2   5        124.16        124.85         0.90 o                         
  -7   2   5        205.15        187.09         1.08 o                         
  -6   2   5        379.16        383.71         2.38 o                         
  -5   2   5       1016.56       1024.28         7.44 o                         
  -4   2   5          8.86         13.55         0.25 o                         
  -3   2   5         78.65         78.59         0.89 o                         
  -2   2   5        261.15        294.90         2.61 o                         
  -1   2   5       1361.71       1389.89        15.03 o                         
   0   2   5        728.79        819.84         6.88 o                         
   1   2   5        588.69        588.91         4.77 o                         
   2   2   5          1.38          1.08         0.10 o                         
   3   2   5        599.12        586.88         3.58 o                         
   4   2   5         98.21        104.57         0.89 o                         
   5   2   5        161.01        158.76         1.14 o                         
   6   2   5         29.55         28.28         0.34 o                         
   7   2   5        240.33        245.44         2.11 o                         
   8   2   5          6.89          6.51         0.21 o                         
 -11   3   5        102.05        100.93         1.18 o                         
 -10   3   5         95.06         90.61         0.90 o                         
  -9   3   5         27.82         29.07         0.36 o                         
  -8   3   5        206.28        195.22         1.42 o                         
  -7   3   5        197.20        203.64         1.38 o                         
  -6   3   5         67.11         59.90         0.49 o                         
  -5   3   5        160.01        170.33         1.23 o                         
  -4   3   5         66.61         55.86         0.56 o                         
  -3   3   5        303.00        308.73         2.63 o                         
  -2   3   5        806.20        854.60         6.52 o                         
  -1   3   5        135.27        138.32         1.37 o                         
   0   3   5        341.36        374.84         3.32 o                         
   1   3   5          0.09          0.78         0.09 o                         
   2   3   5          0.04          0.26         0.06 o                         
   3   3   5        208.14        210.07         1.42 o                         
   4   3   5        299.03        281.63         1.95 o                         
   5   3   5          4.49          6.11         0.15 o                         
   6   3   5          9.82          7.62         0.18 o                         
   7   3   5          0.56          0.24         0.05 o                         
   8   3   5         40.23         42.13         0.80 o                         
 -11   4   5          1.03          1.42         0.15 o                         
 -10   4   5         60.43         72.82         0.68 o                         
  -9   4   5        110.46        106.15         0.89 o                         
  -8   4   5         14.83         13.49         0.29 o                         
  -7   4   5        109.26        113.12         1.00 o                         
  -6   4   5       1299.67       1289.30         8.46 o                         
  -5   4   5        133.37        130.55         0.94 o                         
  -4   4   5         38.82         37.69         0.40 o                         
  -3   4   5         34.92         41.99         0.44 o                         
  -2   4   5        423.37        405.36         2.80 o                         
  -1   4   5        964.25        946.36         9.20 o                         
   0   4   5        413.32        425.33         2.90 o                         
   1   4   5         16.99         19.30         0.26 o                         
   2   4   5         76.73         80.20         0.65 o                         
   3   4   5        197.81        204.92         1.41 o                         
   4   4   5        736.37        726.90         4.39 o                         
   5   4   5         79.20         77.12         0.70 o                         
   6   4   5         61.90         66.07         0.67 o                         
   7   4   5         64.87         62.79         0.85 o                         
 -10   5   5         24.45         27.53         0.59 o                         
  -9   5   5          0.84          0.26         0.04 o                         
  -8   5   5        230.79        230.11         1.77 o                         
  -7   5   5         48.31         48.50         0.59 o                         
  -6   5   5         98.65         94.21         0.74 o                         
  -5   5   5          3.87          3.42         0.12 o                         
  -4   5   5        402.10        405.45         3.01 o                         
  -3   5   5          6.95          8.20         0.16 o                         
  -2   5   5          6.06          3.98         0.12 o                         
  -1   5   5         27.19         26.34         0.30 o                         
   0   5   5         87.27         89.56         0.74 o                         
   1   5   5         20.48         20.15         0.28 o                         
   2   5   5        421.15        427.69         2.86 o                         
   3   5   5         27.30         25.43         0.34 o                         
   4   5   5        203.72        196.82         1.50 o                         
   5   5   5         11.29          9.66         0.18 o                         
   6   5   5         90.33         91.33         0.87 o                         
   7   5   5         24.74         23.44         0.84 o                         
  -9   6   5         62.37         71.46         1.64 o                         
  -8   6   5         22.69         29.19         0.41 o                         
  -7   6   5          1.96          2.10         0.10 o                         
  -6   6   5          3.37          3.08         0.12 o                         
  -5   6   5        125.04        132.16         1.04 o                         
  -4   6   5          2.72          3.82         0.13 o                         
  -3   6   5        513.01        508.48         3.17 o                         
  -2   6   5        201.12        201.30         1.46 o                         
  -1   6   5         36.47         35.55         0.39 o                         
   0   6   5         78.93         70.96         0.69 o                         
   1   6   5        136.77        137.01         1.12 o                         
   2   6   5         15.42         16.45         0.32 o                         
   3   6   5         55.34         59.97         0.63 o                         
   4   6   5         22.87         21.55         0.28 o                         
   5   6   5          1.59          1.73         0.10 o                         
   6   6   5         14.79         14.76         0.26 o                         
  -8   7   5          3.15          3.24         0.11 o                         
  -7   7   5          7.44          4.73         0.15 o                         
  -6   7   5          8.57          8.37         0.18 o                         
  -5   7   5         26.20         28.97         0.36 o                         
  -4   7   5         15.01         14.14         0.24 o                         
  -3   7   5         13.70         14.06         0.24 o                         
  -2   7   5         33.91         33.27         0.42 o                         
  -1   7   5          3.53          3.12         0.13 o                         
   0   7   5          5.45          4.78         0.16 o                         
   1   7   5         58.41         56.89         0.66 o                         
   2   7   5          2.20          3.29         0.18 o                         
   3   7   5         37.24         39.12         0.47 o                         
   4   7   5         29.45         29.07         0.40 o                         
   5   7   5          1.84          1.29         0.13 o                         
  -6   8   5         56.94         50.92         0.63 o                         
  -5   8   5        118.30        112.45         1.02 o                         
  -4   8   5         19.54         18.23         0.29 o                         
  -3   8   5        141.40        147.64         1.35 o                         
  -2   8   5          5.46          4.43         0.19 o                         
  -1   8   5        157.69        158.73         1.71 o                         
   0   8   5          0.07          0.06         0.04 o                         
   1   8   5         51.30         51.85         0.69 o                         
   2   8   5          0.76          0.89         0.08 o                         
   3   8   5         34.56         36.47         0.82 o                         
  -4   9   5         67.98         68.97         1.35 o                         
  -3   9   5         11.77         12.29         0.49 o                         
  -2   9   5         10.03         10.21         0.21 o                         
  -1   9   5          0.18          0.05         0.05 o                         
   0   9   5         83.71         80.85         1.18 o                         
 -12   0   6         47.13         48.17         2.68 o                         
 -11   0   6         73.83         82.75         3.79 o                         
 -10   0   6       1387.81       1391.18        17.27 o                         
  -9   0   6       1162.50       1144.79        10.76 o                         
  -8   0   6        192.55        194.84         1.94 o                         
  -7   0   6         75.32         67.59         0.72 o                         
  -6   0   6         17.92         23.95         0.42 o                         
  -5   0   6        283.99        287.72         3.48 o                         
  -4   0   6       1777.01       1904.77        21.05 o                         
  -3   0   6        567.20        593.59         7.71 o                         
  -2   0   6          0.04          0.02         0.07 o                         
  -1   0   6        384.25        389.83         4.58 o                         
   0   0   6       2030.17       2129.67        24.36 o                         
   1   0   6       1424.80       1539.29        17.11 o                         
   2   0   6        302.02        310.20         2.87 o                         
   3   0   6        728.30        729.21         5.90 o                         
   4   0   6          0.87          0.90         0.10 o                         
   5   0   6         77.42         70.66         0.84 o                         
   6   0   6        273.45        272.18         2.82 o                         
   7   0   6         11.91         14.13         0.40 o                         
   8   0   6         11.47         10.20         0.28 o                         
 -12   1   6          2.51          2.64         0.13 o                         
 -11   1   6         19.06         17.70         0.44 o                         
 -10   1   6         68.25         69.88         0.72 o                         
  -9   1   6        336.78        346.33         2.46 o                         
  -8   1   6        865.55        856.31         5.58 o                         
  -7   1   6        112.48        113.90         0.85 o                         
  -6   1   6        236.21        246.96         1.55 o                         
  -5   1   6        579.16        605.06         4.12 o                         
  -4   1   6        479.40        487.17         3.99 o                         
  -3   1   6        409.21        407.94         3.80 o                         
  -2   1   6         17.92         13.48         0.31 o                         
  -1   1   6         11.48          7.34         0.23 o                         
   0   1   6        209.64        206.71         2.07 o                         
   1   1   6         21.09         19.10         0.28 o                         
   2   1   6        110.34        119.32         0.82 o                         
   3   1   6          3.95          1.94         0.09 o                         
   4   1   6         76.44         79.42         0.66 o                         
   5   1   6         47.80         48.67         0.46 o                         
   6   1   6         93.17         93.65         0.88 o                         
   7   1   6        137.28        141.05         1.43 o                         
   8   1   6         36.64         35.01         0.57 o                         
 -11   2   6        169.43        179.24         2.02 o                         
 -10   2   6         11.94         14.71         0.29 o                         
  -9   2   6         24.46         22.56         0.44 o                         
  -8   2   6       1228.88       1198.28         7.78 o                         
  -7   2   6         23.66         25.41         0.28 o                         
  -6   2   6         53.92         56.49         0.46 o                         
  -5   2   6        188.54        202.70         1.86 o                         
  -4   2   6         53.74         59.94         0.63 o                         
  -3   2   6          1.39          0.75         0.07 o                         
  -2   2   6          1.34          0.21         0.05 o                         
  -1   2   6        140.23        161.00         1.47 o                         
   0   2   6        290.83        310.92         2.65 o                         
   1   2   6        292.73        304.76         2.19 o                         
   2   2   6        800.48        819.79         4.67 o                         
   3   2   6         47.98         52.79         0.62 o                         
   4   2   6         59.48         57.07         0.54 o                         
   5   2   6         15.40         14.51         0.30 o                         
   6   2   6         27.85         25.48         0.33 o                         
   7   2   6          9.09         10.29         0.19 o                         
 -11   3   6        440.27        453.94         4.68 o                         
 -10   3   6         30.13         35.76         0.43 o                         
  -9   3   6          5.32          6.68         0.16 o                         
  -8   3   6         67.49         65.46         0.58 o                         
  -7   3   6       1001.44       1001.70         6.14 o                         
  -6   3   6        840.26        854.34         5.25 o                         
  -5   3   6         66.12         62.53         0.54 o                         
  -4   3   6         61.02         68.10         0.65 o                         
  -3   3   6        204.01        204.73         1.52 o                         
  -2   3   6        330.97        341.24         2.36 o                         
  -1   3   6        115.06        116.44         0.87 o                         
   0   3   6        110.26        108.59         1.12 o                         
   1   3   6        182.21        189.24         1.36 o                         
   2   3   6         41.37         38.46         0.37 o                         
   3   3   6        361.07        356.55         2.29 o                         
   4   3   6          8.45          8.99         0.18 o                         
   5   3   6         97.49         93.49         0.83 o                         
   6   3   6         35.73         36.64         0.44 o                         
   7   3   6          2.94          2.38         0.13 o                         
 -11   4   6         53.46         63.95         1.81 o                         
 -10   4   6          1.86          3.67         0.12 o                         
  -9   4   6          3.95          5.89         0.16 o                         
  -8   4   6          0.15          0.12         0.05 o                         
  -7   4   6        151.15        146.48         1.08 o                         
  -6   4   6        279.24        266.96         1.80 o                         
  -5   4   6         16.29         16.61         0.25 o                         
  -4   4   6        130.39        124.08         0.95 o                         
  -3   4   6        367.84        377.55         2.39 o                         
  -2   4   6        256.13        285.52         1.84 o                         
  -1   4   6          0.01          0.00         0.04 o                         
   0   4   6         63.34         64.43         0.57 o                         
   1   4   6         18.66         18.06         0.40 o                         
   2   4   6         63.74         62.76         0.57 o                         
   3   4   6          6.10          5.15         0.15 o                         
   4   4   6        143.61        145.74         1.14 o                         
   5   4   6         10.28          9.76         0.20 o                         
   6   4   6         59.11         56.37         0.62 o                         
   7   4   6         14.97         12.89         0.31 o                         
 -10   5   6          4.17          4.27         0.13 o                         
  -9   5   6         90.81        107.70         1.07 o                         
  -8   5   6         50.55         52.71         0.53 o                         
  -7   5   6         34.48         34.29         0.39 o                         
  -6   5   6          2.05          2.04         0.09 o                         
  -5   5   6        565.68        578.45         3.65 o                         
  -4   5   6        236.88        243.87         1.76 o                         
  -3   5   6          0.15          0.00         0.04 o                         
  -2   5   6         93.84         90.76         0.77 o                         
  -1   5   6          9.81         14.63         0.26 o                         
   0   5   6        265.94        274.91         1.93 o                         
   1   5   6          0.12          0.39         0.05 o                         
   2   5   6        126.34        122.27         1.00 o                         
   3   5   6          6.09          4.88         0.15 o                         
   4   5   6         52.86         51.50         0.54 o                         
   5   5   6         46.06         46.50         0.54 o                         
   6   5   6          2.51          1.52         0.09 o                         
  -9   6   6         40.95         51.43         0.93 o                         
  -8   6   6         70.98         67.06         0.76 o                         
  -7   6   6          0.36          0.00         0.04 o                         
  -6   6   6         83.04         87.88         0.76 o                         
  -5   6   6       1178.36       1159.63         8.07 o                         
  -4   6   6        201.09        193.58         1.43 o                         
  -3   6   6          1.53          1.28         0.11 o                         
  -2   6   6         32.26         28.76         0.35 o                         
  -1   6   6         30.73         34.54         0.41 o                         
   0   6   6         22.12         21.67         0.30 o                         
   1   6   6        173.67        181.52         1.69 o                         
   2   6   6         90.69         92.07         0.87 o                         
   3   6   6          6.03          6.40         0.16 o                         
   4   6   6          9.32         11.43         0.29 o                         
   5   6   6        148.47        137.51         1.65 o                         
  -8   7   6         54.58         56.80         0.67 o                         
  -7   7   6          4.92          6.98         0.14 o                         
  -6   7   6          3.63          4.22         0.12 o                         
  -5   7   6         95.15         92.79         0.86 o                         
  -4   7   6         57.94         58.96         0.57 o                         
  -3   7   6        292.63        301.08         2.42 o                         
  -2   7   6          1.98          1.51         0.12 o                         
  -1   7   6         82.96         84.24         0.91 o                         
   0   7   6         70.01         69.65         0.70 o                         
   1   7   6        168.44        172.65         1.48 o                         
   2   7   6         75.29         74.43         0.86 o                         
   3   7   6          6.57          6.31         0.15 o                         
   4   7   6          5.26          4.86         0.17 o                         
  -6   8   6         29.49         28.22         0.45 o                         
  -5   8   6         19.03         20.82         0.32 o                         
  -4   8   6        154.36        160.76         1.37 o                         
  -3   8   6        249.33        250.91         2.36 o                         
  -2   8   6         10.44         11.65         0.28 o                         
  -1   8   6         90.29        100.47         1.75 o                         
   0   8   6         10.95         10.56         0.25 o                         
   1   8   6         12.67         11.72         0.21 o                         
   2   8   6          8.89          8.60         0.24 o                         
 -11   1   7          1.77          1.75         0.11 o                         
 -10   1   7        106.32        111.22         0.99 o                         
  -9   1   7          1.41          0.85         0.13 o                         
  -8   1   7        108.14        112.10         0.87 o                         
  -7   1   7        225.88        217.33         1.54 o                         
  -6   1   7         20.72         21.18         0.24 o                         
  -5   1   7        115.04        110.38         0.78 o                         
  -4   1   7         65.25         56.87         0.51 o                         
  -3   1   7        420.06        412.97         3.47 o                         
  -2   1   7         49.41         44.35         0.55 o                         
   0   1   7          1.67          1.68         0.08 o                         
   1   1   7        640.31        629.63         3.62 o                         
   2   1   7          4.74          5.63         0.14 o                         
   3   1   7          0.43          0.28         0.05 o                         
   4   1   7         37.06         37.24         0.39 o                         
   5   1   7          8.44          9.09         0.19 o                         
   6   1   7         12.99         13.07         0.31 o                         
   7   1   7          3.13          2.52         0.11 o                         
 -11   2   7        168.85        169.04         2.06 o                         
 -10   2   7          3.10          2.48         0.10 o                         
  -9   2   7        128.29        127.65         1.13 o                         
  -8   2   7        364.88        351.52         2.60 o                         
  -7   2   7         60.99         54.97         0.52 o                         
  -6   2   7         15.76         18.24         0.22 o                         
  -5   2   7         16.53         16.01         0.19 o                         
  -4   2   7        145.57        141.33         1.26 o                         
  -3   2   7        379.58        389.57         2.89 o                         
  -2   2   7        572.29        601.98         4.15 o                         
  -1   2   7        228.93        233.97         1.97 o                         
   0   2   7         27.68         21.56         0.25 o                         
   1   2   7        100.63         96.00         0.71 o                         
   2   2   7        108.83        108.95         0.93 o                         
   3   2   7        129.79        131.80         1.07 o                         
   4   2   7        250.56        255.14         1.94 o                         
   5   2   7          0.63          0.49         0.05 o                         
   6   2   7          1.94          2.92         0.12 o                         
   7   2   7        102.06         99.50         1.63 o                         
 -11   3   7         13.94         14.20         0.27 o                         
 -10   3   7         15.93         17.25         0.25 o                         
  -9   3   7          2.21          2.04         0.11 o                         
  -8   3   7         11.64         10.54         0.20 o                         
  -7   3   7        118.41        111.98         0.85 o                         
  -6   3   7         11.86         12.15         0.20 o                         
  -5   3   7         11.61         11.67         0.22 o                         
  -4   3   7          4.44          5.00         0.11 o                         
  -3   3   7         50.93         43.36         0.40 o                         
  -2   3   7        176.64        182.78         1.28 o                         
  -1   3   7         99.52         94.25         0.72 o                         
   0   3   7        297.70        301.25         1.88 o                         
   1   3   7          4.14          5.29         0.16 o                         
   2   3   7         63.02         60.99         0.55 o                         
   3   3   7         51.40         55.08         0.53 o                         
   4   3   7         39.29         37.57         0.46 o                         
   5   3   7         14.33         13.96         0.25 o                         
   6   3   7         25.02         24.06         0.35 o                         
 -10   4   7          1.18          0.63         0.09 o                         
  -9   4   7         20.70         25.28         0.34 o                         
  -8   4   7          2.88          2.77         0.10 o                         
  -7   4   7        584.05        580.88         3.85 o                         
  -6   4   7        271.05        252.53         1.87 o                         
  -5   4   7          0.25          0.38         0.07 o                         
  -4   4   7        147.97        147.91         1.44 o                         
  -3   4   7         39.60         36.43         0.37 o                         
  -2   4   7          0.62          0.22         0.05 o                         
  -1   4   7         14.63         19.13         0.28 o                         
   0   4   7        160.93        162.86         1.19 o                         
   1   4   7        125.03        114.90         0.93 o                         
   2   4   7        117.34        118.80         0.94 o                         
   3   4   7        321.76        323.11         2.26 o                         
   4   4   7          0.01          0.16         0.04 o                         
   5   4   7         14.32         12.88         0.26 o                         
   6   4   7          1.45          1.86         0.10 o                         
 -10   5   7         10.62         10.34         0.27 o                         
  -9   5   7          8.77          9.83         0.17 o                         
  -8   5   7          4.39          5.62         0.18 o                         
  -7   5   7        108.26        106.96         0.97 o                         
  -6   5   7         93.63         86.36         0.89 o                         
  -5   5   7        105.48        106.56         0.86 o                         
  -4   5   7        115.84        113.24         0.97 o                         
  -3   5   7         36.36         37.41         0.40 o                         
  -2   5   7         71.74         71.06         0.63 o                         
  -1   5   7        130.04        136.85         1.08 o                         
   0   5   7         69.65         67.56         0.63 o                         
   1   5   7          7.00          6.72         0.17 o                         
   2   5   7         13.29         14.55         0.24 o                         
   3   5   7         15.28         14.48         0.23 o                         
   4   5   7         46.07         44.55         0.57 o                         
   5   5   7         20.05         21.14         0.62 o                         
  -9   6   7          1.00          1.81         0.09 o                         
  -8   6   7         63.04         67.01         0.68 o                         
  -7   6   7         17.31         15.86         0.26 o                         
  -6   6   7         11.50         12.63         0.19 o                         
  -5   6   7        154.25        155.42         1.19 o                         
  -4   6   7          0.43          0.27         0.05 o                         
  -3   6   7         33.91         31.72         0.41 o                         
  -2   6   7          0.30          0.28         0.10 o                         
  -1   6   7         32.83         36.72         0.45 o                         
   0   6   7        196.03        190.49         1.45 o                         
   1   6   7         57.85         53.58         0.57 o                         
   2   6   7          8.76          8.93         0.20 o                         
   3   6   7         60.46         61.97         1.04 o                         
   4   6   7         21.96         23.73         0.50 o                         
  -8   7   7          2.52          3.67         0.16 o                         
  -7   7   7          1.01          0.82         0.09 o                         
  -6   7   7          8.52          7.86         0.16 o                         
  -5   7   7          9.26          8.04         0.19 o                         
  -4   7   7        214.20        224.04         1.77 o                         
  -3   7   7        499.95        496.54         5.08 o                         
  -2   7   7          4.80          5.18         0.15 o                         
  -1   7   7         77.67         73.36         0.82 o                         
   0   7   7         20.28         19.84         0.29 o                         
   1   7   7         58.13         57.83         0.76 o                         
   2   7   7          1.21          1.36         0.10 o                         
   3   7   7          0.63          1.15         0.15 o                         
  -5   8   7          3.04          3.53         0.15 o                         
  -4   8   7        233.81        247.45         9.90 o                         
  -3   8   7        115.23        115.31         1.43 o                         
  -2   8   7        108.83        112.76         1.39 o                         
  -1   8   7         31.80         29.16         0.75 o                         
   0   8   7          2.17          2.39         0.21 o                         
   1   8   7          1.79          1.34         0.31 o                         
 -11   0   8          1.70          2.28         0.22 o                         
 -10   0   8        441.96        459.83         4.81 o                         
  -9   0   8        499.69        470.65         5.72 o                         
  -8   0   8        118.16        125.31         1.39 o                         
  -7   0   8          0.51          2.37         0.13 o                         
  -6   0   8         87.25         87.83         0.90 o                         
  -5   0   8         14.21         10.74         0.22 o                         
  -4   0   8          3.71          4.17         0.17 o                         
  -3   0   8         45.69         45.83         0.57 o                         
  -2   0   8        253.55        259.11         3.09 o                         
  -1   0   8         63.75         55.29         0.72 o                         
   0   0   8        114.47        109.31         1.05 o                         
   1   0   8         43.78         55.19         0.78 o                         
   2   0   8         47.50         55.19         0.80 o                         
   3   0   8        231.21        209.33         2.01 o                         
   4   0   8        266.89        259.07         2.88 o                         
   5   0   8         60.91         63.86         0.94 o                         
   6   0   8         79.21         84.24         2.09 o                         
 -11   1   8         19.01         17.99         0.32 o                         
 -10   1   8          1.02          0.94         0.08 o                         
  -9   1   8         17.71         18.43         0.26 o                         
  -8   1   8          2.66          1.61         0.09 o                         
  -7   1   8         32.75         28.89         0.30 o                         
  -6   1   8        166.32        151.82         0.99 o                         
  -5   1   8         15.20         18.12         0.21 o                         
  -4   1   8          9.56         16.17         0.20 o                         
  -3   1   8        545.35        551.74         3.29 o                         
  -2   1   8        215.00        224.97         1.55 o                         
  -1   1   8         26.01         27.51         0.30 o                         
   0   1   8         18.30         17.75         0.24 o                         
   1   1   8        156.90        149.49         1.48 o                         
   2   1   8        250.48        263.13         1.85 o                         
   3   1   8        191.58        183.72         1.39 o                         
   4   1   8        189.70        184.65         1.51 o                         
   5   1   8          3.08          2.40         0.12 o                         
   6   1   8         13.31         14.51         0.31 o                         
 -11   2   8        318.12        335.68         3.52 o                         
 -10   2   8         32.74         31.85         0.38 o                         
  -9   2   8         73.96         75.31         0.73 o                         
  -8   2   8         55.65         49.44         0.48 o                         
  -7   2   8        111.54        112.57         0.88 o                         
  -6   2   8          1.44          0.82         0.06 o                         
  -5   2   8         16.38         16.86         0.22 o                         
  -4   2   8          9.85          9.73         0.17 o                         
  -3   2   8          4.51          3.65         0.11 o                         
  -2   2   8         41.41         40.58         0.40 o                         
  -1   2   8         88.96         88.19         0.69 o                         
   0   2   8         16.47         15.99         0.23 o                         
   1   2   8         21.68         19.30         0.28 o                         
   2   2   8         91.27         72.65         0.72 o                         
   3   2   8          0.90          0.93         0.09 o                         
   4   2   8         59.55         62.30         0.72 o                         
   5   2   8         95.72        100.40         1.00 o                         
   6   2   8          2.32          3.64         0.14 o                         
 -11   3   8          2.35          3.17         0.12 o                         
 -10   3   8          9.82          8.49         0.19 o                         
  -9   3   8          9.13         10.22         0.20 o                         
  -8   3   8          9.72         12.34         0.21 o                         
  -7   3   8          4.06          5.34         0.15 o                         
  -6   3   8        228.46        234.63         1.77 o                         
  -5   3   8          1.10          3.45         0.12 o                         
  -4   3   8        124.10        124.53         1.05 o                         
  -3   3   8        201.92        189.28         1.29 o                         
  -2   3   8          1.39          2.03         0.10 o                         
  -1   3   8         36.45         33.25         0.42 o                         
   0   3   8          3.15          3.78         0.14 o                         
   1   3   8         13.90         13.19         0.25 o                         
   2   3   8         25.01         19.40         0.30 o                         
   3   3   8         18.47         15.52         0.28 o                         
   4   3   8          1.62          1.76         0.11 o                         
   5   3   8         67.83         67.59         0.80 o                         
 -10   4   8         29.93         32.40         0.42 o                         
  -9   4   8          2.40          2.30         0.11 o                         
  -8   4   8         14.63         14.72         0.24 o                         
  -7   4   8         27.97         26.66         0.31 o                         
  -6   4   8        308.39        314.21         2.43 o                         
  -5   4   8        126.53        124.29         1.04 o                         
  -4   4   8         34.00         35.58         0.40 o                         
  -3   4   8         15.86         16.48         0.25 o                         
  -2   4   8         17.32         17.73         0.29 o                         
  -1   4   8         94.34         91.19         0.95 o                         
   0   4   8        203.50        180.78         1.47 o                         
   1   4   8         80.76         76.93         0.69 o                         
   2   4   8          5.01          3.92         0.14 o                         
   3   4   8         42.62         44.47         0.57 o                         
   4   4   8         80.82         85.83         1.55 o                         
   5   4   8         74.38         76.75         0.91 o                         
 -10   5   8         24.76         29.88         0.78 o                         
  -9   5   8         22.62         20.41         0.27 o                         
  -8   5   8        133.56        134.96         1.28 o                         
  -7   5   8         75.70         73.44         0.66 o                         
  -6   5   8        117.60        125.40         1.13 o                         
  -5   5   8        101.60        103.34         1.61 o                         
  -4   5   8         41.77         40.88         0.44 o                         
  -3   5   8         17.44         15.64         0.25 o                         
  -2   5   8        330.25        333.11         2.49 o                         
  -1   5   8          0.38          0.22         0.05 o                         
   0   5   8        133.78        120.78         1.23 o                         
   1   5   8         52.73         62.50         0.62 o                         
   2   5   8         70.48         74.74         0.78 o                         
   3   5   8         19.72         19.90         0.35 o                         
   4   5   8         14.49         17.48         0.29 o                         
  -9   6   8          0.83          1.62         0.13 o                         
  -8   6   8         49.19         56.77         0.62 o                         
  -7   6   8         42.89         42.41         0.50 o                         
  -6   6   8          1.76          2.14         0.10 o                         
  -5   6   8         58.86         58.95         0.57 o                         
  -4   6   8        117.49        121.90         1.04 o                         
  -3   6   8          5.84          5.85         0.18 o                         
  -2   6   8         65.53         60.79         0.68 o                         
  -1   6   8        152.71        148.67         1.28 o                         
   0   6   8          5.18          4.77         0.15 o                         
   1   6   8         73.85         75.04         0.80 o                         
   2   6   8          0.59          0.48         0.07 o                         
   3   6   8         52.58         55.76         0.90 o                         
  -7   7   8        189.72        184.22         4.35 o                         
  -6   7   8          0.47          0.62         0.09 o                         
  -5   7   8          7.00          7.88         0.18 o                         
  -4   7   8          0.79          0.81         0.10 o                         
  -3   7   8          0.49          0.27         0.05 o                         
  -2   7   8          0.36          0.34         0.06 o                         
  -1   7   8        119.70        114.14         3.41 o                         
   0   7   8         38.80         40.29         1.13 o                         
   1   7   8          0.06          0.10         0.04 o                         
   2   7   8          9.42         10.88         0.43 o                         
  -4   8   8          2.81          3.16         0.14 o                         
  -3   8   8         14.92         13.90         0.34 o                         
  -2   8   8          0.69          1.15         0.16 o                         
  -1   8   8          3.73          3.42         0.18 o                         
 -11   1   9        136.18        142.91         1.57 o                         
 -10   1   9         15.26         15.99         0.39 o                         
  -9   1   9         37.22         36.23         0.42 o                         
  -8   1   9         92.97         87.64         0.74 o                         
  -7   1   9        165.99        144.15         1.04 o                         
  -6   1   9         87.66         71.70         0.56 o                         
  -5   1   9        154.64        155.34         1.03 o                         
  -4   1   9        138.07        129.35         0.87 o                         
  -3   1   9        939.92        896.68         5.10 o                         
  -2   1   9       1116.31       1085.01         5.97 o                         
  -1   1   9        704.46        687.25         3.87 o                         
   0   1   9         27.61         29.78         0.36 o                         
   1   1   9         15.90         11.56         0.20 o                         
   2   1   9         50.83         51.41         0.52 o                         
   3   1   9         15.10          7.68         0.17 o                         
   4   1   9         85.80         83.34         1.09 o                         
   5   1   9        142.16        145.26         1.80 o                         
 -11   2   9         14.06         15.15         0.36 o                         
 -10   2   9         61.62         73.24         0.68 o                         
  -9   2   9          9.77          7.64         0.17 o                         
  -8   2   9        229.25        227.66         1.68 o                         
  -7   2   9        211.12        197.38         1.42 o                         
  -6   2   9        200.64        178.40         1.30 o                         
  -5   2   9        253.70        260.57         1.67 o                         
  -4   2   9        155.82        147.79         1.13 o                         
  -3   2   9        508.73        504.55         3.05 o                         
  -2   2   9         16.97         17.89         0.24 o                         
  -1   2   9         28.44         27.50         0.32 o                         
   0   2   9         87.87         80.62         0.68 o                         
   1   2   9        173.49        140.81         1.12 o                         
   2   2   9        253.99        244.15         1.92 o                         
   3   2   9         30.34         30.25         0.40 o                         
   4   2   9          8.79          6.92         0.21 o                         
   5   2   9        148.21        150.21         1.86 o                         
 -11   3   9        122.24        125.92         1.94 o                         
 -10   3   9        131.33        132.16         1.29 o                         
  -9   3   9          3.87          5.21         0.14 o                         
  -8   3   9         41.52         41.20         0.45 o                         
  -7   3   9         32.75         29.92         0.40 o                         
  -6   3   9        320.43        304.54         2.38 o                         
  -5   3   9        762.82        754.13         5.56 o                         
  -4   3   9        157.93        163.22         1.38 o                         
  -3   3   9         84.33         83.53         0.71 o                         
  -2   3   9          6.28          6.45         0.15 o                         
  -1   3   9        248.83        263.77         1.94 o                         
   0   3   9        559.14        580.59         4.20 o                         
   1   3   9        339.87        313.11         3.03 o                         
   2   3   9         63.16         77.73         0.82 o                         
   3   3   9         67.87         74.90         0.77 o                         
   4   3   9          7.03          7.62         0.16 o                         
   5   3   9        161.14        168.70         2.93 o                         
 -10   4   9         56.17         59.86         0.61 o                         
  -9   4   9         81.11         70.64         0.71 o                         
  -8   4   9         16.10         15.66         0.23 o                         
  -7   4   9          0.49          0.30         0.05 o                         
  -6   4   9          0.52          0.45         0.06 o                         
  -5   4   9        560.37        536.28         4.00 o                         
  -4   4   9        311.27        298.36         2.17 o                         
  -3   4   9        113.70        113.99         0.99 o                         
  -2   4   9          0.06          0.09         0.05 o                         
  -1   4   9        112.91        106.05         0.99 o                         
   0   4   9        647.85        607.41         5.51 o                         
   1   4   9         41.62         42.92         0.51 o                         
   2   4   9         37.61         37.54         0.46 o                         
   3   4   9          8.92         10.42         0.25 o                         
   4   4   9         23.79         29.21         0.50 o                         
  -9   5   9          8.63          8.22         0.17 o                         
  -8   5   9         35.29         39.35         0.46 o                         
  -7   5   9        137.38        147.81         1.29 o                         
  -6   5   9        560.78        564.18         4.57 o                         
  -5   5   9          5.01          5.88         0.15 o                         
  -4   5   9          0.40          0.27         0.05 o                         
  -3   5   9         35.38         37.41         0.48 o                         
  -2   5   9         11.83         11.27         0.22 o                         
  -1   5   9         11.99         10.51         0.22 o                         
   0   5   9         55.93         47.46         0.56 o                         
   1   5   9         40.47         39.53         0.56 o                         
   2   5   9        124.46        127.57         1.30 o                         
   3   5   9         20.63         23.32         0.38 o                         
  -8   6   9         23.43         26.24         0.33 o                         
  -7   6   9         16.27         16.24         0.27 o                         
  -6   6   9        193.36        192.22         2.53 o                         
  -5   6   9         92.68         97.67         0.93 o                         
  -4   6   9         63.72         69.45         0.75 o                         
  -3   6   9        252.60        247.82         2.21 o                         
  -2   6   9        269.27        257.88         2.30 o                         
  -1   6   9          0.02          0.23         0.07 o                         
   0   6   9         35.17         31.40         0.45 o                         
   1   6   9         55.20         58.55         0.67 o                         
   2   6   9         29.10         28.72         0.60 o                         
  -6   7   9        253.60        240.73         2.76 o                         
  -5   7   9          1.57          1.99         0.13 o                         
  -4   7   9          3.44          2.91         0.14 o                         
  -3   7   9         42.87         42.28         0.63 o                         
  -2   7   9         55.82         53.24         1.01 o                         
  -1   7   9         22.47         27.03         0.81 o                         
   0   7   9         12.14         13.38         0.33 o                         
 -11   0  10         21.52         22.48         0.67 o                         
 -10   0  10         51.51         54.43         0.93 o                         
  -9   0  10         10.14          9.23         0.28 o                         
  -8   0  10        679.16        591.88         5.68 o                         
  -7   0  10         73.07         74.76         0.87 o                         
  -6   0  10        818.89        765.40         6.15 o                         
  -5   0  10        284.34        264.83         2.24 o                         
  -4   0  10        262.14        277.56         2.44 o                         
  -3   0  10         38.81         38.57         0.61 o                         
  -2   0  10       2326.66       2259.67        19.88 o                         
  -1   0  10        257.38        254.95         2.37 o                         
   0   0  10         60.08         62.49         0.81 o                         
   1   0  10         75.96         83.88         1.00 o                         
   2   0  10        355.64        297.67         3.00 o                         
   3   0  10        553.18        549.87         6.28 o                         
   4   0  10          4.22          4.38         0.18 o                         
 -11   1  10          2.93          3.61         0.12 o                         
 -10   1  10        206.42        215.13         2.02 o                         
  -9   1  10        257.94        261.00         2.31 o                         
  -8   1  10         90.02        100.79         0.82 o                         
  -7   1  10         30.57         25.10         0.29 o                         
  -6   1  10        170.17        147.02         1.01 o                         
  -5   1  10         13.34         10.36         0.17 o                         
  -4   1  10        979.98        940.69         5.22 o                         
  -3   1  10        941.36        908.90         5.31 o                         
  -2   1  10        755.94        732.17         4.34 o                         
  -1   1  10          0.28          0.09         0.04 o                         
   0   1  10        161.07        169.78         1.21 o                         
   1   1  10         23.82         28.51         0.32 o                         
   2   1  10         71.30         65.62         0.62 o                         
   3   1  10         37.62         33.20         0.41 o                         
   4   1  10          7.42          4.85         0.16 o                         
 -11   2  10         25.96         31.98         1.24 o                         
 -10   2  10         46.99         39.17         0.44 o                         
  -9   2  10         24.59         20.64         0.29 o                         
  -8   2  10        204.14        200.41         1.60 o                         
  -7   2  10          2.21          5.02         0.13 o                         
  -6   2  10        150.31        141.79         1.16 o                         
  -5   2  10          3.29          3.04         0.11 o                         
  -4   2  10        763.08        725.26         4.65 o                         
  -3   2  10        385.24        379.06         2.45 o                         
  -2   2  10         44.52         46.62         0.43 o                         
  -1   2  10        258.15        260.48         1.75 o                         
   0   2  10        564.63        545.14         3.86 o                         
   1   2  10        270.28        239.80         1.84 o                         
   2   2  10         65.00         69.75         0.70 o                         
   3   2  10         33.51         32.59         0.40 o                         
   4   2  10         82.89         78.49         0.88 o                         
 -10   3  10         50.07         49.81         0.52 o                         
  -9   3  10        121.09        110.24         1.20 o                         
  -8   3  10          0.88          1.29         0.08 o                         
  -7   3  10         96.12         99.21         0.89 o                         
  -6   3  10          9.81         10.43         0.21 o                         
  -5   3  10       1389.81       1323.18         9.57 o                         
  -4   3  10          1.66          0.54         0.08 o                         
  -3   3  10         12.16         11.63         0.24 o                         
  -2   3  10         89.20         91.06         0.93 o                         
  -1   3  10        528.23        499.21         4.37 o                         
   0   3  10        326.25        339.97         2.52 o                         
   1   3  10         53.82         43.29         0.51 o                         
   2   3  10         16.78         17.33         0.26 o                         
   3   3  10          0.02          0.05         0.04 o                         
   4   3  10          1.08          0.74         0.09 o                         
 -10   4  10         19.57         22.95         0.41 o                         
  -9   4  10        153.03        168.13         1.63 o                         
  -8   4  10          9.13         11.53         0.21 o                         
  -7   4  10         75.32         81.40         0.78 o                         
  -6   4  10          4.86          7.02         0.18 o                         
  -5   4  10          3.63          5.27         0.19 o                         
  -4   4  10         47.50         53.85         0.55 o                         
  -3   4  10        292.46        289.00         2.52 o                         
  -2   4  10        130.67        129.84         1.20 o                         
  -1   4  10         78.33         63.88         0.68 o                         
   0   4  10         14.07         10.42         0.22 o                         
   1   4  10        287.39        296.35         2.37 o                         
   2   4  10         58.87         63.15         0.85 o                         
   3   4  10         45.53         47.86         0.63 o                         
  -9   5  10         14.68         14.19         0.24 o                         
  -8   5  10        171.38        171.94         1.53 o                         
  -7   5  10        255.10        253.61         2.05 o                         
  -6   5  10        108.33        111.38         1.03 o                         
  -5   5  10        599.15        600.56         4.84 o                         
  -4   5  10         54.48         58.19         0.62 o                         
  -3   5  10          6.12          4.04         0.15 o                         
  -2   5  10          9.21          9.08         0.20 o                         
  -1   5  10         75.02         72.49         0.80 o                         
   0   5  10         63.23         71.70         0.73 o                         
   1   5  10        365.31        371.82         3.02 o                         
   2   5  10        219.26        220.76         2.73 o                         
  -7   6  10        124.10        128.80         1.55 o                         
  -6   6  10         80.60         81.18         0.80 o                         
  -5   6  10         21.40         21.30         0.37 o                         
  -4   6  10         13.27         13.76         0.29 o                         
  -3   6  10         22.57         23.42         0.35 o                         
  -2   6  10        254.31        247.10         2.31 o                         
  -1   6  10        117.06        118.50         1.30 o                         
   0   6  10         10.46         11.21         0.22 o                         
   1   6  10        101.59         99.22         2.15 o                         
  -5   7  10          1.83          2.83         0.16 o                         
  -4   7  10         31.27         33.10         0.79 o                         
  -3   7  10        133.37        139.08         4.78 o                         
  -2   7  10          0.68          0.68         0.18 o                         
 -10   1  11         47.65         45.18         0.62 o                         
  -9   1  11         45.42         41.12         0.54 o                         
  -8   1  11        433.66        421.51         3.28 o                         
  -7   1  11          0.41          1.16         0.11 o                         
  -6   1  11          7.73          8.71         0.16 o                         
  -5   1  11         14.41         12.37         0.19 o                         
  -4   1  11        291.40        285.33         1.78 o                         
  -3   1  11        122.19        118.28         0.87 o                         
  -2   1  11        108.62        107.37         0.92 o                         
  -1   1  11        194.17        188.24         1.45 o                         
   0   1  11          0.98          0.92         0.09 o                         
   1   1  11         50.89         55.43         0.53 o                         
   2   1  11          7.30         10.92         0.21 o                         
   3   1  11          5.85          8.07         0.17 o                         
 -10   2  11          8.31          5.16         0.21 o                         
  -9   2  11          4.10          4.97         0.14 o                         
  -8   2  11         22.54         22.71         0.31 o                         
  -7   2  11        212.48        194.37         1.79 o                         
  -6   2  11          0.13          0.76         0.07 o                         
  -5   2  11         50.91         46.44         0.45 o                         
  -4   2  11          3.56          2.73         0.20 o                         
  -3   2  11         36.84         40.27         0.52 o                         
  -2   2  11        105.24        109.13         0.91 o                         
  -1   2  11        104.39        108.03         1.04 o                         
   0   2  11         10.51         17.78         0.27 o                         
   1   2  11          4.42          4.98         0.15 o                         
   2   2  11          0.00          0.13         0.04 o                         
   3   2  11          4.63          2.72         0.11 o                         
 -10   3  11         20.57         16.44         0.29 o                         
  -9   3  11         98.74        105.54         1.06 o                         
  -8   3  11         46.09         45.17         0.52 o                         
  -7   3  11        546.49        537.81         4.14 o                         
  -6   3  11        192.60        198.57         1.61 o                         
  -5   3  11         43.17         52.13         0.57 o                         
  -4   3  11         14.87         11.84         0.23 o                         
  -3   3  11         69.32         65.20         0.73 o                         
  -2   3  11        163.21        158.82         1.54 o                         
  -1   3  11        288.90        292.62         2.26 o                         
   0   3  11         58.05         53.27         0.59 o                         
   1   3  11          0.00          0.18         0.05 o                         
   2   3  11          0.36          0.38         0.05 o                         
  -9   4  11          6.55          5.43         0.22 o                         
  -8   4  11          6.73          5.96         0.14 o                         
  -7   4  11         33.77         32.73         0.40 o                         
  -6   4  11         43.25         39.17         0.44 o                         
  -5   4  11        244.71        241.07         1.89 o                         
  -4   4  11          1.47          0.94         0.11 o                         
  -3   4  11          9.13          9.80         0.22 o                         
  -2   4  11         52.08         55.26         0.66 o                         
  -1   4  11         40.12         35.26         0.45 o                         
   0   4  11          0.27          0.16         0.06 o                         
   1   4  11         86.55         91.74         1.03 o                         
   2   4  11         67.01         62.47         0.88 o                         
  -8   5  11         54.62         52.82         1.71 o                         
  -7   5  11         77.89         78.63         0.73 o                         
  -6   5  11        146.78        149.59         1.35 o                         
  -5   5  11        160.10        166.51         1.63 o                         
  -4   5  11         72.09         67.14         1.34 o                         
  -3   5  11         14.55         12.00         0.25 o                         
  -2   5  11         19.47         18.51         0.31 o                         
  -1   5  11          0.12          0.55         0.05 o                         
   0   5  11        151.40        147.67         1.96 o                         
  -6   6  11         38.95         41.56         0.66 o                         
  -5   6  11          0.64          1.00         0.08 o                         
  -4   6  11        153.18        151.92         3.01 o                         
  -3   6  11          2.96          1.99         0.17 o                         
  -2   6  11          7.23          8.29         0.21 o                         
  -1   6  11         17.73         17.21         0.93 o                         
 -10   0  12          5.89          5.47         0.41 o                         
  -9   0  12          5.19         10.49         0.40 o                         
  -8   0  12          0.75          0.43         0.10 o                         
  -7   0  12          2.64          2.33         0.12 o                         
  -6   0  12         10.52          8.04         0.18 o                         
  -5   0  12        130.20        133.74         1.30 o                         
  -4   0  12         18.96         20.53         0.34 o                         
  -3   0  12         17.85         16.34         0.31 o                         
  -2   0  12         10.98         14.71         0.30 o                         
  -1   0  12         63.06         59.26         0.80 o                         
   0   0  12         10.08         11.99         0.33 o                         
   1   0  12          0.28          0.11         0.04 o                         
   2   0  12          1.99          2.19         0.16 o                         
 -10   1  12          0.94          1.16         0.15 o                         
  -9   1  12          8.59          8.46         0.20 o                         
  -8   1  12         20.45         18.31         0.27 o                         
  -7   1  12        175.72        164.11         1.26 o                         
  -6   1  12        320.49        310.67         2.27 o                         
  -5   1  12        292.69        282.68         1.87 o                         
  -4   1  12        119.33        116.76         0.84 o                         
  -3   1  12        198.78        202.43         1.49 o                         
  -2   1  12         37.69         41.95         0.45 o                         
  -1   1  12         41.04         48.80         0.54 o                         
   0   1  12         10.05          6.70         0.16 o                         
   1   1  12          0.40          0.06         0.03 o                         
   2   1  12          0.05          0.04         0.04 o                         
  -9   2  12          8.49          9.36         0.24 o                         
  -8   2  12          3.24          2.01         0.09 o                         
  -7   2  12         12.62         14.79         0.22 o                         
  -6   2  12         23.33         27.09         0.33 o                         
  -5   2  12         12.25         13.11         0.21 o                         
  -4   2  12         28.24         29.61         0.34 o                         
  -3   2  12         45.85         47.13         0.55 o                         
  -2   2  12          9.47          8.21         0.19 o                         
  -1   2  12          1.59          2.50         0.11 o                         
   0   2  12          3.55          2.53         0.10 o                         
   1   2  12         21.21         21.32         0.28 o                         
  -9   3  12          7.47          5.99         0.18 o                         
  -8   3  12        147.90        152.11         1.89 o                         
  -7   3  12          0.74          0.69         0.06 o                         
  -6   3  12         24.91         22.81         0.30 o                         
  -5   3  12         43.04         39.09         0.45 o                         
  -4   3  12        281.58        288.39         2.31 o                         
  -3   3  12         49.85         56.86         0.62 o                         
  -2   3  12         67.23         75.26         0.76 o                         
  -1   3  12          5.33          5.68         0.16 o                         
   0   3  12         93.61         92.68         0.97 o                         
   1   3  12          0.81          0.79         0.10 o                         
  -8   4  12          4.88          4.90         0.22 o                         
  -7   4  12          3.55          3.39         0.09 o                         
  -6   4  12         25.93         22.18         0.35 o                         
  -5   4  12         13.52         16.22         0.26 o                         
  -4   4  12          0.27          0.33         0.04 o                         
  -3   4  12         38.96         37.87         0.44 o                         
  -2   4  12         17.20         17.71         0.30 o                         
  -1   4  12          1.09          0.44         0.05 o                         
   0   4  12          4.22          3.80         0.12 o                         
  -6   5  12          5.28          5.39         0.20 o                         
  -5   5  12         14.90         17.54         0.27 o                         
  -4   5  12          0.55          0.21         0.04 o                         
  -3   5  12         15.64         15.64         0.25 o                         
  -2   5  12         99.71         96.28         1.34 o                         
  -9   1  13          0.00          0.05         0.07 o                         
  -8   1  13          0.70          0.42         0.07 o                         
  -7   1  13         51.79         53.21         0.55 o                         
  -6   1  13         19.91         22.75         0.27 o                         
  -5   1  13         59.20         59.21         0.62 o                         
  -4   1  13          0.78          0.20         0.04 o                         
  -3   1  13          1.83          2.55         0.10 o                         
  -2   1  13          3.82          6.74         0.16 o                         
  -1   1  13         51.74         62.66         0.61 o                         
   0   1  13        146.08        169.35         1.81 o                         
  -8   2  13         45.38         51.03         0.60 o                         
  -7   2  13         16.50         19.42         0.24 o                         
  -6   2  13          1.46          1.58         0.08 o                         
  -5   2  13          2.46          2.18         0.09 o                         
  -4   2  13         20.13         21.03         0.30 o                         
  -3   2  13        112.53        122.65         1.16 o                         
  -2   2  13         34.53         36.87         0.45 o                         
  -1   2  13         15.17         18.49         0.27 o                         
   0   2  13          6.73          7.46         0.16 o                         
  -8   3  13          0.43          1.01         0.08 o                         
  -7   3  13         47.89         47.08         0.51 o                         
  -6   3  13          5.26          6.01         0.13 o                         
  -5   3  13         27.11         26.75         0.40 o                         
  -4   3  13         20.74         17.27         0.27 o                         
  -3   3  13         10.37         16.74         0.24 o                         
  -2   3  13          2.09          1.12         0.08 o                         
  -1   3  13         27.00         32.82         0.49 o                         
  -6   4  13          8.99          9.95         0.17 o                         
  -5   4  13         37.47         41.03         0.47 o                         
  -4   4  13          0.02          0.03         0.03 o                         
  -3   4  13         10.73         13.13         0.24 o                         
  -7   0  14          1.02          1.14         0.21 o                         
  -6   0  14          5.10          8.57         0.45 o                         
  -5   0  14          8.09          7.30         0.30 o                         
  -4   0  14          1.05          0.66         0.13 o                         
  -3   0  14          4.39          4.05         0.23 o                         
  -2   0  14        524.92        552.00         9.76 o                         
  -7   1  14         33.85         34.41         0.65 o                         
  -6   1  14         77.32         87.73         1.42 o                         
  -5   1  14         19.28         24.81         0.50 o                         
  -4   1  14         64.83         71.58         0.93 o                         
  -3   1  14         10.06          8.87         0.24 o                         
  -2   1  14         35.72         48.73         0.66 o                         
  -6   2  14          0.09          0.12         0.05 o                         
  -5   2  14          5.95          6.95         0.15 o                         
  -4   2  14         43.72         45.30         0.91 o                         
  -3   2  14         74.68         78.77         1.48 o                         
                                                                                
